# Supplementary material for: Pathfinding in stochastic environments: learning vs planning
Source: PeerJ Comput Sci. 2022 Aug 18;8:e1056. doi: 10.7717/peerj-cs.1056 (PMC9455045; doi:10.7717/peerj-cs.1056)
Supplement: Supplemental Information 1 [file peerj-cs-08-1056-s001.zip]

Archive with 12 entries (8 files):
- Table1-Figures-6-7-raw-data/
- Table1-Figures-6-7-raw-data/Metrics/
- Table1-Figures-6-7-raw-data/GPU:CPU performance/
- Table1-Figures-6-7-raw-data/Metrics/02-Astar.csv
- Table1-Figures-6-7-raw-data/Metrics/01-APPO.csv
- Table1-Figures-6-7-raw-data/Metrics/03-SAstar.csv
- Table1-Figures-6-7-raw-data/GPU:CPU performance/04-APPO-gpu.csv
- Table1-Figures-6-7-raw-data/GPU:CPU performance/01-Astar-cpu.csv
- Table1-Figures-6-7-raw-data/GPU:CPU performance/03-APPO-cpu.csv
- Table1-Figures-6-7-raw-data/GPU:CPU performance/02-SAstar-cpu.csv
- heatmap-raw-datta/
- heatmap-raw-datta/heatmap.csv
