# Supplementary material for: Pathfinding in stochastic environments: learning vs planning
Source: PeerJ Comput Sci. 2022 Aug 18;8:e1056. doi: 10.7717/peerj-cs.1056 (PMC9455045; doi:10.7717/peerj-cs.1056)
Supplement: Supplemental Information 1 [file peerj-cs-08-1056-s001.zip › Table1-Figures-6-7-raw-data/Metrics/02-Astar.csv]

	collection	map_name	num_obstacles	seed	algo	CSR	flowtime
2	sc1	TaleofTwoCities	0	0	A*	1.0	1
5	sc1	TheFrozenSea	0	0	A*	1.0	96
8	sc1	TheHighway	0	0	A*	1.0	69
11	sc1	TheatreofWar	0	0	A*	1.0	37
14	sc1	ThinIce	0	0	A*	1.0	71
17	sc1	Tribes	0	0	A*	1.0	36
20	sc1	Triskelion	0	0	A*	1.0	17
23	sc1	Turbo	0	0	A*	1.0	43
26	sc1	Typhoon	0	0	A*	1.0	107
29	sc1	ValleyofRe	0	0	A*	1.0	102
32	sc1	WarpGates	0	0	A*	1.0	41
35	sc1	WatersEdge	0	0	A*	1.0	124
38	sc1	WaypointJunction	0	0	A*	1.0	63
41	sc1	WheelofWar	0	0	A*	1.0	118
44	street	Shanghai_0	0	0	A*	1.0	50
47	street	Shanghai_1	0	0	A*	1.0	23
50	street	Shanghai_2	0	0	A*	1.0	45
53	street	Sydney_0	0	0	A*	1.0	70
56	street	Sydney_1	0	0	A*	1.0	61
59	street	Sydney_2	0	0	A*	1.0	85
62	wc3	riverrun	0	0	A*	1.0	21
65	wc3	scorchedbasin	0	0	A*	1.0	19
68	wc3	stromguarde	0	0	A*	1.0	22
71	wc3	swampofsorrows	0	0	A*	1.0	35
74	wc3	thecrucible	0	0	A*	1.0	22
77	wc3	theglaive	0	0	A*	1.0	6
80	wc3	timbermawhold	0	0	A*	1.0	14
83	wc3	tranquilpaths	0	0	A*	1.0	54
86	sc1	TaleofTwoCities	25	0	A*	1.0	1
89	sc1	TheFrozenSea	25	0	A*	1.0	208
92	sc1	TheHighway	25	0	A*	0.0	512
95	sc1	TheatreofWar	25	0	A*	1.0	37
98	sc1	ThinIce	25	0	A*	0.0	512
101	sc1	Tribes	25	0	A*	0.0	512
104	sc1	Triskelion	25	0	A*	1.0	117
107	sc1	Turbo	25	0	A*	1.0	43
110	sc1	Typhoon	25	0	A*	0.0	512
113	sc1	ValleyofRe	25	0	A*	0.0	512
116	sc1	WarpGates	25	0	A*	0.0	512
119	sc1	WatersEdge	25	0	A*	0.0	512
122	sc1	WaypointJunction	25	0	A*	0.0	512
125	sc1	WheelofWar	25	0	A*	0.0	512
128	street	Shanghai_0	25	0	A*	0.0	512
131	street	Shanghai_1	25	0	A*	1.0	39
134	street	Shanghai_2	25	0	A*	1.0	45
137	street	Sydney_0	25	0	A*	1.0	88
140	street	Sydney_1	25	0	A*	0.0	512
143	street	Sydney_2	25	0	A*	0.0	512
146	wc3	riverrun	25	0	A*	0.0	512
149	wc3	scorchedbasin	25	0	A*	0.0	512
152	wc3	stromguarde	25	0	A*	0.0	512
155	wc3	swampofsorrows	25	0	A*	1.0	35
158	wc3	thecrucible	25	0	A*	0.0	512
161	wc3	theglaive	25	0	A*	1.0	6
164	wc3	timbermawhold	25	0	A*	0.0	512
167	wc3	tranquilpaths	25	0	A*	0.0	512
170	sc1	TaleofTwoCities	50	0	A*	1.0	1
173	sc1	TheFrozenSea	50	0	A*	0.0	512
176	sc1	TheHighway	50	0	A*	0.0	512
179	sc1	TheatreofWar	50	0	A*	1.0	37
182	sc1	ThinIce	50	0	A*	0.0	512
185	sc1	Tribes	50	0	A*	0.0	512
188	sc1	Triskelion	50	0	A*	0.0	512
191	sc1	Turbo	50	0	A*	0.0	512
194	sc1	Typhoon	50	0	A*	0.0	512
197	sc1	ValleyofRe	50	0	A*	1.0	80
200	sc1	WarpGates	50	0	A*	0.0	512
203	sc1	WatersEdge	50	0	A*	0.0	512
206	sc1	WaypointJunction	50	0	A*	0.0	512
209	sc1	WheelofWar	50	0	A*	0.0	512
212	street	Shanghai_0	50	0	A*	0.0	512
215	street	Shanghai_1	50	0	A*	0.0	512
218	street	Shanghai_2	50	0	A*	1.0	49
221	street	Sydney_0	50	0	A*	0.0	512
224	street	Sydney_1	50	0	A*	0.0	512
227	street	Sydney_2	50	0	A*	0.0	512
230	wc3	riverrun	50	0	A*	1.0	21
233	wc3	scorchedbasin	50	0	A*	0.0	512
236	wc3	stromguarde	50	0	A*	0.0	512
239	wc3	swampofsorrows	50	0	A*	0.0	512
242	wc3	thecrucible	50	0	A*	0.0	512
245	wc3	theglaive	50	0	A*	1.0	6
248	wc3	timbermawhold	50	0	A*	0.0	512
251	wc3	tranquilpaths	50	0	A*	0.0	512
254	sc1	TaleofTwoCities	75	0	A*	1.0	1
257	sc1	TheFrozenSea	75	0	A*	0.0	512
260	sc1	TheHighway	75	0	A*	0.0	512
263	sc1	TheatreofWar	75	0	A*	1.0	37
266	sc1	ThinIce	75	0	A*	0.0	512
269	sc1	Tribes	75	0	A*	0.0	512
272	sc1	Triskelion	75	0	A*	1.0	17
275	sc1	Turbo	75	0	A*	0.0	512
278	sc1	Typhoon	75	0	A*	0.0	512
281	sc1	ValleyofRe	75	0	A*	0.0	512
284	sc1	WarpGates	75	0	A*	0.0	512
287	sc1	WatersEdge	75	0	A*	0.0	512
290	sc1	WaypointJunction	75	0	A*	0.0	512
293	sc1	WheelofWar	75	0	A*	0.0	512
296	street	Shanghai_0	75	0	A*	0.0	512
299	street	Shanghai_1	75	0	A*	0.0	512
302	street	Shanghai_2	75	0	A*	0.0	512
305	street	Sydney_0	75	0	A*	0.0	512
308	street	Sydney_1	75	0	A*	0.0	512
311	street	Sydney_2	75	0	A*	0.0	512
314	wc3	riverrun	75	0	A*	0.0	512
317	wc3	scorchedbasin	75	0	A*	0.0	512
320	wc3	stromguarde	75	0	A*	0.0	512
323	wc3	swampofsorrows	75	0	A*	0.0	512
326	wc3	thecrucible	75	0	A*	0.0	512
329	wc3	theglaive	75	0	A*	1.0	6
332	wc3	timbermawhold	75	0	A*	0.0	512
335	wc3	tranquilpaths	75	0	A*	0.0	512
338	sc1	TaleofTwoCities	100	0	A*	1.0	1
341	sc1	TheFrozenSea	100	0	A*	0.0	512
344	sc1	TheHighway	100	0	A*	0.0	512
347	sc1	TheatreofWar	100	0	A*	1.0	37
350	sc1	ThinIce	100	0	A*	0.0	512
353	sc1	Tribes	100	0	A*	0.0	512
356	sc1	Triskelion	100	0	A*	1.0	17
359	sc1	Turbo	100	0	A*	0.0	512
362	sc1	Typhoon	100	0	A*	0.0	512
365	sc1	ValleyofRe	100	0	A*	0.0	512
368	sc1	WarpGates	100	0	A*	0.0	512
371	sc1	WatersEdge	100	0	A*	0.0	512
374	sc1	WaypointJunction	100	0	A*	0.0	512
377	sc1	WheelofWar	100	0	A*	0.0	512
380	street	Shanghai_0	100	0	A*	0.0	512
383	street	Shanghai_1	100	0	A*	1.0	35
386	street	Shanghai_2	100	0	A*	0.0	512
389	street	Sydney_0	100	0	A*	0.0	512
392	street	Sydney_1	100	0	A*	0.0	512
395	street	Sydney_2	100	0	A*	0.0	512
398	wc3	riverrun	100	0	A*	0.0	512
401	wc3	scorchedbasin	100	0	A*	0.0	512
404	wc3	stromguarde	100	0	A*	0.0	512
407	wc3	swampofsorrows	100	0	A*	0.0	512
410	wc3	thecrucible	100	0	A*	0.0	512
413	wc3	theglaive	100	0	A*	1.0	8
416	wc3	timbermawhold	100	0	A*	0.0	512
419	wc3	tranquilpaths	100	0	A*	0.0	512
422	sc1	TaleofTwoCities	125	0	A*	1.0	1
425	sc1	TheFrozenSea	125	0	A*	0.0	512
428	sc1	TheHighway	125	0	A*	0.0	512
431	sc1	TheatreofWar	125	0	A*	1.0	37
434	sc1	ThinIce	125	0	A*	0.0	512
437	sc1	Tribes	125	0	A*	0.0	512
440	sc1	Triskelion	125	0	A*	0.0	512
443	sc1	Turbo	125	0	A*	0.0	512
446	sc1	Typhoon	125	0	A*	0.0	512
449	sc1	ValleyofRe	125	0	A*	1.0	82
452	sc1	WarpGates	125	0	A*	0.0	512
455	sc1	WatersEdge	125	0	A*	0.0	512
458	sc1	WaypointJunction	125	0	A*	0.0	512
461	sc1	WheelofWar	125	0	A*	0.0	512
464	street	Shanghai_0	125	0	A*	0.0	512
467	street	Shanghai_1	125	0	A*	0.0	512
470	street	Shanghai_2	125	0	A*	0.0	512
473	street	Sydney_0	125	0	A*	0.0	512
476	street	Sydney_1	125	0	A*	0.0	512
479	street	Sydney_2	125	0	A*	0.0	512
482	wc3	riverrun	125	0	A*	0.0	512
485	wc3	scorchedbasin	125	0	A*	0.0	512
488	wc3	stromguarde	125	0	A*	0.0	512
491	wc3	swampofsorrows	125	0	A*	0.0	512
494	wc3	thecrucible	125	0	A*	0.0	512
497	wc3	theglaive	125	0	A*	0.0	512
500	wc3	timbermawhold	125	0	A*	0.0	512
503	wc3	tranquilpaths	125	0	A*	0.0	512
506	sc1	TaleofTwoCities	150	0	A*	1.0	1
509	sc1	TheFrozenSea	150	0	A*	0.0	512
512	sc1	TheHighway	150	0	A*	0.0	512
515	sc1	TheatreofWar	150	0	A*	1.0	37
518	sc1	ThinIce	150	0	A*	0.0	512
521	sc1	Tribes	150	0	A*	0.0	512
524	sc1	Triskelion	150	0	A*	0.0	512
527	sc1	Turbo	150	0	A*	0.0	512
530	sc1	Typhoon	150	0	A*	0.0	512
533	sc1	ValleyofRe	150	0	A*	0.0	512
536	sc1	WarpGates	150	0	A*	0.0	512
539	sc1	WatersEdge	150	0	A*	0.0	512
542	sc1	WaypointJunction	150	0	A*	0.0	512
545	sc1	WheelofWar	150	0	A*	0.0	512
548	street	Shanghai_0	150	0	A*	0.0	512
551	street	Shanghai_1	150	0	A*	0.0	512
554	street	Shanghai_2	150	0	A*	0.0	512
557	street	Sydney_0	150	0	A*	0.0	512
560	street	Sydney_1	150	0	A*	0.0	512
563	street	Sydney_2	150	0	A*	0.0	512
566	wc3	riverrun	150	0	A*	0.0	512
569	wc3	scorchedbasin	150	0	A*	0.0	512
572	wc3	stromguarde	150	0	A*	0.0	512
575	wc3	swampofsorrows	150	0	A*	0.0	512
578	wc3	thecrucible	150	0	A*	0.0	512
581	wc3	theglaive	150	0	A*	0.0	512
584	wc3	timbermawhold	150	0	A*	0.0	512
587	wc3	tranquilpaths	150	0	A*	0.0	512
590	sc1	TaleofTwoCities	175	0	A*	1.0	1
593	sc1	TheFrozenSea	175	0	A*	0.0	512
596	sc1	TheHighway	175	0	A*	0.0	512
599	sc1	TheatreofWar	175	0	A*	1.0	37
602	sc1	ThinIce	175	0	A*	0.0	512
605	sc1	Tribes	175	0	A*	0.0	512
608	sc1	Triskelion	175	0	A*	0.0	512
611	sc1	Turbo	175	0	A*	0.0	512
614	sc1	Typhoon	175	0	A*	0.0	512
617	sc1	ValleyofRe	175	0	A*	0.0	512
620	sc1	WarpGates	175	0	A*	0.0	512
623	sc1	WatersEdge	175	0	A*	0.0	512
626	sc1	WaypointJunction	175	0	A*	0.0	512
629	sc1	WheelofWar	175	0	A*	0.0	512
632	street	Shanghai_0	175	0	A*	0.0	512
635	street	Shanghai_1	175	0	A*	0.0	512
638	street	Shanghai_2	175	0	A*	0.0	512
641	street	Sydney_0	175	0	A*	0.0	512
644	street	Sydney_1	175	0	A*	0.0	512
647	street	Sydney_2	175	0	A*	0.0	512
650	wc3	riverrun	175	0	A*	0.0	512
653	wc3	scorchedbasin	175	0	A*	0.0	512
656	wc3	stromguarde	175	0	A*	0.0	512
659	wc3	swampofsorrows	175	0	A*	0.0	512
662	wc3	thecrucible	175	0	A*	0.0	512
665	wc3	theglaive	175	0	A*	1.0	6
668	wc3	timbermawhold	175	0	A*	0.0	512
671	wc3	tranquilpaths	175	0	A*	0.0	512
674	sc1	TaleofTwoCities	200	0	A*	1.0	1
677	sc1	TheFrozenSea	200	0	A*	0.0	512
680	sc1	TheHighway	200	0	A*	0.0	512
683	sc1	TheatreofWar	200	0	A*	1.0	37
686	sc1	ThinIce	200	0	A*	0.0	512
689	sc1	Tribes	200	0	A*	0.0	512
692	sc1	Triskelion	200	0	A*	0.0	512
695	sc1	Turbo	200	0	A*	0.0	512
698	sc1	Typhoon	200	0	A*	0.0	512
701	sc1	ValleyofRe	200	0	A*	0.0	512
704	sc1	WarpGates	200	0	A*	0.0	512
707	sc1	WatersEdge	200	0	A*	0.0	512
710	sc1	WaypointJunction	200	0	A*	0.0	512
713	sc1	WheelofWar	200	0	A*	0.0	512
716	street	Shanghai_0	200	0	A*	0.0	512
719	street	Shanghai_1	200	0	A*	0.0	512
722	street	Shanghai_2	200	0	A*	0.0	512
725	street	Sydney_0	200	0	A*	0.0	512
728	street	Sydney_1	200	0	A*	0.0	512
731	street	Sydney_2	200	0	A*	0.0	512
734	wc3	riverrun	200	0	A*	0.0	512
737	wc3	scorchedbasin	200	0	A*	0.0	512
740	wc3	stromguarde	200	0	A*	0.0	512
743	wc3	swampofsorrows	200	0	A*	0.0	512
746	wc3	thecrucible	200	0	A*	0.0	512
749	wc3	theglaive	200	0	A*	0.0	512
752	wc3	timbermawhold	200	0	A*	0.0	512
755	wc3	tranquilpaths	200	0	A*	0.0	512
758	sc1	TaleofTwoCities	0	1	A*	1.0	106
761	sc1	TheFrozenSea	0	1	A*	1.0	20
764	sc1	TheHighway	0	1	A*	1.0	33
767	sc1	TheatreofWar	0	1	A*	1.0	98
770	sc1	ThinIce	0	1	A*	1.0	224
773	sc1	Tribes	0	1	A*	1.0	16
776	sc1	Triskelion	0	1	A*	1.0	37
779	sc1	Turbo	0	1	A*	1.0	123
782	sc1	Typhoon	0	1	A*	1.0	61
785	sc1	ValleyofRe	0	1	A*	1.0	327
788	sc1	WarpGates	0	1	A*	1.0	126
791	sc1	WatersEdge	0	1	A*	1.0	1
794	sc1	WaypointJunction	0	1	A*	1.0	87
797	sc1	WheelofWar	0	1	A*	1.0	156
800	street	Shanghai_0	0	1	A*	1.0	67
803	street	Shanghai_1	0	1	A*	1.0	57
806	street	Shanghai_2	0	1	A*	1.0	39
809	street	Sydney_0	0	1	A*	1.0	36
812	street	Sydney_1	0	1	A*	1.0	33
815	street	Sydney_2	0	1	A*	1.0	43
818	wc3	riverrun	0	1	A*	1.0	7
821	wc3	scorchedbasin	0	1	A*	1.0	23
824	wc3	stromguarde	0	1	A*	1.0	17
827	wc3	swampofsorrows	0	1	A*	1.0	11
830	wc3	thecrucible	0	1	A*	1.0	4
833	wc3	theglaive	0	1	A*	1.0	8
836	wc3	timbermawhold	0	1	A*	1.0	19
839	wc3	tranquilpaths	0	1	A*	1.0	24
842	sc1	TaleofTwoCities	25	1	A*	0.0	512
845	sc1	TheFrozenSea	25	1	A*	0.0	512
848	sc1	TheHighway	25	1	A*	0.0	512
851	sc1	TheatreofWar	25	1	A*	1.0	98
854	sc1	ThinIce	25	1	A*	0.0	512
857	sc1	Tribes	25	1	A*	1.0	16
860	sc1	Triskelion	25	1	A*	0.0	512
863	sc1	Turbo	25	1	A*	0.0	512
866	sc1	Typhoon	25	1	A*	0.0	512
869	sc1	ValleyofRe	25	1	A*	0.0	512
872	sc1	WarpGates	25	1	A*	0.0	512
875	sc1	WatersEdge	25	1	A*	1.0	1
878	sc1	WaypointJunction	25	1	A*	0.0	512
881	sc1	WheelofWar	25	1	A*	0.0	512
884	street	Shanghai_0	25	1	A*	1.0	157
887	street	Shanghai_1	25	1	A*	0.0	512
890	street	Shanghai_2	25	1	A*	1.0	39
893	street	Sydney_0	25	1	A*	0.0	512
896	street	Sydney_1	25	1	A*	1.0	35
899	street	Sydney_2	25	1	A*	0.0	512
902	wc3	riverrun	25	1	A*	1.0	7
905	wc3	scorchedbasin	25	1	A*	0.0	512
908	wc3	stromguarde	25	1	A*	1.0	39
911	wc3	swampofsorrows	25	1	A*	1.0	11
914	wc3	thecrucible	25	1	A*	0.0	512
917	wc3	theglaive	25	1	A*	1.0	8
920	wc3	timbermawhold	25	1	A*	1.0	19
923	wc3	tranquilpaths	25	1	A*	1.0	50
926	sc1	TaleofTwoCities	50	1	A*	0.0	512
929	sc1	TheFrozenSea	50	1	A*	0.0	512
932	sc1	TheHighway	50	1	A*	0.0	512
935	sc1	TheatreofWar	50	1	A*	1.0	108
938	sc1	ThinIce	50	1	A*	0.0	512
941	sc1	Tribes	50	1	A*	1.0	16
944	sc1	Triskelion	50	1	A*	0.0	512
947	sc1	Turbo	50	1	A*	0.0	512
950	sc1	Typhoon	50	1	A*	0.0	512
953	sc1	ValleyofRe	50	1	A*	0.0	512
956	sc1	WarpGates	50	1	A*	0.0	512
959	sc1	WatersEdge	50	1	A*	1.0	1
962	sc1	WaypointJunction	50	1	A*	0.0	512
965	sc1	WheelofWar	50	1	A*	0.0	512
968	street	Shanghai_0	50	1	A*	0.0	512
971	street	Shanghai_1	50	1	A*	0.0	512
974	street	Shanghai_2	50	1	A*	1.0	71
977	street	Sydney_0	50	1	A*	0.0	512
980	street	Sydney_1	50	1	A*	1.0	35
983	street	Sydney_2	50	1	A*	0.0	512
986	wc3	riverrun	50	1	A*	1.0	7
989	wc3	scorchedbasin	50	1	A*	0.0	512
992	wc3	stromguarde	50	1	A*	0.0	512
995	wc3	swampofsorrows	50	1	A*	1.0	11
998	wc3	thecrucible	50	1	A*	1.0	6
1001	wc3	theglaive	50	1	A*	1.0	8
1004	wc3	timbermawhold	50	1	A*	1.0	23
1007	wc3	tranquilpaths	50	1	A*	0.0	512
1010	sc1	TaleofTwoCities	75	1	A*	0.0	512
1013	sc1	TheFrozenSea	75	1	A*	0.0	512
1016	sc1	TheHighway	75	1	A*	0.0	512
1019	sc1	TheatreofWar	75	1	A*	0.0	512
1022	sc1	ThinIce	75	1	A*	0.0	512
1025	sc1	Tribes	75	1	A*	0.0	512
1028	sc1	Triskelion	75	1	A*	0.0	512
1031	sc1	Turbo	75	1	A*	0.0	512
1034	sc1	Typhoon	75	1	A*	0.0	512
1037	sc1	ValleyofRe	75	1	A*	0.0	512
1040	sc1	WarpGates	75	1	A*	0.0	512
1043	sc1	WatersEdge	75	1	A*	1.0	1
1046	sc1	WaypointJunction	75	1	A*	0.0	512
1049	sc1	WheelofWar	75	1	A*	0.0	512
1052	street	Shanghai_0	75	1	A*	0.0	512
1055	street	Shanghai_1	75	1	A*	0.0	512
1058	street	Shanghai_2	75	1	A*	0.0	512
1061	street	Sydney_0	75	1	A*	0.0	512
1064	street	Sydney_1	75	1	A*	0.0	512
1067	street	Sydney_2	75	1	A*	0.0	512
1070	wc3	riverrun	75	1	A*	0.0	512
1073	wc3	scorchedbasin	75	1	A*	0.0	512
1076	wc3	stromguarde	75	1	A*	0.0	512
1079	wc3	swampofsorrows	75	1	A*	1.0	11
1082	wc3	thecrucible	75	1	A*	0.0	512
1085	wc3	theglaive	75	1	A*	1.0	8
1088	wc3	timbermawhold	75	1	A*	1.0	19
1091	wc3	tranquilpaths	75	1	A*	0.0	512
1094	sc1	TaleofTwoCities	100	1	A*	0.0	512
1097	sc1	TheFrozenSea	100	1	A*	0.0	512
1100	sc1	TheHighway	100	1	A*	0.0	512
1103	sc1	TheatreofWar	100	1	A*	0.0	512
1106	sc1	ThinIce	100	1	A*	0.0	512
1109	sc1	Tribes	100	1	A*	0.0	512
1112	sc1	Triskelion	100	1	A*	0.0	512
1115	sc1	Turbo	100	1	A*	0.0	512
1118	sc1	Typhoon	100	1	A*	0.0	512
1121	sc1	ValleyofRe	100	1	A*	0.0	512
1124	sc1	WarpGates	100	1	A*	0.0	512
1127	sc1	WatersEdge	100	1	A*	1.0	1
1130	sc1	WaypointJunction	100	1	A*	0.0	512
1133	sc1	WheelofWar	100	1	A*	0.0	512
1136	street	Shanghai_0	100	1	A*	0.0	512
1139	street	Shanghai_1	100	1	A*	0.0	512
1142	street	Shanghai_2	100	1	A*	0.0	512
1145	street	Sydney_0	100	1	A*	0.0	512
1148	street	Sydney_1	100	1	A*	0.0	512
1151	street	Sydney_2	100	1	A*	0.0	512
1154	wc3	riverrun	100	1	A*	1.0	7
1157	wc3	scorchedbasin	100	1	A*	0.0	512
1160	wc3	stromguarde	100	1	A*	0.0	512
1163	wc3	swampofsorrows	100	1	A*	0.0	512
1166	wc3	thecrucible	100	1	A*	0.0	512
1169	wc3	theglaive	100	1	A*	0.0	512
1172	wc3	timbermawhold	100	1	A*	0.0	512
1175	wc3	tranquilpaths	100	1	A*	0.0	512
1178	sc1	TaleofTwoCities	125	1	A*	0.0	512
1181	sc1	TheFrozenSea	125	1	A*	0.0	512
1184	sc1	TheHighway	125	1	A*	0.0	512
1187	sc1	TheatreofWar	125	1	A*	0.0	512
1190	sc1	ThinIce	125	1	A*	0.0	512
1193	sc1	Tribes	125	1	A*	1.0	16
1196	sc1	Triskelion	125	1	A*	0.0	512
1199	sc1	Turbo	125	1	A*	0.0	512
1202	sc1	Typhoon	125	1	A*	0.0	512
1205	sc1	ValleyofRe	125	1	A*	0.0	512
1208	sc1	WarpGates	125	1	A*	0.0	512
1211	sc1	WatersEdge	125	1	A*	1.0	1
1214	sc1	WaypointJunction	125	1	A*	0.0	512
1217	sc1	WheelofWar	125	1	A*	0.0	512
1220	street	Shanghai_0	125	1	A*	0.0	512
1223	street	Shanghai_1	125	1	A*	0.0	512
1226	street	Shanghai_2	125	1	A*	0.0	512
1229	street	Sydney_0	125	1	A*	0.0	512
1232	street	Sydney_1	125	1	A*	0.0	512
1235	street	Sydney_2	125	1	A*	0.0	512
1238	wc3	riverrun	125	1	A*	0.0	512
1241	wc3	scorchedbasin	125	1	A*	0.0	512
1244	wc3	stromguarde	125	1	A*	0.0	512
1247	wc3	swampofsorrows	125	1	A*	1.0	11
1250	wc3	thecrucible	125	1	A*	0.0	512
1253	wc3	theglaive	125	1	A*	1.0	8
1256	wc3	timbermawhold	125	1	A*	0.0	512
1259	wc3	tranquilpaths	125	1	A*	0.0	512
1262	sc1	TaleofTwoCities	150	1	A*	0.0	512
1265	sc1	TheFrozenSea	150	1	A*	0.0	512
1268	sc1	TheHighway	150	1	A*	0.0	512
1271	sc1	TheatreofWar	150	1	A*	0.0	512
1274	sc1	ThinIce	150	1	A*	0.0	512
1277	sc1	Tribes	150	1	A*	0.0	512
1280	sc1	Triskelion	150	1	A*	0.0	512
1283	sc1	Turbo	150	1	A*	0.0	512
1286	sc1	Typhoon	150	1	A*	0.0	512
1289	sc1	ValleyofRe	150	1	A*	0.0	512
1292	sc1	WarpGates	150	1	A*	0.0	512
1295	sc1	WatersEdge	150	1	A*	1.0	1
1298	sc1	WaypointJunction	150	1	A*	0.0	512
1301	sc1	WheelofWar	150	1	A*	0.0	512
1304	street	Shanghai_0	150	1	A*	0.0	512
1307	street	Shanghai_1	150	1	A*	0.0	512
1310	street	Shanghai_2	150	1	A*	0.0	512
1313	street	Sydney_0	150	1	A*	0.0	512
1316	street	Sydney_1	150	1	A*	0.0	512
1319	street	Sydney_2	150	1	A*	0.0	512
1322	wc3	riverrun	150	1	A*	1.0	11
1325	wc3	scorchedbasin	150	1	A*	0.0	512
1328	wc3	stromguarde	150	1	A*	0.0	512
1331	wc3	swampofsorrows	150	1	A*	1.0	11
1334	wc3	thecrucible	150	1	A*	0.0	512
1337	wc3	theglaive	150	1	A*	1.0	8
1340	wc3	timbermawhold	150	1	A*	0.0	512
1343	wc3	tranquilpaths	150	1	A*	0.0	512
1346	sc1	TaleofTwoCities	175	1	A*	0.0	512
1349	sc1	TheFrozenSea	175	1	A*	0.0	512
1352	sc1	TheHighway	175	1	A*	0.0	512
1355	sc1	TheatreofWar	175	1	A*	0.0	512
1358	sc1	ThinIce	175	1	A*	0.0	512
1361	sc1	Tribes	175	1	A*	0.0	512
1364	sc1	Triskelion	175	1	A*	0.0	512
1367	sc1	Turbo	175	1	A*	0.0	512
1370	sc1	Typhoon	175	1	A*	0.0	512
1373	sc1	ValleyofRe	175	1	A*	0.0	512
1376	sc1	WarpGates	175	1	A*	0.0	512
1379	sc1	WatersEdge	175	1	A*	1.0	1
1382	sc1	WaypointJunction	175	1	A*	0.0	512
1385	sc1	WheelofWar	175	1	A*	0.0	512
1388	street	Shanghai_0	175	1	A*	0.0	512
1391	street	Shanghai_1	175	1	A*	0.0	512
1394	street	Shanghai_2	175	1	A*	0.0	512
1397	street	Sydney_0	175	1	A*	0.0	512
1400	street	Sydney_1	175	1	A*	0.0	512
1403	street	Sydney_2	175	1	A*	0.0	512
1406	wc3	riverrun	175	1	A*	0.0	512
1409	wc3	scorchedbasin	175	1	A*	0.0	512
1412	wc3	stromguarde	175	1	A*	0.0	512
1415	wc3	swampofsorrows	175	1	A*	1.0	11
1418	wc3	thecrucible	175	1	A*	0.0	512
1421	wc3	theglaive	175	1	A*	0.0	512
1424	wc3	timbermawhold	175	1	A*	0.0	512
1427	wc3	tranquilpaths	175	1	A*	0.0	512
1430	sc1	TaleofTwoCities	200	1	A*	0.0	512
1433	sc1	TheFrozenSea	200	1	A*	0.0	512
1436	sc1	TheHighway	200	1	A*	0.0	512
1439	sc1	TheatreofWar	200	1	A*	1.0	84
1442	sc1	ThinIce	200	1	A*	0.0	512
1445	sc1	Tribes	200	1	A*	1.0	16
1448	sc1	Triskelion	200	1	A*	0.0	512
1451	sc1	Turbo	200	1	A*	0.0	512
1454	sc1	Typhoon	200	1	A*	0.0	512
1457	sc1	ValleyofRe	200	1	A*	0.0	512
1460	sc1	WarpGates	200	1	A*	0.0	512
1463	sc1	WatersEdge	200	1	A*	1.0	1
1466	sc1	WaypointJunction	200	1	A*	0.0	512
1469	sc1	WheelofWar	200	1	A*	0.0	512
1472	street	Shanghai_0	200	1	A*	0.0	512
1475	street	Shanghai_1	200	1	A*	0.0	512
1478	street	Shanghai_2	200	1	A*	0.0	512
1481	street	Sydney_0	200	1	A*	0.0	512
1484	street	Sydney_1	200	1	A*	0.0	512
1487	street	Sydney_2	200	1	A*	0.0	512
1490	wc3	riverrun	200	1	A*	1.0	7
1493	wc3	scorchedbasin	200	1	A*	0.0	512
1496	wc3	stromguarde	200	1	A*	0.0	512
1499	wc3	swampofsorrows	200	1	A*	1.0	11
1502	wc3	thecrucible	200	1	A*	0.0	512
1505	wc3	theglaive	200	1	A*	0.0	512
1508	wc3	timbermawhold	200	1	A*	0.0	512
1511	wc3	tranquilpaths	200	1	A*	0.0	512
1514	sc1	TaleofTwoCities	0	2	A*	1.0	92
1517	sc1	TheFrozenSea	0	2	A*	1.0	42
1520	sc1	TheHighway	0	2	A*	1.0	89
1523	sc1	TheatreofWar	0	2	A*	1.0	67
1526	sc1	ThinIce	0	2	A*	1.0	121
1529	sc1	Tribes	0	2	A*	1.0	55
1532	sc1	Triskelion	0	2	A*	1.0	125
1535	sc1	Turbo	0	2	A*	1.0	60
1538	sc1	Typhoon	0	2	A*	1.0	73
1541	sc1	ValleyofRe	0	2	A*	1.0	202
1544	sc1	WarpGates	0	2	A*	1.0	122
1547	sc1	WatersEdge	0	2	A*	1.0	67
1550	sc1	WaypointJunction	0	2	A*	1.0	56
1553	sc1	WheelofWar	0	2	A*	1.0	12
1556	street	Shanghai_0	0	2	A*	1.0	83
1559	street	Shanghai_1	0	2	A*	1.0	86
1562	street	Shanghai_2	0	2	A*	1.0	142
1565	street	Sydney_0	0	2	A*	1.0	61
1568	street	Sydney_1	0	2	A*	1.0	27
1571	street	Sydney_2	0	2	A*	1.0	66
1574	wc3	riverrun	0	2	A*	1.0	15
1577	wc3	scorchedbasin	0	2	A*	1.0	29
1580	wc3	stromguarde	0	2	A*	1.0	23
1583	wc3	swampofsorrows	0	2	A*	1.0	11
1586	wc3	thecrucible	0	2	A*	1.0	32
1589	wc3	theglaive	0	2	A*	1.0	95
1592	wc3	timbermawhold	0	2	A*	1.0	13
1595	wc3	tranquilpaths	0	2	A*	1.0	48
1598	sc1	TaleofTwoCities	25	2	A*	0.0	512
1601	sc1	TheFrozenSea	25	2	A*	0.0	512
1604	sc1	TheHighway	25	2	A*	0.0	512
1607	sc1	TheatreofWar	25	2	A*	1.0	63
1610	sc1	ThinIce	25	2	A*	0.0	512
1613	sc1	Tribes	25	2	A*	0.0	512
1616	sc1	Triskelion	25	2	A*	1.0	107
1619	sc1	Turbo	25	2	A*	0.0	512
1622	sc1	Typhoon	25	2	A*	0.0	512
1625	sc1	ValleyofRe	25	2	A*	1.0	170
1628	sc1	WarpGates	25	2	A*	0.0	512
1631	sc1	WatersEdge	25	2	A*	0.0	512
1634	sc1	WaypointJunction	25	2	A*	0.0	512
1637	sc1	WheelofWar	25	2	A*	1.0	12
1640	street	Shanghai_0	25	2	A*	0.0	512
1643	street	Shanghai_1	25	2	A*	0.0	512
1646	street	Shanghai_2	25	2	A*	0.0	512
1649	street	Sydney_0	25	2	A*	0.0	512
1652	street	Sydney_1	25	2	A*	1.0	27
1655	street	Sydney_2	25	2	A*	1.0	110
1658	wc3	riverrun	25	2	A*	0.0	512
1661	wc3	scorchedbasin	25	2	A*	0.0	512
1664	wc3	stromguarde	25	2	A*	0.0	512
1667	wc3	swampofsorrows	25	2	A*	1.0	11
1670	wc3	thecrucible	25	2	A*	0.0	512
1673	wc3	theglaive	25	2	A*	0.0	512
1676	wc3	timbermawhold	25	2	A*	1.0	13
1679	wc3	tranquilpaths	25	2	A*	1.0	52
1682	sc1	TaleofTwoCities	50	2	A*	0.0	512
1685	sc1	TheFrozenSea	50	2	A*	0.0	512
1688	sc1	TheHighway	50	2	A*	0.0	512
1691	sc1	TheatreofWar	50	2	A*	0.0	512
1694	sc1	ThinIce	50	2	A*	0.0	512
1697	sc1	Tribes	50	2	A*	0.0	512
1700	sc1	Triskelion	50	2	A*	0.0	512
1703	sc1	Turbo	50	2	A*	0.0	512
1706	sc1	Typhoon	50	2	A*	0.0	512
1709	sc1	ValleyofRe	50	2	A*	0.0	512
1712	sc1	WarpGates	50	2	A*	0.0	512
1715	sc1	WatersEdge	50	2	A*	0.0	512
1718	sc1	WaypointJunction	50	2	A*	0.0	512
1721	sc1	WheelofWar	50	2	A*	0.0	512
1724	street	Shanghai_0	50	2	A*	0.0	512
1727	street	Shanghai_1	50	2	A*	0.0	512
1730	street	Shanghai_2	50	2	A*	0.0	512
1733	street	Sydney_0	50	2	A*	0.0	512
1736	street	Sydney_1	50	2	A*	0.0	512
1739	street	Sydney_2	50	2	A*	0.0	512
1742	wc3	riverrun	50	2	A*	0.0	512
1745	wc3	scorchedbasin	50	2	A*	0.0	512
1748	wc3	stromguarde	50	2	A*	0.0	512
1751	wc3	swampofsorrows	50	2	A*	1.0	13
1754	wc3	thecrucible	50	2	A*	0.0	512
1757	wc3	theglaive	50	2	A*	0.0	512
1760	wc3	timbermawhold	50	2	A*	0.0	512
1763	wc3	tranquilpaths	50	2	A*	0.0	512
1766	sc1	TaleofTwoCities	75	2	A*	0.0	512
1769	sc1	TheFrozenSea	75	2	A*	0.0	512
1772	sc1	TheHighway	75	2	A*	0.0	512
1775	sc1	TheatreofWar	75	2	A*	0.0	512
1778	sc1	ThinIce	75	2	A*	0.0	512
1781	sc1	Tribes	75	2	A*	0.0	512
1784	sc1	Triskelion	75	2	A*	0.0	512
1787	sc1	Turbo	75	2	A*	0.0	512
1790	sc1	Typhoon	75	2	A*	0.0	512
1793	sc1	ValleyofRe	75	2	A*	0.0	512
1796	sc1	WarpGates	75	2	A*	0.0	512
1799	sc1	WatersEdge	75	2	A*	0.0	512
1802	sc1	WaypointJunction	75	2	A*	0.0	512
1805	sc1	WheelofWar	75	2	A*	0.0	512
1808	street	Shanghai_0	75	2	A*	0.0	512
1811	street	Shanghai_1	75	2	A*	0.0	512
1814	street	Shanghai_2	75	2	A*	0.0	512
1817	street	Sydney_0	75	2	A*	0.0	512
1820	street	Sydney_1	75	2	A*	0.0	512
1823	street	Sydney_2	75	2	A*	0.0	512
1826	wc3	riverrun	75	2	A*	0.0	512
1829	wc3	scorchedbasin	75	2	A*	0.0	512
1832	wc3	stromguarde	75	2	A*	0.0	512
1835	wc3	swampofsorrows	75	2	A*	1.0	13
1838	wc3	thecrucible	75	2	A*	0.0	512
1841	wc3	theglaive	75	2	A*	0.0	512
1844	wc3	timbermawhold	75	2	A*	0.0	512
1847	wc3	tranquilpaths	75	2	A*	0.0	512
1850	sc1	TaleofTwoCities	100	2	A*	0.0	512
1853	sc1	TheFrozenSea	100	2	A*	0.0	512
1856	sc1	TheHighway	100	2	A*	0.0	512
1859	sc1	TheatreofWar	100	2	A*	0.0	512
1862	sc1	ThinIce	100	2	A*	0.0	512
1865	sc1	Tribes	100	2	A*	0.0	512
1868	sc1	Triskelion	100	2	A*	0.0	512
1871	sc1	Turbo	100	2	A*	0.0	512
1874	sc1	Typhoon	100	2	A*	0.0	512
1877	sc1	ValleyofRe	100	2	A*	0.0	512
1880	sc1	WarpGates	100	2	A*	0.0	512
1883	sc1	WatersEdge	100	2	A*	0.0	512
1886	sc1	WaypointJunction	100	2	A*	0.0	512
1889	sc1	WheelofWar	100	2	A*	0.0	512
1892	street	Shanghai_0	100	2	A*	0.0	512
1895	street	Shanghai_1	100	2	A*	0.0	512
1898	street	Shanghai_2	100	2	A*	0.0	512
1901	street	Sydney_0	100	2	A*	0.0	512
1904	street	Sydney_1	100	2	A*	0.0	512
1907	street	Sydney_2	100	2	A*	0.0	512
1910	wc3	riverrun	100	2	A*	0.0	512
1913	wc3	scorchedbasin	100	2	A*	0.0	512
1916	wc3	stromguarde	100	2	A*	0.0	512
1919	wc3	swampofsorrows	100	2	A*	0.0	512
1922	wc3	thecrucible	100	2	A*	0.0	512
1925	wc3	theglaive	100	2	A*	0.0	512
1928	wc3	timbermawhold	100	2	A*	0.0	512
1931	wc3	tranquilpaths	100	2	A*	0.0	512
1934	sc1	TaleofTwoCities	125	2	A*	0.0	512
1937	sc1	TheFrozenSea	125	2	A*	0.0	512
1940	sc1	TheHighway	125	2	A*	0.0	512
1943	sc1	TheatreofWar	125	2	A*	0.0	512
1946	sc1	ThinIce	125	2	A*	0.0	512
1949	sc1	Tribes	125	2	A*	0.0	512
1952	sc1	Triskelion	125	2	A*	0.0	512
1955	sc1	Turbo	125	2	A*	0.0	512
1958	sc1	Typhoon	125	2	A*	0.0	512
1961	sc1	ValleyofRe	125	2	A*	0.0	512
1964	sc1	WarpGates	125	2	A*	0.0	512
1967	sc1	WatersEdge	125	2	A*	0.0	512
1970	sc1	WaypointJunction	125	2	A*	0.0	512
1973	sc1	WheelofWar	125	2	A*	0.0	512
1976	street	Shanghai_0	125	2	A*	0.0	512
1979	street	Shanghai_1	125	2	A*	0.0	512
1982	street	Shanghai_2	125	2	A*	0.0	512
1985	street	Sydney_0	125	2	A*	0.0	512
1988	street	Sydney_1	125	2	A*	0.0	512
1991	street	Sydney_2	125	2	A*	0.0	512
1994	wc3	riverrun	125	2	A*	0.0	512
1997	wc3	scorchedbasin	125	2	A*	0.0	512
2000	wc3	stromguarde	125	2	A*	0.0	512
2003	wc3	swampofsorrows	125	2	A*	0.0	512
2006	wc3	thecrucible	125	2	A*	0.0	512
2009	wc3	theglaive	125	2	A*	0.0	512
2012	wc3	timbermawhold	125	2	A*	0.0	512
2015	wc3	tranquilpaths	125	2	A*	0.0	512
2018	sc1	TaleofTwoCities	150	2	A*	0.0	512
2021	sc1	TheFrozenSea	150	2	A*	0.0	512
2024	sc1	TheHighway	150	2	A*	0.0	512
2027	sc1	TheatreofWar	150	2	A*	0.0	512
2030	sc1	ThinIce	150	2	A*	0.0	512
2033	sc1	Tribes	150	2	A*	0.0	512
2036	sc1	Triskelion	150	2	A*	0.0	512
2039	sc1	Turbo	150	2	A*	0.0	512
2042	sc1	Typhoon	150	2	A*	0.0	512
2045	sc1	ValleyofRe	150	2	A*	0.0	512
2048	sc1	WarpGates	150	2	A*	0.0	512
2051	sc1	WatersEdge	150	2	A*	0.0	512
2054	sc1	WaypointJunction	150	2	A*	0.0	512
2057	sc1	WheelofWar	150	2	A*	0.0	512
2060	street	Shanghai_0	150	2	A*	0.0	512
2063	street	Shanghai_1	150	2	A*	0.0	512
2066	street	Shanghai_2	150	2	A*	0.0	512
2069	street	Sydney_0	150	2	A*	0.0	512
2072	street	Sydney_1	150	2	A*	0.0	512
2075	street	Sydney_2	150	2	A*	0.0	512
2078	wc3	riverrun	150	2	A*	0.0	512
2081	wc3	scorchedbasin	150	2	A*	0.0	512
2084	wc3	stromguarde	150	2	A*	0.0	512
2087	wc3	swampofsorrows	150	2	A*	0.0	512
2090	wc3	thecrucible	150	2	A*	0.0	512
2093	wc3	theglaive	150	2	A*	0.0	512
2096	wc3	timbermawhold	150	2	A*	0.0	512
2099	wc3	tranquilpaths	150	2	A*	0.0	512
2102	sc1	TaleofTwoCities	175	2	A*	0.0	512
2105	sc1	TheFrozenSea	175	2	A*	0.0	512
2108	sc1	TheHighway	175	2	A*	0.0	512
2111	sc1	TheatreofWar	175	2	A*	0.0	512
2114	sc1	ThinIce	175	2	A*	0.0	512
2117	sc1	Tribes	175	2	A*	0.0	512
2120	sc1	Triskelion	175	2	A*	0.0	512
2123	sc1	Turbo	175	2	A*	0.0	512
2126	sc1	Typhoon	175	2	A*	0.0	512
2129	sc1	ValleyofRe	175	2	A*	0.0	512
2132	sc1	WarpGates	175	2	A*	0.0	512
2135	sc1	WatersEdge	175	2	A*	0.0	512
2138	sc1	WaypointJunction	175	2	A*	0.0	512
2141	sc1	WheelofWar	175	2	A*	0.0	512
2144	street	Shanghai_0	175	2	A*	0.0	512
2147	street	Shanghai_1	175	2	A*	0.0	512
2150	street	Shanghai_2	175	2	A*	0.0	512
2153	street	Sydney_0	175	2	A*	0.0	512
2156	street	Sydney_1	175	2	A*	0.0	512
2159	street	Sydney_2	175	2	A*	0.0	512
2162	wc3	riverrun	175	2	A*	0.0	512
2165	wc3	scorchedbasin	175	2	A*	0.0	512
2168	wc3	stromguarde	175	2	A*	0.0	512
2171	wc3	swampofsorrows	175	2	A*	0.0	512
2174	wc3	thecrucible	175	2	A*	0.0	512
2177	wc3	theglaive	175	2	A*	0.0	512
2180	wc3	timbermawhold	175	2	A*	0.0	512
2183	wc3	tranquilpaths	175	2	A*	0.0	512
2186	sc1	TaleofTwoCities	200	2	A*	0.0	512
2189	sc1	TheFrozenSea	200	2	A*	0.0	512
2192	sc1	TheHighway	200	2	A*	0.0	512
2195	sc1	TheatreofWar	200	2	A*	0.0	512
2198	sc1	ThinIce	200	2	A*	0.0	512
2201	sc1	Tribes	200	2	A*	0.0	512
2204	sc1	Triskelion	200	2	A*	0.0	512
2207	sc1	Turbo	200	2	A*	0.0	512
2210	sc1	Typhoon	200	2	A*	0.0	512
2213	sc1	ValleyofRe	200	2	A*	0.0	512
2216	sc1	WarpGates	200	2	A*	0.0	512
2219	sc1	WatersEdge	200	2	A*	0.0	512
2222	sc1	WaypointJunction	200	2	A*	0.0	512
2225	sc1	WheelofWar	200	2	A*	0.0	512
2228	street	Shanghai_0	200	2	A*	0.0	512
2231	street	Shanghai_1	200	2	A*	0.0	512
2234	street	Shanghai_2	200	2	A*	0.0	512
2237	street	Sydney_0	200	2	A*	0.0	512
2240	street	Sydney_1	200	2	A*	0.0	512
2243	street	Sydney_2	200	2	A*	0.0	512
2246	wc3	riverrun	200	2	A*	0.0	512
2249	wc3	scorchedbasin	200	2	A*	0.0	512
2252	wc3	stromguarde	200	2	A*	0.0	512
2255	wc3	swampofsorrows	200	2	A*	0.0	512
2258	wc3	thecrucible	200	2	A*	0.0	512
2261	wc3	theglaive	200	2	A*	0.0	512
2264	wc3	timbermawhold	200	2	A*	0.0	512
2267	wc3	tranquilpaths	200	2	A*	0.0	512
2270	sc1	TaleofTwoCities	0	3	A*	1.0	45
2273	sc1	TheFrozenSea	0	3	A*	1.0	65
2276	sc1	TheHighway	0	3	A*	1.0	16
2279	sc1	TheatreofWar	0	3	A*	1.0	139
2282	sc1	ThinIce	0	3	A*	1.0	11
2285	sc1	Tribes	0	3	A*	1.0	43
2288	sc1	Triskelion	0	3	A*	1.0	17
2291	sc1	Turbo	0	3	A*	1.0	2
2294	sc1	Typhoon	0	3	A*	1.0	36
2297	sc1	ValleyofRe	0	3	A*	1.0	107
2300	sc1	WarpGates	0	3	A*	1.0	71
2303	sc1	WatersEdge	0	3	A*	1.0	34
2306	sc1	WaypointJunction	0	3	A*	1.0	31
2309	sc1	WheelofWar	0	3	A*	1.0	34
2312	street	Shanghai_0	0	3	A*	1.0	31
2315	street	Shanghai_1	0	3	A*	1.0	37
2318	street	Shanghai_2	0	3	A*	1.0	89
2321	street	Sydney_0	0	3	A*	1.0	27
2324	street	Sydney_1	0	3	A*	1.0	29
2327	street	Sydney_2	0	3	A*	1.0	2
2330	wc3	riverrun	0	3	A*	1.0	4
2333	wc3	scorchedbasin	0	3	A*	1.0	45
2336	wc3	stromguarde	0	3	A*	1.0	20
2339	wc3	swampofsorrows	0	3	A*	1.0	8
2342	wc3	thecrucible	0	3	A*	1.0	34
2345	wc3	theglaive	0	3	A*	1.0	11
2348	wc3	timbermawhold	0	3	A*	1.0	27
2351	wc3	tranquilpaths	0	3	A*	1.0	34
2354	sc1	TaleofTwoCities	25	3	A*	0.0	512
2357	sc1	TheFrozenSea	25	3	A*	1.0	121
2360	sc1	TheHighway	25	3	A*	1.0	16
2363	sc1	TheatreofWar	25	3	A*	0.0	512
2366	sc1	ThinIce	25	3	A*	1.0	11
2369	sc1	Tribes	25	3	A*	1.0	53
2372	sc1	Triskelion	25	3	A*	1.0	17
2375	sc1	Turbo	25	3	A*	1.0	2
2378	sc1	Typhoon	25	3	A*	0.0	512
2381	sc1	ValleyofRe	25	3	A*	0.0	512
2384	sc1	WarpGates	25	3	A*	0.0	512
2387	sc1	WatersEdge	25	3	A*	0.0	512
2390	sc1	WaypointJunction	25	3	A*	1.0	31
2393	sc1	WheelofWar	25	3	A*	0.0	512
2396	street	Shanghai_0	25	3	A*	0.0	512
2399	street	Shanghai_1	25	3	A*	0.0	512
2402	street	Shanghai_2	25	3	A*	0.0	512
2405	street	Sydney_0	25	3	A*	1.0	29
2408	street	Sydney_1	25	3	A*	1.0	33
2411	street	Sydney_2	25	3	A*	1.0	2
2414	wc3	riverrun	25	3	A*	1.0	4
2417	wc3	scorchedbasin	25	3	A*	1.0	49
2420	wc3	stromguarde	25	3	A*	0.0	512
2423	wc3	swampofsorrows	25	3	A*	1.0	8
2426	wc3	thecrucible	25	3	A*	0.0	512
2429	wc3	theglaive	25	3	A*	0.0	512
2432	wc3	timbermawhold	25	3	A*	0.0	512
2435	wc3	tranquilpaths	25	3	A*	0.0	512
2438	sc1	TaleofTwoCities	50	3	A*	0.0	512
2441	sc1	TheFrozenSea	50	3	A*	0.0	512
2444	sc1	TheHighway	50	3	A*	0.0	512
2447	sc1	TheatreofWar	50	3	A*	0.0	512
2450	sc1	ThinIce	50	3	A*	1.0	11
2453	sc1	Tribes	50	3	A*	0.0	512
2456	sc1	Triskelion	50	3	A*	1.0	17
2459	sc1	Turbo	50	3	A*	1.0	2
2462	sc1	Typhoon	50	3	A*	0.0	512
2465	sc1	ValleyofRe	50	3	A*	0.0	512
2468	sc1	WarpGates	50	3	A*	0.0	512
2471	sc1	WatersEdge	50	3	A*	0.0	512
2474	sc1	WaypointJunction	50	3	A*	0.0	512
2477	sc1	WheelofWar	50	3	A*	0.0	512
2480	street	Shanghai_0	50	3	A*	0.0	512
2483	street	Shanghai_1	50	3	A*	0.0	512
2486	street	Shanghai_2	50	3	A*	0.0	512
2489	street	Sydney_0	50	3	A*	0.0	512
2492	street	Sydney_1	50	3	A*	1.0	71
2495	street	Sydney_2	50	3	A*	1.0	2
2498	wc3	riverrun	50	3	A*	0.0	512
2501	wc3	scorchedbasin	50	3	A*	0.0	512
2504	wc3	stromguarde	50	3	A*	0.0	512
2507	wc3	swampofsorrows	50	3	A*	1.0	8
2510	wc3	thecrucible	50	3	A*	0.0	512
2513	wc3	theglaive	50	3	A*	0.0	512
2516	wc3	timbermawhold	50	3	A*	0.0	512
2519	wc3	tranquilpaths	50	3	A*	0.0	512
2522	sc1	TaleofTwoCities	75	3	A*	0.0	512
2525	sc1	TheFrozenSea	75	3	A*	0.0	512
2528	sc1	TheHighway	75	3	A*	0.0	512
2531	sc1	TheatreofWar	75	3	A*	1.0	127
2534	sc1	ThinIce	75	3	A*	1.0	11
2537	sc1	Tribes	75	3	A*	0.0	512
2540	sc1	Triskelion	75	3	A*	1.0	17
2543	sc1	Turbo	75	3	A*	1.0	2
2546	sc1	Typhoon	75	3	A*	0.0	512
2549	sc1	ValleyofRe	75	3	A*	0.0	512
2552	sc1	WarpGates	75	3	A*	0.0	512
2555	sc1	WatersEdge	75	3	A*	0.0	512
2558	sc1	WaypointJunction	75	3	A*	0.0	512
2561	sc1	WheelofWar	75	3	A*	0.0	512
2564	street	Shanghai_0	75	3	A*	0.0	512
2567	street	Shanghai_1	75	3	A*	0.0	512
2570	street	Shanghai_2	75	3	A*	0.0	512
2573	street	Sydney_0	75	3	A*	0.0	512
2576	street	Sydney_1	75	3	A*	1.0	49
2579	street	Sydney_2	75	3	A*	1.0	2
2582	wc3	riverrun	75	3	A*	1.0	4
2585	wc3	scorchedbasin	75	3	A*	0.0	512
2588	wc3	stromguarde	75	3	A*	0.0	512
2591	wc3	swampofsorrows	75	3	A*	1.0	8
2594	wc3	thecrucible	75	3	A*	0.0	512
2597	wc3	theglaive	75	3	A*	1.0	11
2600	wc3	timbermawhold	75	3	A*	0.0	512
2603	wc3	tranquilpaths	75	3	A*	0.0	512
2606	sc1	TaleofTwoCities	100	3	A*	0.0	512
2609	sc1	TheFrozenSea	100	3	A*	0.0	512
2612	sc1	TheHighway	100	3	A*	0.0	512
2615	sc1	TheatreofWar	100	3	A*	0.0	512
2618	sc1	ThinIce	100	3	A*	1.0	11
2621	sc1	Tribes	100	3	A*	0.0	512
2624	sc1	Triskelion	100	3	A*	1.0	17
2627	sc1	Turbo	100	3	A*	1.0	2
2630	sc1	Typhoon	100	3	A*	0.0	512
2633	sc1	ValleyofRe	100	3	A*	0.0	512
2636	sc1	WarpGates	100	3	A*	0.0	512
2639	sc1	WatersEdge	100	3	A*	0.0	512
2642	sc1	WaypointJunction	100	3	A*	0.0	512
2645	sc1	WheelofWar	100	3	A*	0.0	512
2648	street	Shanghai_0	100	3	A*	0.0	512
2651	street	Shanghai_1	100	3	A*	0.0	512
2654	street	Shanghai_2	100	3	A*	0.0	512
2657	street	Sydney_0	100	3	A*	0.0	512
2660	street	Sydney_1	100	3	A*	0.0	512
2663	street	Sydney_2	100	3	A*	1.0	2
2666	wc3	riverrun	100	3	A*	0.0	512
2669	wc3	scorchedbasin	100	3	A*	0.0	512
2672	wc3	stromguarde	100	3	A*	0.0	512
2675	wc3	swampofsorrows	100	3	A*	1.0	8
2678	wc3	thecrucible	100	3	A*	0.0	512
2681	wc3	theglaive	100	3	A*	0.0	512
2684	wc3	timbermawhold	100	3	A*	0.0	512
2687	wc3	tranquilpaths	100	3	A*	0.0	512
2690	sc1	TaleofTwoCities	125	3	A*	0.0	512
2693	sc1	TheFrozenSea	125	3	A*	0.0	512
2696	sc1	TheHighway	125	3	A*	0.0	512
2699	sc1	TheatreofWar	125	3	A*	0.0	512
2702	sc1	ThinIce	125	3	A*	0.0	512
2705	sc1	Tribes	125	3	A*	0.0	512
2708	sc1	Triskelion	125	3	A*	1.0	19
2711	sc1	Turbo	125	3	A*	1.0	2
2714	sc1	Typhoon	125	3	A*	0.0	512
2717	sc1	ValleyofRe	125	3	A*	0.0	512
2720	sc1	WarpGates	125	3	A*	0.0	512
2723	sc1	WatersEdge	125	3	A*	0.0	512
2726	sc1	WaypointJunction	125	3	A*	0.0	512
2729	sc1	WheelofWar	125	3	A*	0.0	512
2732	street	Shanghai_0	125	3	A*	0.0	512
2735	street	Shanghai_1	125	3	A*	0.0	512
2738	street	Shanghai_2	125	3	A*	0.0	512
2741	street	Sydney_0	125	3	A*	0.0	512
2744	street	Sydney_1	125	3	A*	1.0	47
2747	street	Sydney_2	125	3	A*	1.0	2
2750	wc3	riverrun	125	3	A*	1.0	4
2753	wc3	scorchedbasin	125	3	A*	0.0	512
2756	wc3	stromguarde	125	3	A*	0.0	512
2759	wc3	swampofsorrows	125	3	A*	1.0	8
2762	wc3	thecrucible	125	3	A*	0.0	512
2765	wc3	theglaive	125	3	A*	0.0	512
2768	wc3	timbermawhold	125	3	A*	0.0	512
2771	wc3	tranquilpaths	125	3	A*	0.0	512
2774	sc1	TaleofTwoCities	150	3	A*	0.0	512
2777	sc1	TheFrozenSea	150	3	A*	0.0	512
2780	sc1	TheHighway	150	3	A*	0.0	512
2783	sc1	TheatreofWar	150	3	A*	0.0	512
2786	sc1	ThinIce	150	3	A*	0.0	512
2789	sc1	Tribes	150	3	A*	0.0	512
2792	sc1	Triskelion	150	3	A*	1.0	17
2795	sc1	Turbo	150	3	A*	1.0	2
2798	sc1	Typhoon	150	3	A*	0.0	512
2801	sc1	ValleyofRe	150	3	A*	0.0	512
2804	sc1	WarpGates	150	3	A*	0.0	512
2807	sc1	WatersEdge	150	3	A*	0.0	512
2810	sc1	WaypointJunction	150	3	A*	0.0	512
2813	sc1	WheelofWar	150	3	A*	0.0	512
2816	street	Shanghai_0	150	3	A*	0.0	512
2819	street	Shanghai_1	150	3	A*	0.0	512
2822	street	Shanghai_2	150	3	A*	0.0	512
2825	street	Sydney_0	150	3	A*	0.0	512
2828	street	Sydney_1	150	3	A*	0.0	512
2831	street	Sydney_2	150	3	A*	1.0	2
2834	wc3	riverrun	150	3	A*	1.0	4
2837	wc3	scorchedbasin	150	3	A*	0.0	512
2840	wc3	stromguarde	150	3	A*	0.0	512
2843	wc3	swampofsorrows	150	3	A*	1.0	8
2846	wc3	thecrucible	150	3	A*	0.0	512
2849	wc3	theglaive	150	3	A*	0.0	512
2852	wc3	timbermawhold	150	3	A*	0.0	512
2855	wc3	tranquilpaths	150	3	A*	0.0	512
2858	sc1	TaleofTwoCities	175	3	A*	0.0	512
2861	sc1	TheFrozenSea	175	3	A*	0.0	512
2864	sc1	TheHighway	175	3	A*	0.0	512
2867	sc1	TheatreofWar	175	3	A*	0.0	512
2870	sc1	ThinIce	175	3	A*	0.0	512
2873	sc1	Tribes	175	3	A*	0.0	512
2876	sc1	Triskelion	175	3	A*	1.0	17
2879	sc1	Turbo	175	3	A*	0.0	512
2882	sc1	Typhoon	175	3	A*	0.0	512
2885	sc1	ValleyofRe	175	3	A*	0.0	512
2888	sc1	WarpGates	175	3	A*	0.0	512
2891	sc1	WatersEdge	175	3	A*	0.0	512
2894	sc1	WaypointJunction	175	3	A*	0.0	512
2897	sc1	WheelofWar	175	3	A*	0.0	512
2900	street	Shanghai_0	175	3	A*	0.0	512
2903	street	Shanghai_1	175	3	A*	0.0	512
2906	street	Shanghai_2	175	3	A*	0.0	512
2909	street	Sydney_0	175	3	A*	0.0	512
2912	street	Sydney_1	175	3	A*	0.0	512
2915	street	Sydney_2	175	3	A*	1.0	2
2918	wc3	riverrun	175	3	A*	1.0	4
2921	wc3	scorchedbasin	175	3	A*	0.0	512
2924	wc3	stromguarde	175	3	A*	0.0	512
2927	wc3	swampofsorrows	175	3	A*	0.0	512
2930	wc3	thecrucible	175	3	A*	0.0	512
2933	wc3	theglaive	175	3	A*	0.0	512
2936	wc3	timbermawhold	175	3	A*	0.0	512
2939	wc3	tranquilpaths	175	3	A*	0.0	512
2942	sc1	TaleofTwoCities	200	3	A*	0.0	512
2945	sc1	TheFrozenSea	200	3	A*	0.0	512
2948	sc1	TheHighway	200	3	A*	0.0	512
2951	sc1	TheatreofWar	200	3	A*	0.0	512
2954	sc1	ThinIce	200	3	A*	0.0	512
2957	sc1	Tribes	200	3	A*	0.0	512
2960	sc1	Triskelion	200	3	A*	1.0	23
2963	sc1	Turbo	200	3	A*	1.0	2
2966	sc1	Typhoon	200	3	A*	0.0	512
2969	sc1	ValleyofRe	200	3	A*	0.0	512
2972	sc1	WarpGates	200	3	A*	0.0	512
2975	sc1	WatersEdge	200	3	A*	0.0	512
2978	sc1	WaypointJunction	200	3	A*	0.0	512
2981	sc1	WheelofWar	200	3	A*	0.0	512
2984	street	Shanghai_0	200	3	A*	0.0	512
2987	street	Shanghai_1	200	3	A*	0.0	512
2990	street	Shanghai_2	200	3	A*	0.0	512
2993	street	Sydney_0	200	3	A*	0.0	512
2996	street	Sydney_1	200	3	A*	1.0	49
2999	street	Sydney_2	200	3	A*	1.0	2
3002	wc3	riverrun	200	3	A*	0.0	512
3005	wc3	scorchedbasin	200	3	A*	0.0	512
3008	wc3	stromguarde	200	3	A*	0.0	512
3011	wc3	swampofsorrows	200	3	A*	0.0	512
3014	wc3	thecrucible	200	3	A*	0.0	512
3017	wc3	theglaive	200	3	A*	0.0	512
3020	wc3	timbermawhold	200	3	A*	0.0	512
3023	wc3	tranquilpaths	200	3	A*	0.0	512
3026	sc1	TaleofTwoCities	0	4	A*	1.0	37
3029	sc1	TheFrozenSea	0	4	A*	1.0	25
3032	sc1	TheHighway	0	4	A*	1.0	195
3035	sc1	TheatreofWar	0	4	A*	1.0	28
3038	sc1	ThinIce	0	4	A*	1.0	42
3041	sc1	Tribes	0	4	A*	1.0	37
3044	sc1	Triskelion	0	4	A*	1.0	144
3047	sc1	Turbo	0	4	A*	1.0	196
3050	sc1	Typhoon	0	4	A*	1.0	57
3053	sc1	ValleyofRe	0	4	A*	1.0	93
3056	sc1	WarpGates	0	4	A*	1.0	35
3059	sc1	WatersEdge	0	4	A*	1.0	92
3062	sc1	WaypointJunction	0	4	A*	1.0	60
3065	sc1	WheelofWar	0	4	A*	1.0	81
3068	street	Shanghai_0	0	4	A*	1.0	212
3071	street	Shanghai_1	0	4	A*	1.0	82
3074	street	Shanghai_2	0	4	A*	1.0	32
3077	street	Sydney_0	0	4	A*	1.0	37
3080	street	Sydney_1	0	4	A*	1.0	67
3083	street	Sydney_2	0	4	A*	1.0	56
3086	wc3	riverrun	0	4	A*	1.0	16
3089	wc3	scorchedbasin	0	4	A*	1.0	51
3092	wc3	stromguarde	0	4	A*	1.0	12
3095	wc3	swampofsorrows	0	4	A*	1.0	8
3098	wc3	thecrucible	0	4	A*	1.0	13
3101	wc3	theglaive	0	4	A*	1.0	45
3104	wc3	timbermawhold	0	4	A*	1.0	10
3107	wc3	tranquilpaths	0	4	A*	1.0	45
3110	sc1	TaleofTwoCities	25	4	A*	1.0	37
3113	sc1	TheFrozenSea	25	4	A*	0.0	512
3116	sc1	TheHighway	25	4	A*	0.0	512
3119	sc1	TheatreofWar	25	4	A*	0.0	512
3122	sc1	ThinIce	25	4	A*	0.0	512
3125	sc1	Tribes	25	4	A*	1.0	37
3128	sc1	Triskelion	25	4	A*	1.0	208
3131	sc1	Turbo	25	4	A*	1.0	74
3134	sc1	Typhoon	25	4	A*	0.0	512
3137	sc1	ValleyofRe	25	4	A*	0.0	512
3140	sc1	WarpGates	25	4	A*	0.0	512
3143	sc1	WatersEdge	25	4	A*	0.0	512
3146	sc1	WaypointJunction	25	4	A*	0.0	512
3149	sc1	WheelofWar	25	4	A*	1.0	77
3152	street	Shanghai_0	25	4	A*	0.0	512
3155	street	Shanghai_1	25	4	A*	0.0	512
3158	street	Shanghai_2	25	4	A*	1.0	34
3161	street	Sydney_0	25	4	A*	0.0	512
3164	street	Sydney_1	25	4	A*	0.0	512
3167	street	Sydney_2	25	4	A*	0.0	512
3170	wc3	riverrun	25	4	A*	0.0	512
3173	wc3	scorchedbasin	25	4	A*	0.0	512
3176	wc3	stromguarde	25	4	A*	0.0	512
3179	wc3	swampofsorrows	25	4	A*	0.0	512
3182	wc3	thecrucible	25	4	A*	0.0	512
3185	wc3	theglaive	25	4	A*	0.0	512
3188	wc3	timbermawhold	25	4	A*	1.0	10
3191	wc3	tranquilpaths	25	4	A*	0.0	512
3194	sc1	TaleofTwoCities	50	4	A*	1.0	37
3197	sc1	TheFrozenSea	50	4	A*	0.0	512
3200	sc1	TheHighway	50	4	A*	0.0	512
3203	sc1	TheatreofWar	50	4	A*	0.0	512
3206	sc1	ThinIce	50	4	A*	0.0	512
3209	sc1	Tribes	50	4	A*	0.0	512
3212	sc1	Triskelion	50	4	A*	0.0	512
3215	sc1	Turbo	50	4	A*	0.0	512
3218	sc1	Typhoon	50	4	A*	0.0	512
3221	sc1	ValleyofRe	50	4	A*	0.0	512
3224	sc1	WarpGates	50	4	A*	0.0	512
3227	sc1	WatersEdge	50	4	A*	0.0	512
3230	sc1	WaypointJunction	50	4	A*	0.0	512
3233	sc1	WheelofWar	50	4	A*	1.0	111
3236	street	Shanghai_0	50	4	A*	0.0	512
3239	street	Shanghai_1	50	4	A*	0.0	512
3242	street	Shanghai_2	50	4	A*	1.0	44
3245	street	Sydney_0	50	4	A*	0.0	512
3248	street	Sydney_1	50	4	A*	0.0	512
3251	street	Sydney_2	50	4	A*	0.0	512
3254	wc3	riverrun	50	4	A*	0.0	512
3257	wc3	scorchedbasin	50	4	A*	0.0	512
3260	wc3	stromguarde	50	4	A*	0.0	512
3263	wc3	swampofsorrows	50	4	A*	0.0	512
3266	wc3	thecrucible	50	4	A*	0.0	512
3269	wc3	theglaive	50	4	A*	0.0	512
3272	wc3	timbermawhold	50	4	A*	0.0	512
3275	wc3	tranquilpaths	50	4	A*	0.0	512
3278	sc1	TaleofTwoCities	75	4	A*	1.0	41
3281	sc1	TheFrozenSea	75	4	A*	0.0	512
3284	sc1	TheHighway	75	4	A*	0.0	512
3287	sc1	TheatreofWar	75	4	A*	1.0	28
3290	sc1	ThinIce	75	4	A*	0.0	512
3293	sc1	Tribes	75	4	A*	0.0	512
3296	sc1	Triskelion	75	4	A*	0.0	512
3299	sc1	Turbo	75	4	A*	0.0	512
3302	sc1	Typhoon	75	4	A*	0.0	512
3305	sc1	ValleyofRe	75	4	A*	0.0	512
3308	sc1	WarpGates	75	4	A*	0.0	512
3311	sc1	WatersEdge	75	4	A*	0.0	512
3314	sc1	WaypointJunction	75	4	A*	0.0	512
3317	sc1	WheelofWar	75	4	A*	1.0	75
3320	street	Shanghai_0	75	4	A*	0.0	512
3323	street	Shanghai_1	75	4	A*	0.0	512
3326	street	Shanghai_2	75	4	A*	0.0	512
3329	street	Sydney_0	75	4	A*	0.0	512
3332	street	Sydney_1	75	4	A*	0.0	512
3335	street	Sydney_2	75	4	A*	0.0	512
3338	wc3	riverrun	75	4	A*	0.0	512
3341	wc3	scorchedbasin	75	4	A*	0.0	512
3344	wc3	stromguarde	75	4	A*	0.0	512
3347	wc3	swampofsorrows	75	4	A*	0.0	512
3350	wc3	thecrucible	75	4	A*	0.0	512
3353	wc3	theglaive	75	4	A*	0.0	512
3356	wc3	timbermawhold	75	4	A*	0.0	512
3359	wc3	tranquilpaths	75	4	A*	0.0	512
3362	sc1	TaleofTwoCities	100	4	A*	1.0	41
3365	sc1	TheFrozenSea	100	4	A*	0.0	512
3368	sc1	TheHighway	100	4	A*	0.0	512
3371	sc1	TheatreofWar	100	4	A*	1.0	28
3374	sc1	ThinIce	100	4	A*	0.0	512
3377	sc1	Tribes	100	4	A*	0.0	512
3380	sc1	Triskelion	100	4	A*	0.0	512
3383	sc1	Turbo	100	4	A*	0.0	512
3386	sc1	Typhoon	100	4	A*	0.0	512
3389	sc1	ValleyofRe	100	4	A*	0.0	512
3392	sc1	WarpGates	100	4	A*	0.0	512
3395	sc1	WatersEdge	100	4	A*	0.0	512
3398	sc1	WaypointJunction	100	4	A*	0.0	512
3401	sc1	WheelofWar	100	4	A*	0.0	512
3404	street	Shanghai_0	100	4	A*	0.0	512
3407	street	Shanghai_1	100	4	A*	0.0	512
3410	street	Shanghai_2	100	4	A*	0.0	512
3413	street	Sydney_0	100	4	A*	0.0	512
3416	street	Sydney_1	100	4	A*	0.0	512
3419	street	Sydney_2	100	4	A*	0.0	512
3422	wc3	riverrun	100	4	A*	0.0	512
3425	wc3	scorchedbasin	100	4	A*	0.0	512
3428	wc3	stromguarde	100	4	A*	0.0	512
3431	wc3	swampofsorrows	100	4	A*	0.0	512
3434	wc3	thecrucible	100	4	A*	0.0	512
3437	wc3	theglaive	100	4	A*	0.0	512
3440	wc3	timbermawhold	100	4	A*	0.0	512
3443	wc3	tranquilpaths	100	4	A*	0.0	512
3446	sc1	TaleofTwoCities	125	4	A*	1.0	43
3449	sc1	TheFrozenSea	125	4	A*	0.0	512
3452	sc1	TheHighway	125	4	A*	0.0	512
3455	sc1	TheatreofWar	125	4	A*	0.0	512
3458	sc1	ThinIce	125	4	A*	0.0	512
3461	sc1	Tribes	125	4	A*	0.0	512
3464	sc1	Triskelion	125	4	A*	0.0	512
3467	sc1	Turbo	125	4	A*	0.0	512
3470	sc1	Typhoon	125	4	A*	0.0	512
3473	sc1	ValleyofRe	125	4	A*	0.0	512
3476	sc1	WarpGates	125	4	A*	0.0	512
3479	sc1	WatersEdge	125	4	A*	0.0	512
3482	sc1	WaypointJunction	125	4	A*	0.0	512
3485	sc1	WheelofWar	125	4	A*	0.0	512
3488	street	Shanghai_0	125	4	A*	0.0	512
3491	street	Shanghai_1	125	4	A*	0.0	512
3494	street	Shanghai_2	125	4	A*	0.0	512
3497	street	Sydney_0	125	4	A*	0.0	512
3500	street	Sydney_1	125	4	A*	0.0	512
3503	street	Sydney_2	125	4	A*	0.0	512
3506	wc3	riverrun	125	4	A*	0.0	512
3509	wc3	scorchedbasin	125	4	A*	0.0	512
3512	wc3	stromguarde	125	4	A*	0.0	512
3515	wc3	swampofsorrows	125	4	A*	0.0	512
3518	wc3	thecrucible	125	4	A*	0.0	512
3521	wc3	theglaive	125	4	A*	0.0	512
3524	wc3	timbermawhold	125	4	A*	0.0	512
3527	wc3	tranquilpaths	125	4	A*	0.0	512
3530	sc1	TaleofTwoCities	150	4	A*	0.0	512
3533	sc1	TheFrozenSea	150	4	A*	0.0	512
3536	sc1	TheHighway	150	4	A*	0.0	512
3539	sc1	TheatreofWar	150	4	A*	0.0	512
3542	sc1	ThinIce	150	4	A*	0.0	512
3545	sc1	Tribes	150	4	A*	0.0	512
3548	sc1	Triskelion	150	4	A*	0.0	512
3551	sc1	Turbo	150	4	A*	0.0	512
3554	sc1	Typhoon	150	4	A*	0.0	512
3557	sc1	ValleyofRe	150	4	A*	0.0	512
3560	sc1	WarpGates	150	4	A*	0.0	512
3563	sc1	WatersEdge	150	4	A*	0.0	512
3566	sc1	WaypointJunction	150	4	A*	0.0	512
3569	sc1	WheelofWar	150	4	A*	0.0	512
3572	street	Shanghai_0	150	4	A*	0.0	512
3575	street	Shanghai_1	150	4	A*	0.0	512
3578	street	Shanghai_2	150	4	A*	0.0	512
3581	street	Sydney_0	150	4	A*	0.0	512
3584	street	Sydney_1	150	4	A*	0.0	512
3587	street	Sydney_2	150	4	A*	0.0	512
3590	wc3	riverrun	150	4	A*	0.0	512
3593	wc3	scorchedbasin	150	4	A*	0.0	512
3596	wc3	stromguarde	150	4	A*	0.0	512
3599	wc3	swampofsorrows	150	4	A*	0.0	512
3602	wc3	thecrucible	150	4	A*	0.0	512
3605	wc3	theglaive	150	4	A*	0.0	512
3608	wc3	timbermawhold	150	4	A*	0.0	512
3611	wc3	tranquilpaths	150	4	A*	0.0	512
3614	sc1	TaleofTwoCities	175	4	A*	1.0	41
3617	sc1	TheFrozenSea	175	4	A*	0.0	512
3620	sc1	TheHighway	175	4	A*	0.0	512
3623	sc1	TheatreofWar	175	4	A*	0.0	512
3626	sc1	ThinIce	175	4	A*	0.0	512
3629	sc1	Tribes	175	4	A*	0.0	512
3632	sc1	Triskelion	175	4	A*	0.0	512
3635	sc1	Turbo	175	4	A*	0.0	512
3638	sc1	Typhoon	175	4	A*	0.0	512
3641	sc1	ValleyofRe	175	4	A*	0.0	512
3644	sc1	WarpGates	175	4	A*	0.0	512
3647	sc1	WatersEdge	175	4	A*	0.0	512
3650	sc1	WaypointJunction	175	4	A*	0.0	512
3653	sc1	WheelofWar	175	4	A*	0.0	512
3656	street	Shanghai_0	175	4	A*	0.0	512
3659	street	Shanghai_1	175	4	A*	0.0	512
3662	street	Shanghai_2	175	4	A*	0.0	512
3665	street	Sydney_0	175	4	A*	0.0	512
3668	street	Sydney_1	175	4	A*	0.0	512
3671	street	Sydney_2	175	4	A*	0.0	512
3674	wc3	riverrun	175	4	A*	0.0	512
3677	wc3	scorchedbasin	175	4	A*	0.0	512
3680	wc3	stromguarde	175	4	A*	0.0	512
3683	wc3	swampofsorrows	175	4	A*	0.0	512
3686	wc3	thecrucible	175	4	A*	0.0	512
3689	wc3	theglaive	175	4	A*	0.0	512
3692	wc3	timbermawhold	175	4	A*	0.0	512
3695	wc3	tranquilpaths	175	4	A*	0.0	512
3698	sc1	TaleofTwoCities	200	4	A*	1.0	49
3701	sc1	TheFrozenSea	200	4	A*	0.0	512
3704	sc1	TheHighway	200	4	A*	0.0	512
3707	sc1	TheatreofWar	200	4	A*	0.0	512
3710	sc1	ThinIce	200	4	A*	0.0	512
3713	sc1	Tribes	200	4	A*	0.0	512
3716	sc1	Triskelion	200	4	A*	0.0	512
3719	sc1	Turbo	200	4	A*	0.0	512
3722	sc1	Typhoon	200	4	A*	0.0	512
3725	sc1	ValleyofRe	200	4	A*	0.0	512
3728	sc1	WarpGates	200	4	A*	0.0	512
3731	sc1	WatersEdge	200	4	A*	0.0	512
3734	sc1	WaypointJunction	200	4	A*	0.0	512
3737	sc1	WheelofWar	200	4	A*	0.0	512
3740	street	Shanghai_0	200	4	A*	0.0	512
3743	street	Shanghai_1	200	4	A*	0.0	512
3746	street	Shanghai_2	200	4	A*	0.0	512
3749	street	Sydney_0	200	4	A*	0.0	512
3752	street	Sydney_1	200	4	A*	0.0	512
3755	street	Sydney_2	200	4	A*	0.0	512
3758	wc3	riverrun	200	4	A*	0.0	512
3761	wc3	scorchedbasin	200	4	A*	0.0	512
3764	wc3	stromguarde	200	4	A*	0.0	512
3767	wc3	swampofsorrows	200	4	A*	0.0	512
3770	wc3	thecrucible	200	4	A*	0.0	512
3773	wc3	theglaive	200	4	A*	0.0	512
3776	wc3	timbermawhold	200	4	A*	0.0	512
3779	wc3	tranquilpaths	200	4	A*	0.0	512
3782	sc1	TaleofTwoCities	0	5	A*	1.0	67
3785	sc1	TheFrozenSea	0	5	A*	1.0	76
3788	sc1	TheHighway	0	5	A*	1.0	76
3791	sc1	TheatreofWar	0	5	A*	1.0	54
3794	sc1	ThinIce	0	5	A*	1.0	26
3797	sc1	Tribes	0	5	A*	1.0	60
3800	sc1	Triskelion	0	5	A*	1.0	49
3803	sc1	Turbo	0	5	A*	1.0	49
3806	sc1	Typhoon	0	5	A*	1.0	73
3809	sc1	ValleyofRe	0	5	A*	1.0	71
3812	sc1	WarpGates	0	5	A*	1.0	48
3815	sc1	WatersEdge	0	5	A*	1.0	72
3818	sc1	WaypointJunction	0	5	A*	1.0	116
3821	sc1	WheelofWar	0	5	A*	1.0	57
3824	street	Shanghai_0	0	5	A*	1.0	36
3827	street	Shanghai_1	0	5	A*	1.0	46
3830	street	Shanghai_2	0	5	A*	1.0	63
3833	street	Sydney_0	0	5	A*	1.0	59
3836	street	Sydney_1	0	5	A*	1.0	64
3839	street	Sydney_2	0	5	A*	1.0	44
3842	wc3	riverrun	0	5	A*	1.0	4
3845	wc3	scorchedbasin	0	5	A*	1.0	23
3848	wc3	stromguarde	0	5	A*	1.0	15
3851	wc3	swampofsorrows	0	5	A*	1.0	5
3854	wc3	thecrucible	0	5	A*	1.0	9
3857	wc3	theglaive	0	5	A*	1.0	51
3860	wc3	timbermawhold	0	5	A*	1.0	18
3863	wc3	tranquilpaths	0	5	A*	1.0	11
3866	sc1	TaleofTwoCities	25	5	A*	1.0	67
3869	sc1	TheFrozenSea	25	5	A*	0.0	512
3872	sc1	TheHighway	25	5	A*	0.0	512
3875	sc1	TheatreofWar	25	5	A*	0.0	512
3878	sc1	ThinIce	25	5	A*	0.0	512
3881	sc1	Tribes	25	5	A*	1.0	102
3884	sc1	Triskelion	25	5	A*	1.0	49
3887	sc1	Turbo	25	5	A*	1.0	51
3890	sc1	Typhoon	25	5	A*	0.0	512
3893	sc1	ValleyofRe	25	5	A*	0.0	512
3896	sc1	WarpGates	25	5	A*	1.0	60
3899	sc1	WatersEdge	25	5	A*	0.0	512
3902	sc1	WaypointJunction	25	5	A*	0.0	512
3905	sc1	WheelofWar	25	5	A*	0.0	512
3908	street	Shanghai_0	25	5	A*	1.0	36
3911	street	Shanghai_1	25	5	A*	0.0	512
3914	street	Shanghai_2	25	5	A*	1.0	71
3917	street	Sydney_0	25	5	A*	1.0	59
3920	street	Sydney_1	25	5	A*	0.0	512
3923	street	Sydney_2	25	5	A*	0.0	512
3926	wc3	riverrun	25	5	A*	0.0	512
3929	wc3	scorchedbasin	25	5	A*	0.0	512
3932	wc3	stromguarde	25	5	A*	0.0	512
3935	wc3	swampofsorrows	25	5	A*	1.0	5
3938	wc3	thecrucible	25	5	A*	0.0	512
3941	wc3	theglaive	25	5	A*	1.0	51
3944	wc3	timbermawhold	25	5	A*	1.0	18
3947	wc3	tranquilpaths	25	5	A*	1.0	11
3950	sc1	TaleofTwoCities	50	5	A*	0.0	512
3953	sc1	TheFrozenSea	50	5	A*	0.0	512
3956	sc1	TheHighway	50	5	A*	0.0	512
3959	sc1	TheatreofWar	50	5	A*	0.0	512
3962	sc1	ThinIce	50	5	A*	0.0	512
3965	sc1	Tribes	50	5	A*	1.0	120
3968	sc1	Triskelion	50	5	A*	0.0	512
3971	sc1	Turbo	50	5	A*	0.0	512
3974	sc1	Typhoon	50	5	A*	0.0	512
3977	sc1	ValleyofRe	50	5	A*	0.0	512
3980	sc1	WarpGates	50	5	A*	0.0	512
3983	sc1	WatersEdge	50	5	A*	0.0	512
3986	sc1	WaypointJunction	50	5	A*	0.0	512
3989	sc1	WheelofWar	50	5	A*	0.0	512
3992	street	Shanghai_0	50	5	A*	1.0	36
3995	street	Shanghai_1	50	5	A*	0.0	512
3998	street	Shanghai_2	50	5	A*	0.0	512
4001	street	Sydney_0	50	5	A*	1.0	59
4004	street	Sydney_1	50	5	A*	1.0	88
4007	street	Sydney_2	50	5	A*	0.0	512
4010	wc3	riverrun	50	5	A*	0.0	512
4013	wc3	scorchedbasin	50	5	A*	0.0	512
4016	wc3	stromguarde	50	5	A*	0.0	512
4019	wc3	swampofsorrows	50	5	A*	1.0	5
4022	wc3	thecrucible	50	5	A*	1.0	9
4025	wc3	theglaive	50	5	A*	0.0	512
4028	wc3	timbermawhold	50	5	A*	0.0	512
4031	wc3	tranquilpaths	50	5	A*	1.0	11
4034	sc1	TaleofTwoCities	75	5	A*	0.0	512
4037	sc1	TheFrozenSea	75	5	A*	0.0	512
4040	sc1	TheHighway	75	5	A*	0.0	512
4043	sc1	TheatreofWar	75	5	A*	0.0	512
4046	sc1	ThinIce	75	5	A*	0.0	512
4049	sc1	Tribes	75	5	A*	0.0	512
4052	sc1	Triskelion	75	5	A*	0.0	512
4055	sc1	Turbo	75	5	A*	0.0	512
4058	sc1	Typhoon	75	5	A*	0.0	512
4061	sc1	ValleyofRe	75	5	A*	0.0	512
4064	sc1	WarpGates	75	5	A*	0.0	512
4067	sc1	WatersEdge	75	5	A*	0.0	512
4070	sc1	WaypointJunction	75	5	A*	0.0	512
4073	sc1	WheelofWar	75	5	A*	0.0	512
4076	street	Shanghai_0	75	5	A*	1.0	42
4079	street	Shanghai_1	75	5	A*	0.0	512
4082	street	Shanghai_2	75	5	A*	0.0	512
4085	street	Sydney_0	75	5	A*	0.0	512
4088	street	Sydney_1	75	5	A*	0.0	512
4091	street	Sydney_2	75	5	A*	0.0	512
4094	wc3	riverrun	75	5	A*	1.0	4
4097	wc3	scorchedbasin	75	5	A*	0.0	512
4100	wc3	stromguarde	75	5	A*	0.0	512
4103	wc3	swampofsorrows	75	5	A*	1.0	5
4106	wc3	thecrucible	75	5	A*	0.0	512
4109	wc3	theglaive	75	5	A*	0.0	512
4112	wc3	timbermawhold	75	5	A*	0.0	512
4115	wc3	tranquilpaths	75	5	A*	1.0	11
4118	sc1	TaleofTwoCities	100	5	A*	0.0	512
4121	sc1	TheFrozenSea	100	5	A*	0.0	512
4124	sc1	TheHighway	100	5	A*	0.0	512
4127	sc1	TheatreofWar	100	5	A*	0.0	512
4130	sc1	ThinIce	100	5	A*	0.0	512
4133	sc1	Tribes	100	5	A*	0.0	512
4136	sc1	Triskelion	100	5	A*	0.0	512
4139	sc1	Turbo	100	5	A*	0.0	512
4142	sc1	Typhoon	100	5	A*	0.0	512
4145	sc1	ValleyofRe	100	5	A*	0.0	512
4148	sc1	WarpGates	100	5	A*	0.0	512
4151	sc1	WatersEdge	100	5	A*	0.0	512
4154	sc1	WaypointJunction	100	5	A*	0.0	512
4157	sc1	WheelofWar	100	5	A*	0.0	512
4160	street	Shanghai_0	100	5	A*	1.0	36
4163	street	Shanghai_1	100	5	A*	0.0	512
4166	street	Shanghai_2	100	5	A*	0.0	512
4169	street	Sydney_0	100	5	A*	0.0	512
4172	street	Sydney_1	100	5	A*	0.0	512
4175	street	Sydney_2	100	5	A*	0.0	512
4178	wc3	riverrun	100	5	A*	0.0	512
4181	wc3	scorchedbasin	100	5	A*	0.0	512
4184	wc3	stromguarde	100	5	A*	0.0	512
4187	wc3	swampofsorrows	100	5	A*	0.0	512
4190	wc3	thecrucible	100	5	A*	0.0	512
4193	wc3	theglaive	100	5	A*	0.0	512
4196	wc3	timbermawhold	100	5	A*	0.0	512
4199	wc3	tranquilpaths	100	5	A*	0.0	512
4202	sc1	TaleofTwoCities	125	5	A*	0.0	512
4205	sc1	TheFrozenSea	125	5	A*	0.0	512
4208	sc1	TheHighway	125	5	A*	0.0	512
4211	sc1	TheatreofWar	125	5	A*	0.0	512
4214	sc1	ThinIce	125	5	A*	0.0	512
4217	sc1	Tribes	125	5	A*	0.0	512
4220	sc1	Triskelion	125	5	A*	0.0	512
4223	sc1	Turbo	125	5	A*	0.0	512
4226	sc1	Typhoon	125	5	A*	0.0	512
4229	sc1	ValleyofRe	125	5	A*	0.0	512
4232	sc1	WarpGates	125	5	A*	0.0	512
4235	sc1	WatersEdge	125	5	A*	0.0	512
4238	sc1	WaypointJunction	125	5	A*	0.0	512
4241	sc1	WheelofWar	125	5	A*	0.0	512
4244	street	Shanghai_0	125	5	A*	1.0	36
4247	street	Shanghai_1	125	5	A*	0.0	512
4250	street	Shanghai_2	125	5	A*	0.0	512
4253	street	Sydney_0	125	5	A*	0.0	512
4256	street	Sydney_1	125	5	A*	0.0	512
4259	street	Sydney_2	125	5	A*	0.0	512
4262	wc3	riverrun	125	5	A*	0.0	512
4265	wc3	scorchedbasin	125	5	A*	0.0	512
4268	wc3	stromguarde	125	5	A*	0.0	512
4271	wc3	swampofsorrows	125	5	A*	0.0	512
4274	wc3	thecrucible	125	5	A*	0.0	512
4277	wc3	theglaive	125	5	A*	0.0	512
4280	wc3	timbermawhold	125	5	A*	0.0	512
4283	wc3	tranquilpaths	125	5	A*	0.0	512
4286	sc1	TaleofTwoCities	150	5	A*	0.0	512
4289	sc1	TheFrozenSea	150	5	A*	0.0	512
4292	sc1	TheHighway	150	5	A*	0.0	512
4295	sc1	TheatreofWar	150	5	A*	0.0	512
4298	sc1	ThinIce	150	5	A*	0.0	512
4301	sc1	Tribes	150	5	A*	0.0	512
4304	sc1	Triskelion	150	5	A*	0.0	512
4307	sc1	Turbo	150	5	A*	0.0	512
4310	sc1	Typhoon	150	5	A*	0.0	512
4313	sc1	ValleyofRe	150	5	A*	0.0	512
4316	sc1	WarpGates	150	5	A*	0.0	512
4319	sc1	WatersEdge	150	5	A*	0.0	512
4322	sc1	WaypointJunction	150	5	A*	0.0	512
4325	sc1	WheelofWar	150	5	A*	0.0	512
4328	street	Shanghai_0	150	5	A*	0.0	512
4331	street	Shanghai_1	150	5	A*	0.0	512
4334	street	Shanghai_2	150	5	A*	0.0	512
4337	street	Sydney_0	150	5	A*	0.0	512
4340	street	Sydney_1	150	5	A*	0.0	512
4343	street	Sydney_2	150	5	A*	0.0	512
4346	wc3	riverrun	150	5	A*	0.0	512
4349	wc3	scorchedbasin	150	5	A*	0.0	512
4352	wc3	stromguarde	150	5	A*	0.0	512
4355	wc3	swampofsorrows	150	5	A*	1.0	5
4358	wc3	thecrucible	150	5	A*	1.0	9
4361	wc3	theglaive	150	5	A*	0.0	512
4364	wc3	timbermawhold	150	5	A*	0.0	512
4367	wc3	tranquilpaths	150	5	A*	0.0	512
4370	sc1	TaleofTwoCities	175	5	A*	0.0	512
4373	sc1	TheFrozenSea	175	5	A*	0.0	512
4376	sc1	TheHighway	175	5	A*	0.0	512
4379	sc1	TheatreofWar	175	5	A*	0.0	512
4382	sc1	ThinIce	175	5	A*	0.0	512
4385	sc1	Tribes	175	5	A*	0.0	512
4388	sc1	Triskelion	175	5	A*	0.0	512
4391	sc1	Turbo	175	5	A*	0.0	512
4394	sc1	Typhoon	175	5	A*	0.0	512
4397	sc1	ValleyofRe	175	5	A*	0.0	512
4400	sc1	WarpGates	175	5	A*	0.0	512
4403	sc1	WatersEdge	175	5	A*	0.0	512
4406	sc1	WaypointJunction	175	5	A*	0.0	512
4409	sc1	WheelofWar	175	5	A*	0.0	512
4412	street	Shanghai_0	175	5	A*	1.0	36
4415	street	Shanghai_1	175	5	A*	0.0	512
4418	street	Shanghai_2	175	5	A*	0.0	512
4421	street	Sydney_0	175	5	A*	0.0	512
4424	street	Sydney_1	175	5	A*	0.0	512
4427	street	Sydney_2	175	5	A*	0.0	512
4430	wc3	riverrun	175	5	A*	0.0	512
4433	wc3	scorchedbasin	175	5	A*	0.0	512
4436	wc3	stromguarde	175	5	A*	0.0	512
4439	wc3	swampofsorrows	175	5	A*	1.0	5
4442	wc3	thecrucible	175	5	A*	0.0	512
4445	wc3	theglaive	175	5	A*	0.0	512
4448	wc3	timbermawhold	175	5	A*	0.0	512
4451	wc3	tranquilpaths	175	5	A*	0.0	512
4454	sc1	TaleofTwoCities	200	5	A*	0.0	512
4457	sc1	TheFrozenSea	200	5	A*	0.0	512
4460	sc1	TheHighway	200	5	A*	0.0	512
4463	sc1	TheatreofWar	200	5	A*	0.0	512
4466	sc1	ThinIce	200	5	A*	0.0	512
4469	sc1	Tribes	200	5	A*	0.0	512
4472	sc1	Triskelion	200	5	A*	0.0	512
4475	sc1	Turbo	200	5	A*	0.0	512
4478	sc1	Typhoon	200	5	A*	0.0	512
4481	sc1	ValleyofRe	200	5	A*	0.0	512
4484	sc1	WarpGates	200	5	A*	0.0	512
4487	sc1	WatersEdge	200	5	A*	0.0	512
4490	sc1	WaypointJunction	200	5	A*	0.0	512
4493	sc1	WheelofWar	200	5	A*	0.0	512
4496	street	Shanghai_0	200	5	A*	1.0	36
4499	street	Shanghai_1	200	5	A*	0.0	512
4502	street	Shanghai_2	200	5	A*	0.0	512
4505	street	Sydney_0	200	5	A*	0.0	512
4508	street	Sydney_1	200	5	A*	0.0	512
4511	street	Sydney_2	200	5	A*	0.0	512
4514	wc3	riverrun	200	5	A*	0.0	512
4517	wc3	scorchedbasin	200	5	A*	0.0	512
4520	wc3	stromguarde	200	5	A*	0.0	512
4523	wc3	swampofsorrows	200	5	A*	0.0	512
4526	wc3	thecrucible	200	5	A*	0.0	512
4529	wc3	theglaive	200	5	A*	0.0	512
4532	wc3	timbermawhold	200	5	A*	0.0	512
4535	wc3	tranquilpaths	200	5	A*	0.0	512
4538	sc1	TaleofTwoCities	0	6	A*	1.0	36
4541	sc1	TheFrozenSea	0	6	A*	1.0	26
4544	sc1	TheHighway	0	6	A*	1.0	152
4547	sc1	TheatreofWar	0	6	A*	1.0	161
4550	sc1	ThinIce	0	6	A*	1.0	92
4553	sc1	Tribes	0	6	A*	1.0	65
4556	sc1	Triskelion	0	6	A*	1.0	40
4559	sc1	Turbo	0	6	A*	1.0	53
4562	sc1	Typhoon	0	6	A*	1.0	12
4565	sc1	ValleyofRe	0	6	A*	1.0	143
4568	sc1	WarpGates	0	6	A*	1.0	114
4571	sc1	WatersEdge	0	6	A*	1.0	131
4574	sc1	WaypointJunction	0	6	A*	1.0	69
4577	sc1	WheelofWar	0	6	A*	1.0	129
4580	street	Shanghai_0	0	6	A*	1.0	28
4583	street	Shanghai_1	0	6	A*	1.0	73
4586	street	Shanghai_2	0	6	A*	1.0	65
4589	street	Sydney_0	0	6	A*	1.0	19
4592	street	Sydney_1	0	6	A*	1.0	29
4595	street	Sydney_2	0	6	A*	1.0	32
4598	wc3	riverrun	0	6	A*	1.0	15
4601	wc3	scorchedbasin	0	6	A*	1.0	41
4604	wc3	stromguarde	0	6	A*	1.0	34
4607	wc3	swampofsorrows	0	6	A*	1.0	32
4610	wc3	thecrucible	0	6	A*	1.0	6
4613	wc3	theglaive	0	6	A*	1.0	66
4616	wc3	timbermawhold	0	6	A*	1.0	3
4619	wc3	tranquilpaths	0	6	A*	1.0	52
4622	sc1	TaleofTwoCities	25	6	A*	0.0	512
4625	sc1	TheFrozenSea	25	6	A*	0.0	512
4628	sc1	TheHighway	25	6	A*	0.0	512
4631	sc1	TheatreofWar	25	6	A*	0.0	512
4634	sc1	ThinIce	25	6	A*	0.0	512
4637	sc1	Tribes	25	6	A*	1.0	65
4640	sc1	Triskelion	25	6	A*	1.0	50
4643	sc1	Turbo	25	6	A*	0.0	512
4646	sc1	Typhoon	25	6	A*	1.0	12
4649	sc1	ValleyofRe	25	6	A*	0.0	512
4652	sc1	WarpGates	25	6	A*	0.0	512
4655	sc1	WatersEdge	25	6	A*	0.0	512
4658	sc1	WaypointJunction	25	6	A*	0.0	512
4661	sc1	WheelofWar	25	6	A*	0.0	512
4664	street	Shanghai_0	25	6	A*	1.0	28
4667	street	Shanghai_1	25	6	A*	1.0	75
4670	street	Shanghai_2	25	6	A*	1.0	103
4673	street	Sydney_0	25	6	A*	1.0	19
4676	street	Sydney_1	25	6	A*	1.0	33
4679	street	Sydney_2	25	6	A*	1.0	34
4682	wc3	riverrun	25	6	A*	1.0	15
4685	wc3	scorchedbasin	25	6	A*	0.0	512
4688	wc3	stromguarde	25	6	A*	0.0	512
4691	wc3	swampofsorrows	25	6	A*	1.0	32
4694	wc3	thecrucible	25	6	A*	1.0	6
4697	wc3	theglaive	25	6	A*	0.0	512
4700	wc3	timbermawhold	25	6	A*	1.0	7
4703	wc3	tranquilpaths	25	6	A*	0.0	512
4706	sc1	TaleofTwoCities	50	6	A*	0.0	512
4709	sc1	TheFrozenSea	50	6	A*	0.0	512
4712	sc1	TheHighway	50	6	A*	0.0	512
4715	sc1	TheatreofWar	50	6	A*	0.0	512
4718	sc1	ThinIce	50	6	A*	0.0	512
4721	sc1	Tribes	50	6	A*	1.0	63
4724	sc1	Triskelion	50	6	A*	0.0	512
4727	sc1	Turbo	50	6	A*	0.0	512
4730	sc1	Typhoon	50	6	A*	0.0	512
4733	sc1	ValleyofRe	50	6	A*	0.0	512
4736	sc1	WarpGates	50	6	A*	0.0	512
4739	sc1	WatersEdge	50	6	A*	0.0	512
4742	sc1	WaypointJunction	50	6	A*	0.0	512
4745	sc1	WheelofWar	50	6	A*	0.0	512
4748	street	Shanghai_0	50	6	A*	1.0	28
4751	street	Shanghai_1	50	6	A*	0.0	512
4754	street	Shanghai_2	50	6	A*	0.0	512
4757	street	Sydney_0	50	6	A*	0.0	512
4760	street	Sydney_1	50	6	A*	0.0	512
4763	street	Sydney_2	50	6	A*	0.0	512
4766	wc3	riverrun	50	6	A*	1.0	19
4769	wc3	scorchedbasin	50	6	A*	0.0	512
4772	wc3	stromguarde	50	6	A*	0.0	512
4775	wc3	swampofsorrows	50	6	A*	0.0	512
4778	wc3	thecrucible	50	6	A*	0.0	512
4781	wc3	theglaive	50	6	A*	0.0	512
4784	wc3	timbermawhold	50	6	A*	0.0	512
4787	wc3	tranquilpaths	50	6	A*	0.0	512
4790	sc1	TaleofTwoCities	75	6	A*	0.0	512
4793	sc1	TheFrozenSea	75	6	A*	1.0	30
4796	sc1	TheHighway	75	6	A*	0.0	512
4799	sc1	TheatreofWar	75	6	A*	0.0	512
4802	sc1	ThinIce	75	6	A*	0.0	512
4805	sc1	Tribes	75	6	A*	1.0	65
4808	sc1	Triskelion	75	6	A*	0.0	512
4811	sc1	Turbo	75	6	A*	0.0	512
4814	sc1	Typhoon	75	6	A*	0.0	512
4817	sc1	ValleyofRe	75	6	A*	0.0	512
4820	sc1	WarpGates	75	6	A*	0.0	512
4823	sc1	WatersEdge	75	6	A*	0.0	512
4826	sc1	WaypointJunction	75	6	A*	0.0	512
4829	sc1	WheelofWar	75	6	A*	0.0	512
4832	street	Shanghai_0	75	6	A*	1.0	28
4835	street	Shanghai_1	75	6	A*	0.0	512
4838	street	Shanghai_2	75	6	A*	0.0	512
4841	street	Sydney_0	75	6	A*	0.0	512
4844	street	Sydney_1	75	6	A*	0.0	512
4847	street	Sydney_2	75	6	A*	1.0	38
4850	wc3	riverrun	75	6	A*	0.0	512
4853	wc3	scorchedbasin	75	6	A*	0.0	512
4856	wc3	stromguarde	75	6	A*	0.0	512
4859	wc3	swampofsorrows	75	6	A*	0.0	512
4862	wc3	thecrucible	75	6	A*	1.0	6
4865	wc3	theglaive	75	6	A*	0.0	512
4868	wc3	timbermawhold	75	6	A*	1.0	3
4871	wc3	tranquilpaths	75	6	A*	0.0	512
4874	sc1	TaleofTwoCities	100	6	A*	0.0	512
4877	sc1	TheFrozenSea	100	6	A*	0.0	512
4880	sc1	TheHighway	100	6	A*	0.0	512
4883	sc1	TheatreofWar	100	6	A*	0.0	512
4886	sc1	ThinIce	100	6	A*	0.0	512
4889	sc1	Tribes	100	6	A*	1.0	65
4892	sc1	Triskelion	100	6	A*	0.0	512
4895	sc1	Turbo	100	6	A*	0.0	512
4898	sc1	Typhoon	100	6	A*	0.0	512
4901	sc1	ValleyofRe	100	6	A*	0.0	512
4904	sc1	WarpGates	100	6	A*	0.0	512
4907	sc1	WatersEdge	100	6	A*	0.0	512
4910	sc1	WaypointJunction	100	6	A*	0.0	512
4913	sc1	WheelofWar	100	6	A*	0.0	512
4916	street	Shanghai_0	100	6	A*	1.0	28
4919	street	Shanghai_1	100	6	A*	0.0	512
4922	street	Shanghai_2	100	6	A*	0.0	512
4925	street	Sydney_0	100	6	A*	0.0	512
4928	street	Sydney_1	100	6	A*	0.0	512
4931	street	Sydney_2	100	6	A*	0.0	512
4934	wc3	riverrun	100	6	A*	1.0	15
4937	wc3	scorchedbasin	100	6	A*	0.0	512
4940	wc3	stromguarde	100	6	A*	0.0	512
4943	wc3	swampofsorrows	100	6	A*	0.0	512
4946	wc3	thecrucible	100	6	A*	1.0	6
4949	wc3	theglaive	100	6	A*	0.0	512
4952	wc3	timbermawhold	100	6	A*	0.0	512
4955	wc3	tranquilpaths	100	6	A*	0.0	512
4958	sc1	TaleofTwoCities	125	6	A*	0.0	512
4961	sc1	TheFrozenSea	125	6	A*	0.0	512
4964	sc1	TheHighway	125	6	A*	0.0	512
4967	sc1	TheatreofWar	125	6	A*	0.0	512
4970	sc1	ThinIce	125	6	A*	0.0	512
4973	sc1	Tribes	125	6	A*	1.0	63
4976	sc1	Triskelion	125	6	A*	0.0	512
4979	sc1	Turbo	125	6	A*	0.0	512
4982	sc1	Typhoon	125	6	A*	0.0	512
4985	sc1	ValleyofRe	125	6	A*	0.0	512
4988	sc1	WarpGates	125	6	A*	0.0	512
4991	sc1	WatersEdge	125	6	A*	0.0	512
4994	sc1	WaypointJunction	125	6	A*	0.0	512
4997	sc1	WheelofWar	125	6	A*	0.0	512
5000	street	Shanghai_0	125	6	A*	1.0	28
5003	street	Shanghai_1	125	6	A*	0.0	512
5006	street	Shanghai_2	125	6	A*	0.0	512
5009	street	Sydney_0	125	6	A*	0.0	512
5012	street	Sydney_1	125	6	A*	0.0	512
5015	street	Sydney_2	125	6	A*	0.0	512
5018	wc3	riverrun	125	6	A*	0.0	512
5021	wc3	scorchedbasin	125	6	A*	0.0	512
5024	wc3	stromguarde	125	6	A*	0.0	512
5027	wc3	swampofsorrows	125	6	A*	0.0	512
5030	wc3	thecrucible	125	6	A*	0.0	512
5033	wc3	theglaive	125	6	A*	0.0	512
5036	wc3	timbermawhold	125	6	A*	1.0	3
5039	wc3	tranquilpaths	125	6	A*	0.0	512
5042	sc1	TaleofTwoCities	150	6	A*	0.0	512
5045	sc1	TheFrozenSea	150	6	A*	0.0	512
5048	sc1	TheHighway	150	6	A*	0.0	512
5051	sc1	TheatreofWar	150	6	A*	0.0	512
5054	sc1	ThinIce	150	6	A*	0.0	512
5057	sc1	Tribes	150	6	A*	1.0	65
5060	sc1	Triskelion	150	6	A*	0.0	512
5063	sc1	Turbo	150	6	A*	0.0	512
5066	sc1	Typhoon	150	6	A*	0.0	512
5069	sc1	ValleyofRe	150	6	A*	0.0	512
5072	sc1	WarpGates	150	6	A*	0.0	512
5075	sc1	WatersEdge	150	6	A*	0.0	512
5078	sc1	WaypointJunction	150	6	A*	0.0	512
5081	sc1	WheelofWar	150	6	A*	0.0	512
5084	street	Shanghai_0	150	6	A*	1.0	28
5087	street	Shanghai_1	150	6	A*	0.0	512
5090	street	Shanghai_2	150	6	A*	0.0	512
5093	street	Sydney_0	150	6	A*	0.0	512
5096	street	Sydney_1	150	6	A*	0.0	512
5099	street	Sydney_2	150	6	A*	0.0	512
5102	wc3	riverrun	150	6	A*	0.0	512
5105	wc3	scorchedbasin	150	6	A*	0.0	512
5108	wc3	stromguarde	150	6	A*	0.0	512
5111	wc3	swampofsorrows	150	6	A*	0.0	512
5114	wc3	thecrucible	150	6	A*	0.0	512
5117	wc3	theglaive	150	6	A*	0.0	512
5120	wc3	timbermawhold	150	6	A*	1.0	3
5123	wc3	tranquilpaths	150	6	A*	0.0	512
5126	sc1	TaleofTwoCities	175	6	A*	0.0	512
5129	sc1	TheFrozenSea	175	6	A*	0.0	512
5132	sc1	TheHighway	175	6	A*	0.0	512
5135	sc1	TheatreofWar	175	6	A*	0.0	512
5138	sc1	ThinIce	175	6	A*	0.0	512
5141	sc1	Tribes	175	6	A*	0.0	512
5144	sc1	Triskelion	175	6	A*	0.0	512
5147	sc1	Turbo	175	6	A*	0.0	512
5150	sc1	Typhoon	175	6	A*	0.0	512
5153	sc1	ValleyofRe	175	6	A*	0.0	512
5156	sc1	WarpGates	175	6	A*	0.0	512
5159	sc1	WatersEdge	175	6	A*	0.0	512
5162	sc1	WaypointJunction	175	6	A*	0.0	512
5165	sc1	WheelofWar	175	6	A*	0.0	512
5168	street	Shanghai_0	175	6	A*	1.0	28
5171	street	Shanghai_1	175	6	A*	0.0	512
5174	street	Shanghai_2	175	6	A*	0.0	512
5177	street	Sydney_0	175	6	A*	0.0	512
5180	street	Sydney_1	175	6	A*	0.0	512
5183	street	Sydney_2	175	6	A*	0.0	512
5186	wc3	riverrun	175	6	A*	0.0	512
5189	wc3	scorchedbasin	175	6	A*	0.0	512
5192	wc3	stromguarde	175	6	A*	0.0	512
5195	wc3	swampofsorrows	175	6	A*	0.0	512
5198	wc3	thecrucible	175	6	A*	0.0	512
5201	wc3	theglaive	175	6	A*	0.0	512
5204	wc3	timbermawhold	175	6	A*	0.0	512
5207	wc3	tranquilpaths	175	6	A*	0.0	512
5210	sc1	TaleofTwoCities	200	6	A*	0.0	512
5213	sc1	TheFrozenSea	200	6	A*	0.0	512
5216	sc1	TheHighway	200	6	A*	0.0	512
5219	sc1	TheatreofWar	200	6	A*	0.0	512
5222	sc1	ThinIce	200	6	A*	0.0	512
5225	sc1	Tribes	200	6	A*	0.0	512
5228	sc1	Triskelion	200	6	A*	0.0	512
5231	sc1	Turbo	200	6	A*	0.0	512
5234	sc1	Typhoon	200	6	A*	0.0	512
5237	sc1	ValleyofRe	200	6	A*	0.0	512
5240	sc1	WarpGates	200	6	A*	0.0	512
5243	sc1	WatersEdge	200	6	A*	0.0	512
5246	sc1	WaypointJunction	200	6	A*	0.0	512
5249	sc1	WheelofWar	200	6	A*	0.0	512
5252	street	Shanghai_0	200	6	A*	0.0	512
5255	street	Shanghai_1	200	6	A*	0.0	512
5258	street	Shanghai_2	200	6	A*	0.0	512
5261	street	Sydney_0	200	6	A*	0.0	512
5264	street	Sydney_1	200	6	A*	0.0	512
5267	street	Sydney_2	200	6	A*	0.0	512
5270	wc3	riverrun	200	6	A*	0.0	512
5273	wc3	scorchedbasin	200	6	A*	0.0	512
5276	wc3	stromguarde	200	6	A*	0.0	512
5279	wc3	swampofsorrows	200	6	A*	0.0	512
5282	wc3	thecrucible	200	6	A*	0.0	512
5285	wc3	theglaive	200	6	A*	0.0	512
5288	wc3	timbermawhold	200	6	A*	1.0	3
5291	wc3	tranquilpaths	200	6	A*	0.0	512
5294	sc1	TaleofTwoCities	0	7	A*	1.0	35
5297	sc1	TheFrozenSea	0	7	A*	1.0	39
5300	sc1	TheHighway	0	7	A*	1.0	79
5303	sc1	TheatreofWar	0	7	A*	1.0	81
5306	sc1	ThinIce	0	7	A*	1.0	83
5309	sc1	Tribes	0	7	A*	1.0	40
5312	sc1	Triskelion	0	7	A*	1.0	27
5315	sc1	Turbo	0	7	A*	1.0	89
5318	sc1	Typhoon	0	7	A*	1.0	167
5321	sc1	ValleyofRe	0	7	A*	1.0	12
5324	sc1	WarpGates	0	7	A*	1.0	118
5327	sc1	WatersEdge	0	7	A*	1.0	172
5330	sc1	WaypointJunction	0	7	A*	1.0	10
5333	sc1	WheelofWar	0	7	A*	1.0	168
5336	street	Shanghai_0	0	7	A*	1.0	92
5339	street	Shanghai_1	0	7	A*	1.0	66
5342	street	Shanghai_2	0	7	A*	1.0	11
5345	street	Sydney_0	0	7	A*	1.0	84
5348	street	Sydney_1	0	7	A*	1.0	35
5351	street	Sydney_2	0	7	A*	1.0	44
5354	wc3	riverrun	0	7	A*	1.0	47
5357	wc3	scorchedbasin	0	7	A*	1.0	20
5360	wc3	stromguarde	0	7	A*	1.0	36
5363	wc3	swampofsorrows	0	7	A*	1.0	3
5366	wc3	thecrucible	0	7	A*	1.0	26
5369	wc3	theglaive	0	7	A*	1.0	112
5372	wc3	timbermawhold	0	7	A*	1.0	11
5375	wc3	tranquilpaths	0	7	A*	1.0	23
5378	sc1	TaleofTwoCities	25	7	A*	1.0	39
5381	sc1	TheFrozenSea	25	7	A*	1.0	43
5384	sc1	TheHighway	25	7	A*	0.0	512
5387	sc1	TheatreofWar	25	7	A*	0.0	512
5390	sc1	ThinIce	25	7	A*	0.0	512
5393	sc1	Tribes	25	7	A*	1.0	74
5396	sc1	Triskelion	25	7	A*	0.0	512
5399	sc1	Turbo	25	7	A*	0.0	512
5402	sc1	Typhoon	25	7	A*	0.0	512
5405	sc1	ValleyofRe	25	7	A*	1.0	12
5408	sc1	WarpGates	25	7	A*	0.0	512
5411	sc1	WatersEdge	25	7	A*	0.0	512
5414	sc1	WaypointJunction	25	7	A*	0.0	512
5417	sc1	WheelofWar	25	7	A*	0.0	512
5420	street	Shanghai_0	25	7	A*	0.0	512
5423	street	Shanghai_1	25	7	A*	0.0	512
5426	street	Shanghai_2	25	7	A*	1.0	11
5429	street	Sydney_0	25	7	A*	1.0	84
5432	street	Sydney_1	25	7	A*	1.0	79
5435	street	Sydney_2	25	7	A*	1.0	44
5438	wc3	riverrun	25	7	A*	0.0	512
5441	wc3	scorchedbasin	25	7	A*	0.0	512
5444	wc3	stromguarde	25	7	A*	0.0	512
5447	wc3	swampofsorrows	25	7	A*	1.0	3
5450	wc3	thecrucible	25	7	A*	0.0	512
5453	wc3	theglaive	25	7	A*	0.0	512
5456	wc3	timbermawhold	25	7	A*	0.0	512
5459	wc3	tranquilpaths	25	7	A*	0.0	512
5462	sc1	TaleofTwoCities	50	7	A*	1.0	37
5465	sc1	TheFrozenSea	50	7	A*	0.0	512
5468	sc1	TheHighway	50	7	A*	0.0	512
5471	sc1	TheatreofWar	50	7	A*	0.0	512
5474	sc1	ThinIce	50	7	A*	0.0	512
5477	sc1	Tribes	50	7	A*	0.0	512
5480	sc1	Triskelion	50	7	A*	0.0	512
5483	sc1	Turbo	50	7	A*	0.0	512
5486	sc1	Typhoon	50	7	A*	0.0	512
5489	sc1	ValleyofRe	50	7	A*	1.0	12
5492	sc1	WarpGates	50	7	A*	0.0	512
5495	sc1	WatersEdge	50	7	A*	0.0	512
5498	sc1	WaypointJunction	50	7	A*	0.0	512
5501	sc1	WheelofWar	50	7	A*	0.0	512
5504	street	Shanghai_0	50	7	A*	0.0	512
5507	street	Shanghai_1	50	7	A*	0.0	512
5510	street	Shanghai_2	50	7	A*	0.0	512
5513	street	Sydney_0	50	7	A*	0.0	512
5516	street	Sydney_1	50	7	A*	0.0	512
5519	street	Sydney_2	50	7	A*	0.0	512
5522	wc3	riverrun	50	7	A*	0.0	512
5525	wc3	scorchedbasin	50	7	A*	0.0	512
5528	wc3	stromguarde	50	7	A*	0.0	512
5531	wc3	swampofsorrows	50	7	A*	1.0	3
5534	wc3	thecrucible	50	7	A*	0.0	512
5537	wc3	theglaive	50	7	A*	0.0	512
5540	wc3	timbermawhold	50	7	A*	1.0	11
5543	wc3	tranquilpaths	50	7	A*	0.0	512
5546	sc1	TaleofTwoCities	75	7	A*	0.0	512
5549	sc1	TheFrozenSea	75	7	A*	0.0	512
5552	sc1	TheHighway	75	7	A*	0.0	512
5555	sc1	TheatreofWar	75	7	A*	0.0	512
5558	sc1	ThinIce	75	7	A*	0.0	512
5561	sc1	Tribes	75	7	A*	0.0	512
5564	sc1	Triskelion	75	7	A*	0.0	512
5567	sc1	Turbo	75	7	A*	0.0	512
5570	sc1	Typhoon	75	7	A*	0.0	512
5573	sc1	ValleyofRe	75	7	A*	1.0	12
5576	sc1	WarpGates	75	7	A*	0.0	512
5579	sc1	WatersEdge	75	7	A*	0.0	512
5582	sc1	WaypointJunction	75	7	A*	1.0	14
5585	sc1	WheelofWar	75	7	A*	0.0	512
5588	street	Shanghai_0	75	7	A*	0.0	512
5591	street	Shanghai_1	75	7	A*	0.0	512
5594	street	Shanghai_2	75	7	A*	0.0	512
5597	street	Sydney_0	75	7	A*	0.0	512
5600	street	Sydney_1	75	7	A*	0.0	512
5603	street	Sydney_2	75	7	A*	0.0	512
5606	wc3	riverrun	75	7	A*	0.0	512
5609	wc3	scorchedbasin	75	7	A*	0.0	512
5612	wc3	stromguarde	75	7	A*	0.0	512
5615	wc3	swampofsorrows	75	7	A*	1.0	3
5618	wc3	thecrucible	75	7	A*	0.0	512
5621	wc3	theglaive	75	7	A*	0.0	512
5624	wc3	timbermawhold	75	7	A*	0.0	512
5627	wc3	tranquilpaths	75	7	A*	0.0	512
5630	sc1	TaleofTwoCities	100	7	A*	0.0	512
5633	sc1	TheFrozenSea	100	7	A*	0.0	512
5636	sc1	TheHighway	100	7	A*	0.0	512
5639	sc1	TheatreofWar	100	7	A*	0.0	512
5642	sc1	ThinIce	100	7	A*	0.0	512
5645	sc1	Tribes	100	7	A*	0.0	512
5648	sc1	Triskelion	100	7	A*	0.0	512
5651	sc1	Turbo	100	7	A*	0.0	512
5654	sc1	Typhoon	100	7	A*	0.0	512
5657	sc1	ValleyofRe	100	7	A*	1.0	12
5660	sc1	WarpGates	100	7	A*	0.0	512
5663	sc1	WatersEdge	100	7	A*	0.0	512
5666	sc1	WaypointJunction	100	7	A*	0.0	512
5669	sc1	WheelofWar	100	7	A*	0.0	512
5672	street	Shanghai_0	100	7	A*	0.0	512
5675	street	Shanghai_1	100	7	A*	0.0	512
5678	street	Shanghai_2	100	7	A*	0.0	512
5681	street	Sydney_0	100	7	A*	0.0	512
5684	street	Sydney_1	100	7	A*	0.0	512
5687	street	Sydney_2	100	7	A*	0.0	512
5690	wc3	riverrun	100	7	A*	0.0	512
5693	wc3	scorchedbasin	100	7	A*	0.0	512
5696	wc3	stromguarde	100	7	A*	0.0	512
5699	wc3	swampofsorrows	100	7	A*	1.0	3
5702	wc3	thecrucible	100	7	A*	0.0	512
5705	wc3	theglaive	100	7	A*	0.0	512
5708	wc3	timbermawhold	100	7	A*	0.0	512
5711	wc3	tranquilpaths	100	7	A*	1.0	23
5714	sc1	TaleofTwoCities	125	7	A*	0.0	512
5717	sc1	TheFrozenSea	125	7	A*	0.0	512
5720	sc1	TheHighway	125	7	A*	0.0	512
5723	sc1	TheatreofWar	125	7	A*	0.0	512
5726	sc1	ThinIce	125	7	A*	0.0	512
5729	sc1	Tribes	125	7	A*	0.0	512
5732	sc1	Triskelion	125	7	A*	0.0	512
5735	sc1	Turbo	125	7	A*	0.0	512
5738	sc1	Typhoon	125	7	A*	0.0	512
5741	sc1	ValleyofRe	125	7	A*	1.0	12
5744	sc1	WarpGates	125	7	A*	0.0	512
5747	sc1	WatersEdge	125	7	A*	0.0	512
5750	sc1	WaypointJunction	125	7	A*	0.0	512
5753	sc1	WheelofWar	125	7	A*	0.0	512
5756	street	Shanghai_0	125	7	A*	0.0	512
5759	street	Shanghai_1	125	7	A*	0.0	512
5762	street	Shanghai_2	125	7	A*	0.0	512
5765	street	Sydney_0	125	7	A*	0.0	512
5768	street	Sydney_1	125	7	A*	0.0	512
5771	street	Sydney_2	125	7	A*	0.0	512
5774	wc3	riverrun	125	7	A*	0.0	512
5777	wc3	scorchedbasin	125	7	A*	0.0	512
5780	wc3	stromguarde	125	7	A*	0.0	512
5783	wc3	swampofsorrows	125	7	A*	1.0	3
5786	wc3	thecrucible	125	7	A*	0.0	512
5789	wc3	theglaive	125	7	A*	0.0	512
5792	wc3	timbermawhold	125	7	A*	0.0	512
5795	wc3	tranquilpaths	125	7	A*	0.0	512
5798	sc1	TaleofTwoCities	150	7	A*	0.0	512
5801	sc1	TheFrozenSea	150	7	A*	0.0	512
5804	sc1	TheHighway	150	7	A*	0.0	512
5807	sc1	TheatreofWar	150	7	A*	0.0	512
5810	sc1	ThinIce	150	7	A*	0.0	512
5813	sc1	Tribes	150	7	A*	0.0	512
5816	sc1	Triskelion	150	7	A*	0.0	512
5819	sc1	Turbo	150	7	A*	0.0	512
5822	sc1	Typhoon	150	7	A*	0.0	512
5825	sc1	ValleyofRe	150	7	A*	1.0	12
5828	sc1	WarpGates	150	7	A*	0.0	512
5831	sc1	WatersEdge	150	7	A*	0.0	512
5834	sc1	WaypointJunction	150	7	A*	0.0	512
5837	sc1	WheelofWar	150	7	A*	0.0	512
5840	street	Shanghai_0	150	7	A*	0.0	512
5843	street	Shanghai_1	150	7	A*	0.0	512
5846	street	Shanghai_2	150	7	A*	0.0	512
5849	street	Sydney_0	150	7	A*	0.0	512
5852	street	Sydney_1	150	7	A*	0.0	512
5855	street	Sydney_2	150	7	A*	0.0	512
5858	wc3	riverrun	150	7	A*	0.0	512
5861	wc3	scorchedbasin	150	7	A*	0.0	512
5864	wc3	stromguarde	150	7	A*	0.0	512
5867	wc3	swampofsorrows	150	7	A*	1.0	3
5870	wc3	thecrucible	150	7	A*	0.0	512
5873	wc3	theglaive	150	7	A*	0.0	512
5876	wc3	timbermawhold	150	7	A*	0.0	512
5879	wc3	tranquilpaths	150	7	A*	0.0	512
5882	sc1	TaleofTwoCities	175	7	A*	0.0	512
5885	sc1	TheFrozenSea	175	7	A*	0.0	512
5888	sc1	TheHighway	175	7	A*	0.0	512
5891	sc1	TheatreofWar	175	7	A*	0.0	512
5894	sc1	ThinIce	175	7	A*	0.0	512
5897	sc1	Tribes	175	7	A*	0.0	512
5900	sc1	Triskelion	175	7	A*	0.0	512
5903	sc1	Turbo	175	7	A*	0.0	512
5906	sc1	Typhoon	175	7	A*	0.0	512
5909	sc1	ValleyofRe	175	7	A*	1.0	12
5912	sc1	WarpGates	175	7	A*	0.0	512
5915	sc1	WatersEdge	175	7	A*	0.0	512
5918	sc1	WaypointJunction	175	7	A*	0.0	512
5921	sc1	WheelofWar	175	7	A*	0.0	512
5924	street	Shanghai_0	175	7	A*	0.0	512
5927	street	Shanghai_1	175	7	A*	0.0	512
5930	street	Shanghai_2	175	7	A*	0.0	512
5933	street	Sydney_0	175	7	A*	0.0	512
5936	street	Sydney_1	175	7	A*	0.0	512
5939	street	Sydney_2	175	7	A*	0.0	512
5942	wc3	riverrun	175	7	A*	0.0	512
5945	wc3	scorchedbasin	175	7	A*	0.0	512
5948	wc3	stromguarde	175	7	A*	0.0	512
5951	wc3	swampofsorrows	175	7	A*	1.0	3
5954	wc3	thecrucible	175	7	A*	0.0	512
5957	wc3	theglaive	175	7	A*	0.0	512
5960	wc3	timbermawhold	175	7	A*	0.0	512
5963	wc3	tranquilpaths	175	7	A*	0.0	512
5966	sc1	TaleofTwoCities	200	7	A*	0.0	512
5969	sc1	TheFrozenSea	200	7	A*	0.0	512
5972	sc1	TheHighway	200	7	A*	0.0	512
5975	sc1	TheatreofWar	200	7	A*	0.0	512
5978	sc1	ThinIce	200	7	A*	0.0	512
5981	sc1	Tribes	200	7	A*	0.0	512
5984	sc1	Triskelion	200	7	A*	0.0	512
5987	sc1	Turbo	200	7	A*	0.0	512
5990	sc1	Typhoon	200	7	A*	0.0	512
5993	sc1	ValleyofRe	200	7	A*	1.0	12
5996	sc1	WarpGates	200	7	A*	0.0	512
[truncated: 48,401 more rows]
