# Supplementary material for: Pathfinding in stochastic environments: learning vs planning
Source: PeerJ Comput Sci. 2022 Aug 18;8:e1056. doi: 10.7717/peerj-cs.1056 (PMC9455045; doi:10.7717/peerj-cs.1056)
Supplement: Supplemental Information 1 [file peerj-cs-08-1056-s001.zip › Table1-Figures-6-7-raw-data/Metrics/01-APPO.csv]

	collection	map_name	num_obstacles	seed	algo	CSR	flowtime
0	sc1	TaleofTwoCities	0	0	APPO	1.0	1
3	sc1	TheFrozenSea	0	0	APPO	1.0	108
6	sc1	TheHighway	0	0	APPO	1.0	134
9	sc1	TheatreofWar	0	0	APPO	1.0	47
12	sc1	ThinIce	0	0	APPO	1.0	231
15	sc1	Tribes	0	0	APPO	1.0	36
18	sc1	Triskelion	0	0	APPO	1.0	27
21	sc1	Turbo	0	0	APPO	1.0	49
24	sc1	Typhoon	0	0	APPO	1.0	109
27	sc1	ValleyofRe	0	0	APPO	1.0	92
30	sc1	WarpGates	0	0	APPO	1.0	39
33	sc1	WatersEdge	0	0	APPO	1.0	326
36	sc1	WaypointJunction	0	0	APPO	1.0	63
39	sc1	WheelofWar	0	0	APPO	1.0	108
42	street	Shanghai_0	0	0	APPO	1.0	57
45	street	Shanghai_1	0	0	APPO	1.0	23
48	street	Shanghai_2	0	0	APPO	1.0	53
51	street	Sydney_0	0	0	APPO	1.0	78
54	street	Sydney_1	0	0	APPO	1.0	73
57	street	Sydney_2	0	0	APPO	1.0	89
60	wc3	riverrun	0	0	APPO	1.0	29
63	wc3	scorchedbasin	0	0	APPO	1.0	21
66	wc3	stromguarde	0	0	APPO	1.0	33
69	wc3	swampofsorrows	0	0	APPO	1.0	37
72	wc3	thecrucible	0	0	APPO	1.0	24
75	wc3	theglaive	0	0	APPO	1.0	6
78	wc3	timbermawhold	0	0	APPO	1.0	18
81	wc3	tranquilpaths	0	0	APPO	1.0	72
84	sc1	TaleofTwoCities	25	0	APPO	1.0	1
87	sc1	TheFrozenSea	25	0	APPO	1.0	149
90	sc1	TheHighway	25	0	APPO	1.0	130
93	sc1	TheatreofWar	25	0	APPO	1.0	47
96	sc1	ThinIce	25	0	APPO	1.0	186
99	sc1	Tribes	25	0	APPO	1.0	42
102	sc1	Triskelion	25	0	APPO	1.0	59
105	sc1	Turbo	25	0	APPO	1.0	168
108	sc1	Typhoon	25	0	APPO	1.0	113
111	sc1	ValleyofRe	25	0	APPO	1.0	158
114	sc1	WarpGates	25	0	APPO	1.0	66
117	sc1	WatersEdge	25	0	APPO	1.0	258
120	sc1	WaypointJunction	25	0	APPO	1.0	95
123	sc1	WheelofWar	25	0	APPO	1.0	497
126	street	Shanghai_0	25	0	APPO	1.0	92
129	street	Shanghai_1	25	0	APPO	1.0	31
132	street	Shanghai_2	25	0	APPO	1.0	45
135	street	Sydney_0	25	0	APPO	1.0	113
138	street	Sydney_1	25	0	APPO	1.0	126
141	street	Sydney_2	25	0	APPO	1.0	96
144	wc3	riverrun	25	0	APPO	1.0	39
147	wc3	scorchedbasin	25	0	APPO	1.0	20
150	wc3	stromguarde	25	0	APPO	1.0	114
153	wc3	swampofsorrows	25	0	APPO	1.0	37
156	wc3	thecrucible	25	0	APPO	1.0	46
159	wc3	theglaive	25	0	APPO	1.0	6
162	wc3	timbermawhold	25	0	APPO	1.0	15
165	wc3	tranquilpaths	25	0	APPO	1.0	102
168	sc1	TaleofTwoCities	50	0	APPO	1.0	1
171	sc1	TheFrozenSea	50	0	APPO	1.0	166
174	sc1	TheHighway	50	0	APPO	1.0	412
177	sc1	TheatreofWar	50	0	APPO	1.0	49
180	sc1	ThinIce	50	0	APPO	0.0	512
183	sc1	Tribes	50	0	APPO	1.0	51
186	sc1	Triskelion	50	0	APPO	1.0	57
189	sc1	Turbo	50	0	APPO	1.0	112
192	sc1	Typhoon	50	0	APPO	1.0	176
195	sc1	ValleyofRe	50	0	APPO	1.0	86
198	sc1	WarpGates	50	0	APPO	1.0	130
201	sc1	WatersEdge	50	0	APPO	1.0	158
204	sc1	WaypointJunction	50	0	APPO	1.0	389
207	sc1	WheelofWar	50	0	APPO	1.0	363
210	street	Shanghai_0	50	0	APPO	1.0	76
213	street	Shanghai_1	50	0	APPO	1.0	44
216	street	Shanghai_2	50	0	APPO	1.0	111
219	street	Sydney_0	50	0	APPO	1.0	111
222	street	Sydney_1	50	0	APPO	1.0	101
225	street	Sydney_2	50	0	APPO	1.0	124
228	wc3	riverrun	50	0	APPO	1.0	67
231	wc3	scorchedbasin	50	0	APPO	1.0	86
234	wc3	stromguarde	50	0	APPO	0.0	512
237	wc3	swampofsorrows	50	0	APPO	1.0	67
240	wc3	thecrucible	50	0	APPO	1.0	293
243	wc3	theglaive	50	0	APPO	1.0	6
246	wc3	timbermawhold	50	0	APPO	1.0	27
249	wc3	tranquilpaths	50	0	APPO	1.0	123
252	sc1	TaleofTwoCities	75	0	APPO	1.0	1
255	sc1	TheFrozenSea	75	0	APPO	1.0	290
258	sc1	TheHighway	75	0	APPO	0.0	512
261	sc1	TheatreofWar	75	0	APPO	1.0	45
264	sc1	ThinIce	75	0	APPO	1.0	418
267	sc1	Tribes	75	0	APPO	1.0	95
270	sc1	Triskelion	75	0	APPO	1.0	35
273	sc1	Turbo	75	0	APPO	1.0	245
276	sc1	Typhoon	75	0	APPO	0.0	512
279	sc1	ValleyofRe	75	0	APPO	1.0	92
282	sc1	WarpGates	75	0	APPO	1.0	179
285	sc1	WatersEdge	75	0	APPO	0.0	512
288	sc1	WaypointJunction	75	0	APPO	0.0	512
291	sc1	WheelofWar	75	0	APPO	1.0	380
294	street	Shanghai_0	75	0	APPO	1.0	130
297	street	Shanghai_1	75	0	APPO	1.0	25
300	street	Shanghai_2	75	0	APPO	1.0	59
303	street	Sydney_0	75	0	APPO	1.0	99
306	street	Sydney_1	75	0	APPO	1.0	213
309	street	Sydney_2	75	0	APPO	1.0	200
312	wc3	riverrun	75	0	APPO	1.0	50
315	wc3	scorchedbasin	75	0	APPO	1.0	186
318	wc3	stromguarde	75	0	APPO	0.0	512
321	wc3	swampofsorrows	75	0	APPO	1.0	48
324	wc3	thecrucible	75	0	APPO	0.0	512
327	wc3	theglaive	75	0	APPO	1.0	6
330	wc3	timbermawhold	75	0	APPO	1.0	32
333	wc3	tranquilpaths	75	0	APPO	1.0	418
336	sc1	TaleofTwoCities	100	0	APPO	1.0	1
339	sc1	TheFrozenSea	100	0	APPO	0.0	512
342	sc1	TheHighway	100	0	APPO	1.0	255
345	sc1	TheatreofWar	100	0	APPO	1.0	47
348	sc1	ThinIce	100	0	APPO	0.0	512
351	sc1	Tribes	100	0	APPO	1.0	235
354	sc1	Triskelion	100	0	APPO	1.0	63
357	sc1	Turbo	100	0	APPO	1.0	180
360	sc1	Typhoon	100	0	APPO	0.0	512
363	sc1	ValleyofRe	100	0	APPO	1.0	91
366	sc1	WarpGates	100	0	APPO	1.0	179
369	sc1	WatersEdge	100	0	APPO	0.0	512
372	sc1	WaypointJunction	100	0	APPO	0.0	512
375	sc1	WheelofWar	100	0	APPO	0.0	512
378	street	Shanghai_0	100	0	APPO	1.0	155
381	street	Shanghai_1	100	0	APPO	1.0	89
384	street	Shanghai_2	100	0	APPO	1.0	120
387	street	Sydney_0	100	0	APPO	1.0	329
390	street	Sydney_1	100	0	APPO	1.0	208
393	street	Sydney_2	100	0	APPO	1.0	422
396	wc3	riverrun	100	0	APPO	1.0	73
399	wc3	scorchedbasin	100	0	APPO	0.0	512
402	wc3	stromguarde	100	0	APPO	0.0	512
405	wc3	swampofsorrows	100	0	APPO	1.0	113
408	wc3	thecrucible	100	0	APPO	0.0	512
411	wc3	theglaive	100	0	APPO	1.0	8
414	wc3	timbermawhold	100	0	APPO	1.0	19
417	wc3	tranquilpaths	100	0	APPO	0.0	512
420	sc1	TaleofTwoCities	125	0	APPO	1.0	1
423	sc1	TheFrozenSea	125	0	APPO	0.0	512
426	sc1	TheHighway	125	0	APPO	0.0	512
429	sc1	TheatreofWar	125	0	APPO	1.0	43
432	sc1	ThinIce	125	0	APPO	0.0	512
435	sc1	Tribes	125	0	APPO	1.0	135
438	sc1	Triskelion	125	0	APPO	1.0	46
441	sc1	Turbo	125	0	APPO	1.0	345
444	sc1	Typhoon	125	0	APPO	1.0	370
447	sc1	ValleyofRe	125	0	APPO	1.0	82
450	sc1	WarpGates	125	0	APPO	1.0	331
453	sc1	WatersEdge	125	0	APPO	0.0	512
456	sc1	WaypointJunction	125	0	APPO	0.0	512
459	sc1	WheelofWar	125	0	APPO	1.0	403
462	street	Shanghai_0	125	0	APPO	1.0	178
465	street	Shanghai_1	125	0	APPO	1.0	207
468	street	Shanghai_2	125	0	APPO	1.0	91
471	street	Sydney_0	125	0	APPO	1.0	189
474	street	Sydney_1	125	0	APPO	1.0	175
477	street	Sydney_2	125	0	APPO	1.0	331
480	wc3	riverrun	125	0	APPO	1.0	130
483	wc3	scorchedbasin	125	0	APPO	0.0	512
486	wc3	stromguarde	125	0	APPO	0.0	512
489	wc3	swampofsorrows	125	0	APPO	1.0	96
492	wc3	thecrucible	125	0	APPO	1.0	258
495	wc3	theglaive	125	0	APPO	1.0	6
498	wc3	timbermawhold	125	0	APPO	1.0	96
501	wc3	tranquilpaths	125	0	APPO	0.0	512
504	sc1	TaleofTwoCities	150	0	APPO	1.0	1
507	sc1	TheFrozenSea	150	0	APPO	0.0	512
510	sc1	TheHighway	150	0	APPO	0.0	512
513	sc1	TheatreofWar	150	0	APPO	1.0	62
516	sc1	ThinIce	150	0	APPO	0.0	512
519	sc1	Tribes	150	0	APPO	1.0	185
522	sc1	Triskelion	150	0	APPO	1.0	55
525	sc1	Turbo	150	0	APPO	0.0	512
528	sc1	Typhoon	150	0	APPO	0.0	512
531	sc1	ValleyofRe	150	0	APPO	1.0	88
534	sc1	WarpGates	150	0	APPO	0.0	512
537	sc1	WatersEdge	150	0	APPO	1.0	445
540	sc1	WaypointJunction	150	0	APPO	0.0	512
543	sc1	WheelofWar	150	0	APPO	1.0	313
546	street	Shanghai_0	150	0	APPO	0.0	512
549	street	Shanghai_1	150	0	APPO	1.0	82
552	street	Shanghai_2	150	0	APPO	1.0	172
555	street	Sydney_0	150	0	APPO	1.0	452
558	street	Sydney_1	150	0	APPO	0.0	512
561	street	Sydney_2	150	0	APPO	0.0	512
564	wc3	riverrun	150	0	APPO	1.0	205
567	wc3	scorchedbasin	150	0	APPO	0.0	512
570	wc3	stromguarde	150	0	APPO	0.0	512
573	wc3	swampofsorrows	150	0	APPO	1.0	66
576	wc3	thecrucible	150	0	APPO	1.0	342
579	wc3	theglaive	150	0	APPO	1.0	30
582	wc3	timbermawhold	150	0	APPO	1.0	103
585	wc3	tranquilpaths	150	0	APPO	0.0	512
588	sc1	TaleofTwoCities	175	0	APPO	1.0	1
591	sc1	TheFrozenSea	175	0	APPO	1.0	471
594	sc1	TheHighway	175	0	APPO	0.0	512
597	sc1	TheatreofWar	175	0	APPO	1.0	45
600	sc1	ThinIce	175	0	APPO	0.0	512
603	sc1	Tribes	175	0	APPO	1.0	405
606	sc1	Triskelion	175	0	APPO	1.0	31
609	sc1	Turbo	175	0	APPO	0.0	512
612	sc1	Typhoon	175	0	APPO	0.0	512
615	sc1	ValleyofRe	175	0	APPO	1.0	168
618	sc1	WarpGates	175	0	APPO	0.0	512
621	sc1	WatersEdge	175	0	APPO	0.0	512
624	sc1	WaypointJunction	175	0	APPO	0.0	512
627	sc1	WheelofWar	175	0	APPO	0.0	512
630	street	Shanghai_0	175	0	APPO	0.0	512
633	street	Shanghai_1	175	0	APPO	1.0	46
636	street	Shanghai_2	175	0	APPO	1.0	228
639	street	Sydney_0	175	0	APPO	1.0	367
642	street	Sydney_1	175	0	APPO	0.0	512
645	street	Sydney_2	175	0	APPO	0.0	512
648	wc3	riverrun	175	0	APPO	0.0	512
651	wc3	scorchedbasin	175	0	APPO	0.0	512
654	wc3	stromguarde	175	0	APPO	0.0	512
657	wc3	swampofsorrows	175	0	APPO	1.0	100
660	wc3	thecrucible	175	0	APPO	0.0	512
663	wc3	theglaive	175	0	APPO	1.0	6
666	wc3	timbermawhold	175	0	APPO	1.0	137
669	wc3	tranquilpaths	175	0	APPO	0.0	512
672	sc1	TaleofTwoCities	200	0	APPO	1.0	1
675	sc1	TheFrozenSea	200	0	APPO	1.0	362
678	sc1	TheHighway	200	0	APPO	0.0	512
681	sc1	TheatreofWar	200	0	APPO	1.0	43
684	sc1	ThinIce	200	0	APPO	0.0	512
687	sc1	Tribes	200	0	APPO	1.0	276
690	sc1	Triskelion	200	0	APPO	1.0	40
693	sc1	Turbo	200	0	APPO	0.0	512
696	sc1	Typhoon	200	0	APPO	0.0	512
699	sc1	ValleyofRe	200	0	APPO	1.0	104
702	sc1	WarpGates	200	0	APPO	0.0	512
705	sc1	WatersEdge	200	0	APPO	0.0	512
708	sc1	WaypointJunction	200	0	APPO	0.0	512
711	sc1	WheelofWar	200	0	APPO	0.0	512
714	street	Shanghai_0	200	0	APPO	0.0	512
717	street	Shanghai_1	200	0	APPO	1.0	309
720	street	Shanghai_2	200	0	APPO	1.0	104
723	street	Sydney_0	200	0	APPO	1.0	386
726	street	Sydney_1	200	0	APPO	0.0	512
729	street	Sydney_2	200	0	APPO	0.0	512
732	wc3	riverrun	200	0	APPO	1.0	364
735	wc3	scorchedbasin	200	0	APPO	0.0	512
738	wc3	stromguarde	200	0	APPO	0.0	512
741	wc3	swampofsorrows	200	0	APPO	1.0	300
744	wc3	thecrucible	200	0	APPO	0.0	512
747	wc3	theglaive	200	0	APPO	1.0	120
750	wc3	timbermawhold	200	0	APPO	1.0	264
753	wc3	tranquilpaths	200	0	APPO	0.0	512
756	sc1	TaleofTwoCities	0	1	APPO	1.0	124
759	sc1	TheFrozenSea	0	1	APPO	1.0	20
762	sc1	TheHighway	0	1	APPO	1.0	35
765	sc1	TheatreofWar	0	1	APPO	1.0	125
768	sc1	ThinIce	0	1	APPO	0.0	512
771	sc1	Tribes	0	1	APPO	1.0	16
774	sc1	Triskelion	0	1	APPO	1.0	39
777	sc1	Turbo	0	1	APPO	1.0	125
780	sc1	Typhoon	0	1	APPO	1.0	328
783	sc1	ValleyofRe	0	1	APPO	0.0	512
786	sc1	WarpGates	0	1	APPO	1.0	163
789	sc1	WatersEdge	0	1	APPO	1.0	1
792	sc1	WaypointJunction	0	1	APPO	0.0	512
795	sc1	WheelofWar	0	1	APPO	1.0	190
798	street	Shanghai_0	0	1	APPO	1.0	69
801	street	Shanghai_1	0	1	APPO	1.0	86
804	street	Shanghai_2	0	1	APPO	1.0	51
807	street	Sydney_0	0	1	APPO	1.0	50
810	street	Sydney_1	0	1	APPO	1.0	33
813	street	Sydney_2	0	1	APPO	1.0	45
816	wc3	riverrun	0	1	APPO	1.0	7
819	wc3	scorchedbasin	0	1	APPO	1.0	23
822	wc3	stromguarde	0	1	APPO	1.0	21
825	wc3	swampofsorrows	0	1	APPO	1.0	11
828	wc3	thecrucible	0	1	APPO	1.0	4
831	wc3	theglaive	0	1	APPO	1.0	8
834	wc3	timbermawhold	0	1	APPO	1.0	21
837	wc3	tranquilpaths	0	1	APPO	1.0	26
840	sc1	TaleofTwoCities	25	1	APPO	1.0	152
843	sc1	TheFrozenSea	25	1	APPO	1.0	39
846	sc1	TheHighway	25	1	APPO	1.0	70
849	sc1	TheatreofWar	25	1	APPO	1.0	133
852	sc1	ThinIce	25	1	APPO	1.0	164
855	sc1	Tribes	25	1	APPO	1.0	16
858	sc1	Triskelion	25	1	APPO	1.0	61
861	sc1	Turbo	25	1	APPO	1.0	147
864	sc1	Typhoon	25	1	APPO	1.0	235
867	sc1	ValleyofRe	25	1	APPO	0.0	512
870	sc1	WarpGates	25	1	APPO	1.0	165
873	sc1	WatersEdge	25	1	APPO	1.0	1
876	sc1	WaypointJunction	25	1	APPO	0.0	512
879	sc1	WheelofWar	25	1	APPO	1.0	356
882	street	Shanghai_0	25	1	APPO	1.0	73
885	street	Shanghai_1	25	1	APPO	1.0	85
888	street	Shanghai_2	25	1	APPO	1.0	55
891	street	Sydney_0	25	1	APPO	1.0	63
894	street	Sydney_1	25	1	APPO	1.0	39
897	street	Sydney_2	25	1	APPO	1.0	70
900	wc3	riverrun	25	1	APPO	1.0	8
903	wc3	scorchedbasin	25	1	APPO	1.0	48
906	wc3	stromguarde	25	1	APPO	1.0	21
909	wc3	swampofsorrows	25	1	APPO	1.0	11
912	wc3	thecrucible	25	1	APPO	1.0	8
915	wc3	theglaive	25	1	APPO	1.0	8
918	wc3	timbermawhold	25	1	APPO	1.0	21
921	wc3	tranquilpaths	25	1	APPO	1.0	52
924	sc1	TaleofTwoCities	50	1	APPO	1.0	138
927	sc1	TheFrozenSea	50	1	APPO	1.0	172
930	sc1	TheHighway	50	1	APPO	1.0	295
933	sc1	TheatreofWar	50	1	APPO	1.0	122
936	sc1	ThinIce	50	1	APPO	1.0	332
939	sc1	Tribes	50	1	APPO	1.0	16
942	sc1	Triskelion	50	1	APPO	1.0	413
945	sc1	Turbo	50	1	APPO	1.0	161
948	sc1	Typhoon	50	1	APPO	1.0	95
951	sc1	ValleyofRe	50	1	APPO	0.0	512
954	sc1	WarpGates	50	1	APPO	1.0	113
957	sc1	WatersEdge	50	1	APPO	1.0	1
960	sc1	WaypointJunction	50	1	APPO	0.0	512
963	sc1	WheelofWar	50	1	APPO	1.0	306
966	street	Shanghai_0	50	1	APPO	1.0	117
969	street	Shanghai_1	50	1	APPO	0.0	512
972	street	Shanghai_2	50	1	APPO	1.0	59
975	street	Sydney_0	50	1	APPO	1.0	52
978	street	Sydney_1	50	1	APPO	1.0	34
981	street	Sydney_2	50	1	APPO	1.0	63
984	wc3	riverrun	50	1	APPO	1.0	7
987	wc3	scorchedbasin	50	1	APPO	1.0	62
990	wc3	stromguarde	50	1	APPO	1.0	31
993	wc3	swampofsorrows	50	1	APPO	1.0	11
996	wc3	thecrucible	50	1	APPO	1.0	6
999	wc3	theglaive	50	1	APPO	1.0	8
1002	wc3	timbermawhold	50	1	APPO	1.0	19
1005	wc3	tranquilpaths	50	1	APPO	1.0	136
1008	sc1	TaleofTwoCities	75	1	APPO	0.0	512
1011	sc1	TheFrozenSea	75	1	APPO	0.0	512
1014	sc1	TheHighway	75	1	APPO	1.0	69
1017	sc1	TheatreofWar	75	1	APPO	1.0	114
1020	sc1	ThinIce	75	1	APPO	1.0	413
1023	sc1	Tribes	75	1	APPO	1.0	17
1026	sc1	Triskelion	75	1	APPO	1.0	41
1029	sc1	Turbo	75	1	APPO	1.0	166
1032	sc1	Typhoon	75	1	APPO	1.0	124
1035	sc1	ValleyofRe	75	1	APPO	0.0	512
1038	sc1	WarpGates	75	1	APPO	1.0	190
1041	sc1	WatersEdge	75	1	APPO	1.0	1
1044	sc1	WaypointJunction	75	1	APPO	0.0	512
1047	sc1	WheelofWar	75	1	APPO	0.0	512
1050	street	Shanghai_0	75	1	APPO	1.0	148
1053	street	Shanghai_1	75	1	APPO	0.0	512
1056	street	Shanghai_2	75	1	APPO	1.0	63
1059	street	Sydney_0	75	1	APPO	1.0	172
1062	street	Sydney_1	75	1	APPO	1.0	42
1065	street	Sydney_2	75	1	APPO	1.0	430
1068	wc3	riverrun	75	1	APPO	1.0	7
1071	wc3	scorchedbasin	75	1	APPO	1.0	64
1074	wc3	stromguarde	75	1	APPO	1.0	56
1077	wc3	swampofsorrows	75	1	APPO	1.0	11
1080	wc3	thecrucible	75	1	APPO	1.0	45
1083	wc3	theglaive	75	1	APPO	1.0	8
1086	wc3	timbermawhold	75	1	APPO	1.0	21
1089	wc3	tranquilpaths	75	1	APPO	1.0	140
1092	sc1	TaleofTwoCities	100	1	APPO	1.0	510
1095	sc1	TheFrozenSea	100	1	APPO	1.0	287
1098	sc1	TheHighway	100	1	APPO	1.0	244
1101	sc1	TheatreofWar	100	1	APPO	1.0	172
1104	sc1	ThinIce	100	1	APPO	1.0	424
1107	sc1	Tribes	100	1	APPO	1.0	23
1110	sc1	Triskelion	100	1	APPO	1.0	85
1113	sc1	Turbo	100	1	APPO	1.0	198
1116	sc1	Typhoon	100	1	APPO	1.0	216
1119	sc1	ValleyofRe	100	1	APPO	0.0	512
1122	sc1	WarpGates	100	1	APPO	1.0	225
1125	sc1	WatersEdge	100	1	APPO	1.0	1
1128	sc1	WaypointJunction	100	1	APPO	0.0	512
1131	sc1	WheelofWar	100	1	APPO	1.0	391
1134	street	Shanghai_0	100	1	APPO	1.0	187
1137	street	Shanghai_1	100	1	APPO	0.0	512
1140	street	Shanghai_2	100	1	APPO	1.0	56
1143	street	Sydney_0	100	1	APPO	1.0	143
1146	street	Sydney_1	100	1	APPO	1.0	72
1149	street	Sydney_2	100	1	APPO	1.0	271
1152	wc3	riverrun	100	1	APPO	1.0	9
1155	wc3	scorchedbasin	100	1	APPO	1.0	126
1158	wc3	stromguarde	100	1	APPO	1.0	152
1161	wc3	swampofsorrows	100	1	APPO	1.0	12
1164	wc3	thecrucible	100	1	APPO	1.0	20
1167	wc3	theglaive	100	1	APPO	1.0	21
1170	wc3	timbermawhold	100	1	APPO	1.0	33
1173	wc3	tranquilpaths	100	1	APPO	1.0	176
1176	sc1	TaleofTwoCities	125	1	APPO	0.0	512
1179	sc1	TheFrozenSea	125	1	APPO	1.0	103
1182	sc1	TheHighway	125	1	APPO	1.0	80
1185	sc1	TheatreofWar	125	1	APPO	1.0	93
1188	sc1	ThinIce	125	1	APPO	0.0	512
1191	sc1	Tribes	125	1	APPO	1.0	16
1194	sc1	Triskelion	125	1	APPO	1.0	365
1197	sc1	Turbo	125	1	APPO	1.0	318
1200	sc1	Typhoon	125	1	APPO	1.0	278
1203	sc1	ValleyofRe	125	1	APPO	0.0	512
1206	sc1	WarpGates	125	1	APPO	0.0	512
1209	sc1	WatersEdge	125	1	APPO	1.0	1
1212	sc1	WaypointJunction	125	1	APPO	0.0	512
1215	sc1	WheelofWar	125	1	APPO	0.0	512
1218	street	Shanghai_0	125	1	APPO	1.0	410
1221	street	Shanghai_1	125	1	APPO	1.0	230
1224	street	Shanghai_2	125	1	APPO	1.0	55
1227	street	Sydney_0	125	1	APPO	1.0	60
1230	street	Sydney_1	125	1	APPO	1.0	45
1233	street	Sydney_2	125	1	APPO	1.0	132
1236	wc3	riverrun	125	1	APPO	1.0	7
1239	wc3	scorchedbasin	125	1	APPO	1.0	242
1242	wc3	stromguarde	125	1	APPO	1.0	423
1245	wc3	swampofsorrows	125	1	APPO	1.0	11
1248	wc3	thecrucible	125	1	APPO	1.0	6
1251	wc3	theglaive	125	1	APPO	1.0	8
1254	wc3	timbermawhold	125	1	APPO	1.0	34
1257	wc3	tranquilpaths	125	1	APPO	0.0	512
1260	sc1	TaleofTwoCities	150	1	APPO	0.0	512
1263	sc1	TheFrozenSea	150	1	APPO	0.0	512
1266	sc1	TheHighway	150	1	APPO	0.0	512
1269	sc1	TheatreofWar	150	1	APPO	1.0	315
1272	sc1	ThinIce	150	1	APPO	0.0	512
1275	sc1	Tribes	150	1	APPO	1.0	32
1278	sc1	Triskelion	150	1	APPO	1.0	79
1281	sc1	Turbo	150	1	APPO	1.0	341
1284	sc1	Typhoon	150	1	APPO	1.0	446
1287	sc1	ValleyofRe	150	1	APPO	0.0	512
1290	sc1	WarpGates	150	1	APPO	1.0	180
1293	sc1	WatersEdge	150	1	APPO	1.0	1
1296	sc1	WaypointJunction	150	1	APPO	0.0	512
1299	sc1	WheelofWar	150	1	APPO	1.0	182
1302	street	Shanghai_0	150	1	APPO	1.0	287
1305	street	Shanghai_1	150	1	APPO	1.0	270
1308	street	Shanghai_2	150	1	APPO	1.0	64
1311	street	Sydney_0	150	1	APPO	1.0	277
1314	street	Sydney_1	150	1	APPO	1.0	62
1317	street	Sydney_2	150	1	APPO	0.0	512
1320	wc3	riverrun	150	1	APPO	1.0	11
1323	wc3	scorchedbasin	150	1	APPO	0.0	512
1326	wc3	stromguarde	150	1	APPO	1.0	212
1329	wc3	swampofsorrows	150	1	APPO	1.0	11
1332	wc3	thecrucible	150	1	APPO	1.0	31
1335	wc3	theglaive	150	1	APPO	1.0	8
1338	wc3	timbermawhold	150	1	APPO	1.0	66
1341	wc3	tranquilpaths	150	1	APPO	0.0	512
1344	sc1	TaleofTwoCities	175	1	APPO	0.0	512
1347	sc1	TheFrozenSea	175	1	APPO	0.0	512
1350	sc1	TheHighway	175	1	APPO	0.0	512
1353	sc1	TheatreofWar	175	1	APPO	1.0	120
1356	sc1	ThinIce	175	1	APPO	0.0	512
1359	sc1	Tribes	175	1	APPO	1.0	30
1362	sc1	Triskelion	175	1	APPO	1.0	130
1365	sc1	Turbo	175	1	APPO	0.0	512
1368	sc1	Typhoon	175	1	APPO	1.0	290
1371	sc1	ValleyofRe	175	1	APPO	0.0	512
1374	sc1	WarpGates	175	1	APPO	1.0	389
1377	sc1	WatersEdge	175	1	APPO	1.0	1
1380	sc1	WaypointJunction	175	1	APPO	0.0	512
1383	sc1	WheelofWar	175	1	APPO	0.0	512
1386	street	Shanghai_0	175	1	APPO	1.0	200
1389	street	Shanghai_1	175	1	APPO	0.0	512
1392	street	Shanghai_2	175	1	APPO	1.0	95
1395	street	Sydney_0	175	1	APPO	1.0	133
1398	street	Sydney_1	175	1	APPO	1.0	68
1401	street	Sydney_2	175	1	APPO	1.0	93
1404	wc3	riverrun	175	1	APPO	1.0	22
1407	wc3	scorchedbasin	175	1	APPO	0.0	512
1410	wc3	stromguarde	175	1	APPO	1.0	404
1413	wc3	swampofsorrows	175	1	APPO	1.0	11
1416	wc3	thecrucible	175	1	APPO	1.0	65
1419	wc3	theglaive	175	1	APPO	1.0	43
1422	wc3	timbermawhold	175	1	APPO	1.0	39
1425	wc3	tranquilpaths	175	1	APPO	0.0	512
1428	sc1	TaleofTwoCities	200	1	APPO	0.0	512
1431	sc1	TheFrozenSea	200	1	APPO	0.0	512
1434	sc1	TheHighway	200	1	APPO	0.0	512
1437	sc1	TheatreofWar	200	1	APPO	1.0	81
1440	sc1	ThinIce	200	1	APPO	0.0	512
1443	sc1	Tribes	200	1	APPO	1.0	16
1446	sc1	Triskelion	200	1	APPO	1.0	508
1449	sc1	Turbo	200	1	APPO	0.0	512
1452	sc1	Typhoon	200	1	APPO	0.0	512
1455	sc1	ValleyofRe	200	1	APPO	0.0	512
1458	sc1	WarpGates	200	1	APPO	0.0	512
1461	sc1	WatersEdge	200	1	APPO	1.0	1
1464	sc1	WaypointJunction	200	1	APPO	0.0	512
1467	sc1	WheelofWar	200	1	APPO	0.0	512
1470	street	Shanghai_0	200	1	APPO	0.0	512
1473	street	Shanghai_1	200	1	APPO	0.0	512
1476	street	Shanghai_2	200	1	APPO	1.0	68
1479	street	Sydney_0	200	1	APPO	1.0	232
1482	street	Sydney_1	200	1	APPO	1.0	282
1485	street	Sydney_2	200	1	APPO	0.0	512
1488	wc3	riverrun	200	1	APPO	1.0	7
1491	wc3	scorchedbasin	200	1	APPO	0.0	512
1494	wc3	stromguarde	200	1	APPO	1.0	132
1497	wc3	swampofsorrows	200	1	APPO	1.0	11
1500	wc3	thecrucible	200	1	APPO	1.0	187
1503	wc3	theglaive	200	1	APPO	1.0	91
1506	wc3	timbermawhold	200	1	APPO	1.0	82
1509	wc3	tranquilpaths	200	1	APPO	0.0	512
1512	sc1	TaleofTwoCities	0	2	APPO	1.0	64
1515	sc1	TheFrozenSea	0	2	APPO	1.0	49
1518	sc1	TheHighway	0	2	APPO	0.0	512
1521	sc1	TheatreofWar	0	2	APPO	1.0	71
1524	sc1	ThinIce	0	2	APPO	1.0	163
1527	sc1	Tribes	0	2	APPO	1.0	61
1530	sc1	Triskelion	0	2	APPO	1.0	182
1533	sc1	Turbo	0	2	APPO	1.0	157
1536	sc1	Typhoon	0	2	APPO	0.0	512
1539	sc1	ValleyofRe	0	2	APPO	1.0	191
1542	sc1	WarpGates	0	2	APPO	1.0	304
1545	sc1	WatersEdge	0	2	APPO	1.0	67
1548	sc1	WaypointJunction	0	2	APPO	1.0	56
1551	sc1	WheelofWar	0	2	APPO	1.0	12
1554	street	Shanghai_0	0	2	APPO	1.0	213
1557	street	Shanghai_1	0	2	APPO	1.0	102
1560	street	Shanghai_2	0	2	APPO	0.0	512
1563	street	Sydney_0	0	2	APPO	1.0	67
1566	street	Sydney_1	0	2	APPO	1.0	27
1569	street	Sydney_2	0	2	APPO	1.0	78
1572	wc3	riverrun	0	2	APPO	1.0	17
1575	wc3	scorchedbasin	0	2	APPO	1.0	29
1578	wc3	stromguarde	0	2	APPO	1.0	25
1581	wc3	swampofsorrows	0	2	APPO	1.0	11
1584	wc3	thecrucible	0	2	APPO	1.0	34
1587	wc3	theglaive	0	2	APPO	0.0	512
1590	wc3	timbermawhold	0	2	APPO	1.0	13
1593	wc3	tranquilpaths	0	2	APPO	1.0	54
1596	sc1	TaleofTwoCities	25	2	APPO	1.0	85
1599	sc1	TheFrozenSea	25	2	APPO	1.0	143
1602	sc1	TheHighway	25	2	APPO	1.0	112
1605	sc1	TheatreofWar	25	2	APPO	1.0	140
1608	sc1	ThinIce	25	2	APPO	1.0	317
1611	sc1	Tribes	25	2	APPO	1.0	78
1614	sc1	Triskelion	25	2	APPO	1.0	198
1617	sc1	Turbo	25	2	APPO	1.0	237
1620	sc1	Typhoon	25	2	APPO	0.0	512
1623	sc1	ValleyofRe	25	2	APPO	1.0	236
1626	sc1	WarpGates	25	2	APPO	1.0	403
1629	sc1	WatersEdge	25	2	APPO	1.0	227
1632	sc1	WaypointJunction	25	2	APPO	1.0	51
1635	sc1	WheelofWar	25	2	APPO	1.0	12
1638	street	Shanghai_0	25	2	APPO	1.0	133
1641	street	Shanghai_1	25	2	APPO	1.0	201
1644	street	Shanghai_2	25	2	APPO	1.0	289
1647	street	Sydney_0	25	2	APPO	1.0	157
1650	street	Sydney_1	25	2	APPO	1.0	27
1653	street	Sydney_2	25	2	APPO	1.0	155
1656	wc3	riverrun	25	2	APPO	1.0	26
1659	wc3	scorchedbasin	25	2	APPO	1.0	79
1662	wc3	stromguarde	25	2	APPO	1.0	69
1665	wc3	swampofsorrows	25	2	APPO	1.0	11
1668	wc3	thecrucible	25	2	APPO	1.0	59
1671	wc3	theglaive	25	2	APPO	0.0	512
1674	wc3	timbermawhold	25	2	APPO	1.0	13
1677	wc3	tranquilpaths	25	2	APPO	1.0	56
1680	sc1	TaleofTwoCities	50	2	APPO	1.0	129
1683	sc1	TheFrozenSea	50	2	APPO	1.0	124
1686	sc1	TheHighway	50	2	APPO	0.0	512
1689	sc1	TheatreofWar	50	2	APPO	1.0	125
1692	sc1	ThinIce	50	2	APPO	0.0	512
1695	sc1	Tribes	50	2	APPO	1.0	87
1698	sc1	Triskelion	50	2	APPO	1.0	260
1701	sc1	Turbo	50	2	APPO	1.0	182
1704	sc1	Typhoon	50	2	APPO	0.0	512
1707	sc1	ValleyofRe	50	2	APPO	1.0	486
1710	sc1	WarpGates	50	2	APPO	1.0	283
1713	sc1	WatersEdge	50	2	APPO	1.0	109
1716	sc1	WaypointJunction	50	2	APPO	1.0	108
1719	sc1	WheelofWar	50	2	APPO	1.0	21
1722	street	Shanghai_0	50	2	APPO	1.0	222
1725	street	Shanghai_1	50	2	APPO	1.0	282
1728	street	Shanghai_2	50	2	APPO	0.0	512
1731	street	Sydney_0	50	2	APPO	1.0	224
1734	street	Sydney_1	50	2	APPO	1.0	35
1737	street	Sydney_2	50	2	APPO	1.0	257
1740	wc3	riverrun	50	2	APPO	1.0	30
1743	wc3	scorchedbasin	50	2	APPO	1.0	89
1746	wc3	stromguarde	50	2	APPO	1.0	64
1749	wc3	swampofsorrows	50	2	APPO	1.0	11
1752	wc3	thecrucible	50	2	APPO	1.0	61
1755	wc3	theglaive	50	2	APPO	0.0	512
1758	wc3	timbermawhold	50	2	APPO	1.0	30
1761	wc3	tranquilpaths	50	2	APPO	1.0	98
1764	sc1	TaleofTwoCities	75	2	APPO	0.0	512
1767	sc1	TheFrozenSea	75	2	APPO	0.0	512
1770	sc1	TheHighway	75	2	APPO	0.0	512
1773	sc1	TheatreofWar	75	2	APPO	1.0	140
1776	sc1	ThinIce	75	2	APPO	0.0	512
1779	sc1	Tribes	75	2	APPO	1.0	134
1782	sc1	Triskelion	75	2	APPO	1.0	209
1785	sc1	Turbo	75	2	APPO	1.0	168
1788	sc1	Typhoon	75	2	APPO	0.0	512
1791	sc1	ValleyofRe	75	2	APPO	1.0	215
1794	sc1	WarpGates	75	2	APPO	0.0	512
1797	sc1	WatersEdge	75	2	APPO	0.0	512
1800	sc1	WaypointJunction	75	2	APPO	1.0	475
1803	sc1	WheelofWar	75	2	APPO	1.0	29
1806	street	Shanghai_0	75	2	APPO	1.0	421
1809	street	Shanghai_1	75	2	APPO	1.0	308
1812	street	Shanghai_2	75	2	APPO	0.0	512
1815	street	Sydney_0	75	2	APPO	1.0	198
1818	street	Sydney_1	75	2	APPO	1.0	27
1821	street	Sydney_2	75	2	APPO	1.0	280
1824	wc3	riverrun	75	2	APPO	0.0	512
1827	wc3	scorchedbasin	75	2	APPO	1.0	315
1830	wc3	stromguarde	75	2	APPO	1.0	164
1833	wc3	swampofsorrows	75	2	APPO	1.0	11
1836	wc3	thecrucible	75	2	APPO	0.0	512
1839	wc3	theglaive	75	2	APPO	0.0	512
1842	wc3	timbermawhold	75	2	APPO	1.0	37
1845	wc3	tranquilpaths	75	2	APPO	1.0	115
1848	sc1	TaleofTwoCities	100	2	APPO	0.0	512
1851	sc1	TheFrozenSea	100	2	APPO	0.0	512
1854	sc1	TheHighway	100	2	APPO	0.0	512
1857	sc1	TheatreofWar	100	2	APPO	1.0	135
1860	sc1	ThinIce	100	2	APPO	0.0	512
1863	sc1	Tribes	100	2	APPO	1.0	165
1866	sc1	Triskelion	100	2	APPO	1.0	315
1869	sc1	Turbo	100	2	APPO	1.0	253
1872	sc1	Typhoon	100	2	APPO	0.0	512
1875	sc1	ValleyofRe	100	2	APPO	0.0	512
1878	sc1	WarpGates	100	2	APPO	1.0	402
1881	sc1	WatersEdge	100	2	APPO	0.0	512
1884	sc1	WaypointJunction	100	2	APPO	0.0	512
1887	sc1	WheelofWar	100	2	APPO	1.0	33
1890	street	Shanghai_0	100	2	APPO	1.0	311
1893	street	Shanghai_1	100	2	APPO	1.0	498
1896	street	Shanghai_2	100	2	APPO	1.0	411
1899	street	Sydney_0	100	2	APPO	1.0	201
1902	street	Sydney_1	100	2	APPO	1.0	46
1905	street	Sydney_2	100	2	APPO	1.0	222
1908	wc3	riverrun	100	2	APPO	1.0	108
1911	wc3	scorchedbasin	100	2	APPO	0.0	512
1914	wc3	stromguarde	100	2	APPO	0.0	512
1917	wc3	swampofsorrows	100	2	APPO	1.0	18
1920	wc3	thecrucible	100	2	APPO	0.0	512
1923	wc3	theglaive	100	2	APPO	0.0	512
1926	wc3	timbermawhold	100	2	APPO	1.0	28
1929	wc3	tranquilpaths	100	2	APPO	1.0	161
1932	sc1	TaleofTwoCities	125	2	APPO	0.0	512
1935	sc1	TheFrozenSea	125	2	APPO	0.0	512
1938	sc1	TheHighway	125	2	APPO	0.0	512
1941	sc1	TheatreofWar	125	2	APPO	1.0	148
1944	sc1	ThinIce	125	2	APPO	0.0	512
1947	sc1	Tribes	125	2	APPO	1.0	338
1950	sc1	Triskelion	125	2	APPO	0.0	512
1953	sc1	Turbo	125	2	APPO	1.0	223
1956	sc1	Typhoon	125	2	APPO	0.0	512
1959	sc1	ValleyofRe	125	2	APPO	1.0	454
1962	sc1	WarpGates	125	2	APPO	1.0	355
1965	sc1	WatersEdge	125	2	APPO	0.0	512
1968	sc1	WaypointJunction	125	2	APPO	0.0	512
1971	sc1	WheelofWar	125	2	APPO	1.0	184
1974	street	Shanghai_0	125	2	APPO	1.0	333
1977	street	Shanghai_1	125	2	APPO	1.0	219
1980	street	Shanghai_2	125	2	APPO	0.0	512
1983	street	Sydney_0	125	2	APPO	0.0	512
1986	street	Sydney_1	125	2	APPO	1.0	54
1989	street	Sydney_2	125	2	APPO	0.0	512
1992	wc3	riverrun	125	2	APPO	0.0	512
1995	wc3	scorchedbasin	125	2	APPO	0.0	512
1998	wc3	stromguarde	125	2	APPO	0.0	512
2001	wc3	swampofsorrows	125	2	APPO	1.0	28
2004	wc3	thecrucible	125	2	APPO	0.0	512
2007	wc3	theglaive	125	2	APPO	0.0	512
2010	wc3	timbermawhold	125	2	APPO	1.0	13
2013	wc3	tranquilpaths	125	2	APPO	1.0	126
2016	sc1	TaleofTwoCities	150	2	APPO	1.0	420
2019	sc1	TheFrozenSea	150	2	APPO	0.0	512
2022	sc1	TheHighway	150	2	APPO	0.0	512
2025	sc1	TheatreofWar	150	2	APPO	1.0	147
2028	sc1	ThinIce	150	2	APPO	0.0	512
2031	sc1	Tribes	150	2	APPO	1.0	198
2034	sc1	Triskelion	150	2	APPO	1.0	423
2037	sc1	Turbo	150	2	APPO	1.0	423
2040	sc1	Typhoon	150	2	APPO	0.0	512
2043	sc1	ValleyofRe	150	2	APPO	0.0	512
2046	sc1	WarpGates	150	2	APPO	0.0	512
2049	sc1	WatersEdge	150	2	APPO	0.0	512
2052	sc1	WaypointJunction	150	2	APPO	0.0	512
2055	sc1	WheelofWar	150	2	APPO	1.0	140
2058	street	Shanghai_0	150	2	APPO	0.0	512
2061	street	Shanghai_1	150	2	APPO	1.0	340
2064	street	Shanghai_2	150	2	APPO	0.0	512
2067	street	Sydney_0	150	2	APPO	0.0	512
2070	street	Sydney_1	150	2	APPO	1.0	27
2073	street	Sydney_2	150	2	APPO	1.0	190
2076	wc3	riverrun	150	2	APPO	1.0	227
2079	wc3	scorchedbasin	150	2	APPO	0.0	512
2082	wc3	stromguarde	150	2	APPO	0.0	512
2085	wc3	swampofsorrows	150	2	APPO	1.0	35
2088	wc3	thecrucible	150	2	APPO	0.0	512
2091	wc3	theglaive	150	2	APPO	0.0	512
2094	wc3	timbermawhold	150	2	APPO	1.0	110
2097	wc3	tranquilpaths	150	2	APPO	1.0	256
2100	sc1	TaleofTwoCities	175	2	APPO	0.0	512
2103	sc1	TheFrozenSea	175	2	APPO	1.0	381
2106	sc1	TheHighway	175	2	APPO	0.0	512
2109	sc1	TheatreofWar	175	2	APPO	0.0	512
2112	sc1	ThinIce	175	2	APPO	0.0	512
2115	sc1	Tribes	175	2	APPO	1.0	331
2118	sc1	Triskelion	175	2	APPO	0.0	512
2121	sc1	Turbo	175	2	APPO	0.0	512
2124	sc1	Typhoon	175	2	APPO	0.0	512
2127	sc1	ValleyofRe	175	2	APPO	1.0	442
2130	sc1	WarpGates	175	2	APPO	0.0	512
2133	sc1	WatersEdge	175	2	APPO	0.0	512
2136	sc1	WaypointJunction	175	2	APPO	0.0	512
2139	sc1	WheelofWar	175	2	APPO	1.0	149
2142	street	Shanghai_0	175	2	APPO	1.0	511
2145	street	Shanghai_1	175	2	APPO	0.0	512
2148	street	Shanghai_2	175	2	APPO	0.0	512
2151	street	Sydney_0	175	2	APPO	0.0	512
2154	street	Sydney_1	175	2	APPO	1.0	30
2157	street	Sydney_2	175	2	APPO	1.0	242
2160	wc3	riverrun	175	2	APPO	0.0	512
2163	wc3	scorchedbasin	175	2	APPO	0.0	512
2166	wc3	stromguarde	175	2	APPO	0.0	512
2169	wc3	swampofsorrows	175	2	APPO	1.0	25
2172	wc3	thecrucible	175	2	APPO	0.0	512
2175	wc3	theglaive	175	2	APPO	0.0	512
2178	wc3	timbermawhold	175	2	APPO	1.0	145
2181	wc3	tranquilpaths	175	2	APPO	1.0	110
2184	sc1	TaleofTwoCities	200	2	APPO	0.0	512
2187	sc1	TheFrozenSea	200	2	APPO	0.0	512
2190	sc1	TheHighway	200	2	APPO	0.0	512
2193	sc1	TheatreofWar	200	2	APPO	1.0	405
2196	sc1	ThinIce	200	2	APPO	0.0	512
2199	sc1	Tribes	200	2	APPO	0.0	512
2202	sc1	Triskelion	200	2	APPO	0.0	512
2205	sc1	Turbo	200	2	APPO	0.0	512
2208	sc1	Typhoon	200	2	APPO	0.0	512
2211	sc1	ValleyofRe	200	2	APPO	1.0	370
2214	sc1	WarpGates	200	2	APPO	0.0	512
2217	sc1	WatersEdge	200	2	APPO	0.0	512
2220	sc1	WaypointJunction	200	2	APPO	0.0	512
2223	sc1	WheelofWar	200	2	APPO	1.0	63
2226	street	Shanghai_0	200	2	APPO	0.0	512
2229	street	Shanghai_1	200	2	APPO	0.0	512
2232	street	Shanghai_2	200	2	APPO	0.0	512
2235	street	Sydney_0	200	2	APPO	1.0	501
2238	street	Sydney_1	200	2	APPO	1.0	80
2241	street	Sydney_2	200	2	APPO	0.0	512
2244	wc3	riverrun	200	2	APPO	0.0	512
2247	wc3	scorchedbasin	200	2	APPO	0.0	512
2250	wc3	stromguarde	200	2	APPO	0.0	512
2253	wc3	swampofsorrows	200	2	APPO	1.0	135
2256	wc3	thecrucible	200	2	APPO	0.0	512
2259	wc3	theglaive	200	2	APPO	0.0	512
2262	wc3	timbermawhold	200	2	APPO	1.0	413
2265	wc3	tranquilpaths	200	2	APPO	0.0	512
2268	sc1	TaleofTwoCities	0	3	APPO	1.0	45
2271	sc1	TheFrozenSea	0	3	APPO	1.0	79
2274	sc1	TheHighway	0	3	APPO	1.0	16
2277	sc1	TheatreofWar	0	3	APPO	0.0	512
2280	sc1	ThinIce	0	3	APPO	1.0	11
2283	sc1	Tribes	0	3	APPO	1.0	45
2286	sc1	Triskelion	0	3	APPO	1.0	17
2289	sc1	Turbo	0	3	APPO	1.0	2
2292	sc1	Typhoon	0	3	APPO	1.0	70
2295	sc1	ValleyofRe	0	3	APPO	1.0	161
2298	sc1	WarpGates	0	3	APPO	1.0	75
2301	sc1	WatersEdge	0	3	APPO	1.0	34
2304	sc1	WaypointJunction	0	3	APPO	1.0	38
2307	sc1	WheelofWar	0	3	APPO	1.0	34
2310	street	Shanghai_0	0	3	APPO	1.0	35
2313	street	Shanghai_1	0	3	APPO	1.0	40
2316	street	Shanghai_2	0	3	APPO	0.0	512
2319	street	Sydney_0	0	3	APPO	1.0	27
2322	street	Sydney_1	0	3	APPO	1.0	29
2325	street	Sydney_2	0	3	APPO	1.0	2
2328	wc3	riverrun	0	3	APPO	1.0	4
2331	wc3	scorchedbasin	0	3	APPO	1.0	45
2334	wc3	stromguarde	0	3	APPO	1.0	30
2337	wc3	swampofsorrows	0	3	APPO	1.0	8
2340	wc3	thecrucible	0	3	APPO	1.0	36
2343	wc3	theglaive	0	3	APPO	1.0	11
2346	wc3	timbermawhold	0	3	APPO	1.0	29
2349	wc3	tranquilpaths	0	3	APPO	1.0	34
2352	sc1	TaleofTwoCities	25	3	APPO	1.0	58
2355	sc1	TheFrozenSea	25	3	APPO	1.0	89
2358	sc1	TheHighway	25	3	APPO	1.0	16
2361	sc1	TheatreofWar	25	3	APPO	0.0	512
2364	sc1	ThinIce	25	3	APPO	1.0	11
2367	sc1	Tribes	25	3	APPO	1.0	95
2370	sc1	Triskelion	25	3	APPO	1.0	17
2373	sc1	Turbo	25	3	APPO	1.0	2
2376	sc1	Typhoon	25	3	APPO	1.0	96
2379	sc1	ValleyofRe	25	3	APPO	1.0	175
2382	sc1	WarpGates	25	3	APPO	1.0	101
2385	sc1	WatersEdge	25	3	APPO	1.0	47
2388	sc1	WaypointJunction	25	3	APPO	1.0	31
2391	sc1	WheelofWar	25	3	APPO	1.0	40
2394	street	Shanghai_0	25	3	APPO	1.0	54
2397	street	Shanghai_1	25	3	APPO	1.0	47
2400	street	Shanghai_2	25	3	APPO	0.0	512
2403	street	Sydney_0	25	3	APPO	1.0	31
2406	street	Sydney_1	25	3	APPO	1.0	29
2409	street	Sydney_2	25	3	APPO	1.0	2
2412	wc3	riverrun	25	3	APPO	1.0	4
2415	wc3	scorchedbasin	25	3	APPO	1.0	56
2418	wc3	stromguarde	25	3	APPO	1.0	22
2421	wc3	swampofsorrows	25	3	APPO	1.0	8
2424	wc3	thecrucible	25	3	APPO	1.0	144
2427	wc3	theglaive	25	3	APPO	1.0	19
2430	wc3	timbermawhold	25	3	APPO	1.0	37
2433	wc3	tranquilpaths	25	3	APPO	1.0	79
2436	sc1	TaleofTwoCities	50	3	APPO	1.0	125
2439	sc1	TheFrozenSea	50	3	APPO	1.0	100
2442	sc1	TheHighway	50	3	APPO	1.0	38
2445	sc1	TheatreofWar	50	3	APPO	0.0	512
2448	sc1	ThinIce	50	3	APPO	1.0	11
2451	sc1	Tribes	50	3	APPO	1.0	79
2454	sc1	Triskelion	50	3	APPO	1.0	19
2457	sc1	Turbo	50	3	APPO	1.0	2
2460	sc1	Typhoon	50	3	APPO	1.0	116
2463	sc1	ValleyofRe	50	3	APPO	1.0	81
2466	sc1	WarpGates	50	3	APPO	1.0	143
2469	sc1	WatersEdge	50	3	APPO	1.0	58
2472	sc1	WaypointJunction	50	3	APPO	1.0	61
2475	sc1	WheelofWar	50	3	APPO	1.0	93
2478	street	Shanghai_0	50	3	APPO	1.0	54
2481	street	Shanghai_1	50	3	APPO	1.0	63
2484	street	Shanghai_2	50	3	APPO	0.0	512
2487	street	Sydney_0	50	3	APPO	1.0	37
2490	street	Sydney_1	50	3	APPO	1.0	47
2493	street	Sydney_2	50	3	APPO	1.0	2
2496	wc3	riverrun	50	3	APPO	1.0	17
2499	wc3	scorchedbasin	50	3	APPO	1.0	70
2502	wc3	stromguarde	50	3	APPO	1.0	87
2505	wc3	swampofsorrows	50	3	APPO	1.0	8
2508	wc3	thecrucible	50	3	APPO	1.0	284
2511	wc3	theglaive	50	3	APPO	1.0	31
2514	wc3	timbermawhold	50	3	APPO	1.0	55
2517	wc3	tranquilpaths	50	3	APPO	1.0	148
2520	sc1	TaleofTwoCities	75	3	APPO	1.0	223
2523	sc1	TheFrozenSea	75	3	APPO	1.0	97
2526	sc1	TheHighway	75	3	APPO	1.0	40
2529	sc1	TheatreofWar	75	3	APPO	0.0	512
2532	sc1	ThinIce	75	3	APPO	1.0	50
2535	sc1	Tribes	75	3	APPO	1.0	201
2538	sc1	Triskelion	75	3	APPO	1.0	17
2541	sc1	Turbo	75	3	APPO	1.0	2
2544	sc1	Typhoon	75	3	APPO	1.0	52
2547	sc1	ValleyofRe	75	3	APPO	1.0	86
2550	sc1	WarpGates	75	3	APPO	1.0	138
2553	sc1	WatersEdge	75	3	APPO	1.0	66
2556	sc1	WaypointJunction	75	3	APPO	1.0	216
2559	sc1	WheelofWar	75	3	APPO	1.0	93
2562	street	Shanghai_0	75	3	APPO	1.0	89
2565	street	Shanghai_1	75	3	APPO	1.0	100
2568	street	Shanghai_2	75	3	APPO	0.0	512
2571	street	Sydney_0	75	3	APPO	1.0	54
2574	street	Sydney_1	75	3	APPO	1.0	31
2577	street	Sydney_2	75	3	APPO	1.0	2
2580	wc3	riverrun	75	3	APPO	1.0	4
2583	wc3	scorchedbasin	75	3	APPO	1.0	156
2586	wc3	stromguarde	75	3	APPO	1.0	182
2589	wc3	swampofsorrows	75	3	APPO	1.0	8
2592	wc3	thecrucible	75	3	APPO	1.0	223
2595	wc3	theglaive	75	3	APPO	1.0	11
2598	wc3	timbermawhold	75	3	APPO	1.0	82
2601	wc3	tranquilpaths	75	3	APPO	0.0	512
2604	sc1	TaleofTwoCities	100	3	APPO	1.0	123
2607	sc1	TheFrozenSea	100	3	APPO	1.0	146
2610	sc1	TheHighway	100	3	APPO	1.0	53
2613	sc1	TheatreofWar	100	3	APPO	1.0	202
2616	sc1	ThinIce	100	3	APPO	1.0	156
2619	sc1	Tribes	100	3	APPO	1.0	226
2622	sc1	Triskelion	100	3	APPO	1.0	17
2625	sc1	Turbo	100	3	APPO	1.0	2
2628	sc1	Typhoon	100	3	APPO	1.0	328
2631	sc1	ValleyofRe	100	3	APPO	1.0	183
2634	sc1	WarpGates	100	3	APPO	0.0	512
2637	sc1	WatersEdge	100	3	APPO	1.0	63
2640	sc1	WaypointJunction	100	3	APPO	0.0	512
2643	sc1	WheelofWar	100	3	APPO	1.0	163
2646	street	Shanghai_0	100	3	APPO	1.0	101
2649	street	Shanghai_1	100	3	APPO	1.0	88
2652	street	Shanghai_2	100	3	APPO	0.0	512
2655	street	Sydney_0	100	3	APPO	1.0	99
2658	street	Sydney_1	100	3	APPO	1.0	75
2661	street	Sydney_2	100	3	APPO	1.0	2
2664	wc3	riverrun	100	3	APPO	1.0	8
2667	wc3	scorchedbasin	100	3	APPO	1.0	260
2670	wc3	stromguarde	100	3	APPO	1.0	216
2673	wc3	swampofsorrows	100	3	APPO	1.0	8
2676	wc3	thecrucible	100	3	APPO	1.0	501
2679	wc3	theglaive	100	3	APPO	1.0	13
2682	wc3	timbermawhold	100	3	APPO	1.0	96
2685	wc3	tranquilpaths	100	3	APPO	0.0	512
2688	sc1	TaleofTwoCities	125	3	APPO	1.0	326
2691	sc1	TheFrozenSea	125	3	APPO	1.0	105
2694	sc1	TheHighway	125	3	APPO	1.0	64
2697	sc1	TheatreofWar	125	3	APPO	1.0	133
2700	sc1	ThinIce	125	3	APPO	1.0	45
2703	sc1	Tribes	125	3	APPO	1.0	411
2706	sc1	Triskelion	125	3	APPO	1.0	17
2709	sc1	Turbo	125	3	APPO	1.0	2
2712	sc1	Typhoon	125	3	APPO	0.0	512
2715	sc1	ValleyofRe	125	3	APPO	1.0	100
2718	sc1	WarpGates	125	3	APPO	1.0	391
2721	sc1	WatersEdge	125	3	APPO	1.0	117
2724	sc1	WaypointJunction	125	3	APPO	0.0	512
2727	sc1	WheelofWar	125	3	APPO	1.0	92
2730	street	Shanghai_0	125	3	APPO	1.0	124
2733	street	Shanghai_1	125	3	APPO	0.0	512
2736	street	Shanghai_2	125	3	APPO	0.0	512
2739	street	Sydney_0	125	3	APPO	1.0	133
2742	street	Sydney_1	125	3	APPO	1.0	63
2745	street	Sydney_2	125	3	APPO	1.0	2
2748	wc3	riverrun	125	3	APPO	1.0	4
2751	wc3	scorchedbasin	125	3	APPO	0.0	512
2754	wc3	stromguarde	125	3	APPO	1.0	330
2757	wc3	swampofsorrows	125	3	APPO	1.0	8
2760	wc3	thecrucible	125	3	APPO	0.0	512
2763	wc3	theglaive	125	3	APPO	1.0	23
2766	wc3	timbermawhold	125	3	APPO	1.0	236
2769	wc3	tranquilpaths	125	3	APPO	0.0	512
2772	sc1	TaleofTwoCities	150	3	APPO	0.0	512
2775	sc1	TheFrozenSea	150	3	APPO	1.0	132
2778	sc1	TheHighway	150	3	APPO	0.0	512
2781	sc1	TheatreofWar	150	3	APPO	1.0	499
2784	sc1	ThinIce	150	3	APPO	1.0	40
2787	sc1	Tribes	150	3	APPO	1.0	365
2790	sc1	Triskelion	150	3	APPO	1.0	17
2793	sc1	Turbo	150	3	APPO	1.0	2
2796	sc1	Typhoon	150	3	APPO	0.0	512
2799	sc1	ValleyofRe	150	3	APPO	1.0	161
2802	sc1	WarpGates	150	3	APPO	0.0	512
2805	sc1	WatersEdge	150	3	APPO	1.0	162
2808	sc1	WaypointJunction	150	3	APPO	1.0	250
2811	sc1	WheelofWar	150	3	APPO	1.0	195
2814	street	Shanghai_0	150	3	APPO	1.0	283
2817	street	Shanghai_1	150	3	APPO	0.0	512
2820	street	Shanghai_2	150	3	APPO	0.0	512
2823	street	Sydney_0	150	3	APPO	1.0	102
2826	street	Sydney_1	150	3	APPO	1.0	199
2829	street	Sydney_2	150	3	APPO	1.0	2
2832	wc3	riverrun	150	3	APPO	1.0	4
2835	wc3	scorchedbasin	150	3	APPO	1.0	339
2838	wc3	stromguarde	150	3	APPO	0.0	512
2841	wc3	swampofsorrows	150	3	APPO	1.0	8
2844	wc3	thecrucible	150	3	APPO	0.0	512
2847	wc3	theglaive	150	3	APPO	1.0	51
2850	wc3	timbermawhold	150	3	APPO	1.0	120
2853	wc3	tranquilpaths	150	3	APPO	0.0	512
2856	sc1	TaleofTwoCities	175	3	APPO	0.0	512
2859	sc1	TheFrozenSea	175	3	APPO	1.0	102
2862	sc1	TheHighway	175	3	APPO	1.0	43
2865	sc1	TheatreofWar	175	3	APPO	1.0	193
2868	sc1	ThinIce	175	3	APPO	1.0	28
2871	sc1	Tribes	175	3	APPO	0.0	512
2874	sc1	Triskelion	175	3	APPO	1.0	17
2877	sc1	Turbo	175	3	APPO	1.0	14
2880	sc1	Typhoon	175	3	APPO	0.0	512
2883	sc1	ValleyofRe	175	3	APPO	0.0	512
2886	sc1	WarpGates	175	3	APPO	0.0	512
2889	sc1	WatersEdge	175	3	APPO	1.0	56
2892	sc1	WaypointJunction	175	3	APPO	0.0	512
2895	sc1	WheelofWar	175	3	APPO	1.0	97
2898	street	Shanghai_0	175	3	APPO	1.0	267
2901	street	Shanghai_1	175	3	APPO	0.0	512
2904	street	Shanghai_2	175	3	APPO	0.0	512
2907	street	Sydney_0	175	3	APPO	1.0	263
2910	street	Sydney_1	175	3	APPO	1.0	54
2913	street	Sydney_2	175	3	APPO	1.0	2
2916	wc3	riverrun	175	3	APPO	1.0	4
2919	wc3	scorchedbasin	175	3	APPO	0.0	512
2922	wc3	stromguarde	175	3	APPO	0.0	512
2925	wc3	swampofsorrows	175	3	APPO	1.0	10
2928	wc3	thecrucible	175	3	APPO	0.0	512
2931	wc3	theglaive	175	3	APPO	1.0	29
2934	wc3	timbermawhold	175	3	APPO	0.0	512
2937	wc3	tranquilpaths	175	3	APPO	0.0	512
2940	sc1	TaleofTwoCities	200	3	APPO	1.0	425
2943	sc1	TheFrozenSea	200	3	APPO	1.0	150
2946	sc1	TheHighway	200	3	APPO	1.0	60
2949	sc1	TheatreofWar	200	3	APPO	1.0	211
2952	sc1	ThinIce	200	3	APPO	1.0	12
2955	sc1	Tribes	200	3	APPO	1.0	375
2958	sc1	Triskelion	200	3	APPO	1.0	19
2961	sc1	Turbo	200	3	APPO	1.0	2
2964	sc1	Typhoon	200	3	APPO	0.0	512
2967	sc1	ValleyofRe	200	3	APPO	1.0	165
2970	sc1	WarpGates	200	3	APPO	0.0	512
2973	sc1	WatersEdge	200	3	APPO	1.0	152
2976	sc1	WaypointJunction	200	3	APPO	1.0	334
2979	sc1	WheelofWar	200	3	APPO	1.0	116
2982	street	Shanghai_0	200	3	APPO	0.0	512
2985	street	Shanghai_1	200	3	APPO	0.0	512
2988	street	Shanghai_2	200	3	APPO	0.0	512
2991	street	Sydney_0	200	3	APPO	1.0	252
2994	street	Sydney_1	200	3	APPO	1.0	41
2997	street	Sydney_2	200	3	APPO	1.0	2
3000	wc3	riverrun	200	3	APPO	1.0	11
3003	wc3	scorchedbasin	200	3	APPO	0.0	512
3006	wc3	stromguarde	200	3	APPO	0.0	512
3009	wc3	swampofsorrows	200	3	APPO	1.0	15
3012	wc3	thecrucible	200	3	APPO	0.0	512
3015	wc3	theglaive	200	3	APPO	1.0	30
3018	wc3	timbermawhold	200	3	APPO	0.0	512
3021	wc3	tranquilpaths	200	3	APPO	0.0	512
3024	sc1	TaleofTwoCities	0	4	APPO	1.0	35
3027	sc1	TheFrozenSea	0	4	APPO	1.0	25
3030	sc1	TheHighway	0	4	APPO	1.0	274
3033	sc1	TheatreofWar	0	4	APPO	1.0	28
3036	sc1	ThinIce	0	4	APPO	1.0	46
3039	sc1	Tribes	0	4	APPO	1.0	39
3042	sc1	Triskelion	0	4	APPO	1.0	497
3045	sc1	Turbo	0	4	APPO	1.0	68
3048	sc1	Typhoon	0	4	APPO	1.0	201
3051	sc1	ValleyofRe	0	4	APPO	1.0	130
3054	sc1	WarpGates	0	4	APPO	1.0	35
3057	sc1	WatersEdge	0	4	APPO	1.0	228
3060	sc1	WaypointJunction	0	4	APPO	1.0	85
3063	sc1	WheelofWar	0	4	APPO	1.0	91
3066	street	Shanghai_0	0	4	APPO	0.0	512
3069	street	Shanghai_1	0	4	APPO	1.0	90
3072	street	Shanghai_2	0	4	APPO	1.0	44
3075	street	Sydney_0	0	4	APPO	1.0	45
3078	street	Sydney_1	0	4	APPO	1.0	67
3081	street	Sydney_2	0	4	APPO	1.0	104
3084	wc3	riverrun	0	4	APPO	1.0	20
3087	wc3	scorchedbasin	0	4	APPO	1.0	53
3090	wc3	stromguarde	0	4	APPO	1.0	12
3093	wc3	swampofsorrows	0	4	APPO	1.0	10
3096	wc3	thecrucible	0	4	APPO	1.0	13
3099	wc3	theglaive	0	4	APPO	1.0	49
3102	wc3	timbermawhold	0	4	APPO	1.0	10
3105	wc3	tranquilpaths	0	4	APPO	1.0	77
3108	sc1	TaleofTwoCities	25	4	APPO	1.0	37
3111	sc1	TheFrozenSea	25	4	APPO	1.0	33
3114	sc1	TheHighway	25	4	APPO	1.0	156
3117	sc1	TheatreofWar	25	4	APPO	1.0	41
3120	sc1	ThinIce	25	4	APPO	1.0	47
3123	sc1	Tribes	25	4	APPO	1.0	77
3126	sc1	Triskelion	25	4	APPO	1.0	301
3129	sc1	Turbo	25	4	APPO	1.0	81
3132	sc1	Typhoon	25	4	APPO	1.0	295
3135	sc1	ValleyofRe	25	4	APPO	1.0	250
3138	sc1	WarpGates	25	4	APPO	1.0	55
3141	sc1	WatersEdge	25	4	APPO	1.0	269
3144	sc1	WaypointJunction	25	4	APPO	1.0	108
3147	sc1	WheelofWar	25	4	APPO	1.0	110
3150	street	Shanghai_0	25	4	APPO	0.0	512
3153	street	Shanghai_1	25	4	APPO	1.0	137
3156	street	Shanghai_2	25	4	APPO	1.0	38
3159	street	Sydney_0	25	4	APPO	1.0	72
3162	street	Sydney_1	25	4	APPO	1.0	92
3165	street	Sydney_2	25	4	APPO	1.0	118
3168	wc3	riverrun	25	4	APPO	1.0	25
3171	wc3	scorchedbasin	25	4	APPO	1.0	92
3174	wc3	stromguarde	25	4	APPO	1.0	53
3177	wc3	swampofsorrows	25	4	APPO	1.0	46
3180	wc3	thecrucible	25	4	APPO	1.0	26
3183	wc3	theglaive	25	4	APPO	1.0	78
3186	wc3	timbermawhold	25	4	APPO	1.0	10
3189	wc3	tranquilpaths	25	4	APPO	1.0	123
3192	sc1	TaleofTwoCities	50	4	APPO	1.0	43
3195	sc1	TheFrozenSea	50	4	APPO	1.0	140
3198	sc1	TheHighway	50	4	APPO	1.0	432
3201	sc1	TheatreofWar	50	4	APPO	1.0	42
3204	sc1	ThinIce	50	4	APPO	1.0	52
3207	sc1	Tribes	50	4	APPO	1.0	99
3210	sc1	Triskelion	50	4	APPO	0.0	512
3213	sc1	Turbo	50	4	APPO	1.0	370
3216	sc1	Typhoon	50	4	APPO	1.0	95
3219	sc1	ValleyofRe	50	4	APPO	1.0	164
3222	sc1	WarpGates	50	4	APPO	1.0	206
3225	sc1	WatersEdge	50	4	APPO	1.0	458
3228	sc1	WaypointJunction	50	4	APPO	0.0	512
3231	sc1	WheelofWar	50	4	APPO	1.0	139
3234	street	Shanghai_0	50	4	APPO	0.0	512
3237	street	Shanghai_1	50	4	APPO	1.0	182
3240	street	Shanghai_2	50	4	APPO	1.0	36
3243	street	Sydney_0	50	4	APPO	1.0	74
3246	street	Sydney_1	50	4	APPO	1.0	184
3249	street	Sydney_2	50	4	APPO	1.0	118
3252	wc3	riverrun	50	4	APPO	1.0	70
3255	wc3	scorchedbasin	50	4	APPO	1.0	175
3258	wc3	stromguarde	50	4	APPO	1.0	66
3261	wc3	swampofsorrows	50	4	APPO	1.0	79
3264	wc3	thecrucible	50	4	APPO	1.0	55
3267	wc3	theglaive	50	4	APPO	1.0	106
3270	wc3	timbermawhold	50	4	APPO	1.0	89
3273	wc3	tranquilpaths	50	4	APPO	1.0	68
3276	sc1	TaleofTwoCities	75	4	APPO	1.0	41
3279	sc1	TheFrozenSea	75	4	APPO	1.0	204
3282	sc1	TheHighway	75	4	APPO	1.0	314
3285	sc1	TheatreofWar	75	4	APPO	1.0	28
3288	sc1	ThinIce	75	4	APPO	1.0	44
3291	sc1	Tribes	75	4	APPO	1.0	91
3294	sc1	Triskelion	75	4	APPO	1.0	509
3297	sc1	Turbo	75	4	APPO	1.0	228
3300	sc1	Typhoon	75	4	APPO	1.0	133
3303	sc1	ValleyofRe	75	4	APPO	1.0	218
3306	sc1	WarpGates	75	4	APPO	1.0	83
3309	sc1	WatersEdge	75	4	APPO	1.0	441
3312	sc1	WaypointJunction	75	4	APPO	0.0	512
3315	sc1	WheelofWar	75	4	APPO	1.0	122
3318	street	Shanghai_0	75	4	APPO	0.0	512
3321	street	Shanghai_1	75	4	APPO	1.0	273
3324	street	Shanghai_2	75	4	APPO	1.0	118
3327	street	Sydney_0	75	4	APPO	1.0	97
3330	street	Sydney_1	75	4	APPO	1.0	196
3333	street	Sydney_2	75	4	APPO	1.0	298
3336	wc3	riverrun	75	4	APPO	1.0	92
3339	wc3	scorchedbasin	75	4	APPO	1.0	375
3342	wc3	stromguarde	75	4	APPO	1.0	355
3345	wc3	swampofsorrows	75	4	APPO	1.0	156
3348	wc3	thecrucible	75	4	APPO	1.0	29
3351	wc3	theglaive	75	4	APPO	1.0	143
3354	wc3	timbermawhold	75	4	APPO	1.0	44
3357	wc3	tranquilpaths	75	4	APPO	1.0	217
3360	sc1	TaleofTwoCities	100	4	APPO	1.0	41
3363	sc1	TheFrozenSea	100	4	APPO	1.0	229
3366	sc1	TheHighway	100	4	APPO	0.0	512
3369	sc1	TheatreofWar	100	4	APPO	1.0	54
3372	sc1	ThinIce	100	4	APPO	1.0	129
3375	sc1	Tribes	100	4	APPO	1.0	140
3378	sc1	Triskelion	100	4	APPO	0.0	512
3381	sc1	Turbo	100	4	APPO	0.0	512
3384	sc1	Typhoon	100	4	APPO	1.0	480
3387	sc1	ValleyofRe	100	4	APPO	1.0	503
3390	sc1	WarpGates	100	4	APPO	1.0	57
3393	sc1	WatersEdge	100	4	APPO	0.0	512
3396	sc1	WaypointJunction	100	4	APPO	0.0	512
3399	sc1	WheelofWar	100	4	APPO	1.0	74
3402	street	Shanghai_0	100	4	APPO	0.0	512
3405	street	Shanghai_1	100	4	APPO	1.0	187
3408	street	Shanghai_2	100	4	APPO	1.0	97
3411	street	Sydney_0	100	4	APPO	1.0	115
3414	street	Sydney_1	100	4	APPO	1.0	239
3417	street	Sydney_2	100	4	APPO	1.0	325
3420	wc3	riverrun	100	4	APPO	1.0	30
3423	wc3	scorchedbasin	100	4	APPO	0.0	512
3426	wc3	stromguarde	100	4	APPO	0.0	512
3429	wc3	swampofsorrows	100	4	APPO	1.0	226
3432	wc3	thecrucible	100	4	APPO	1.0	25
3435	wc3	theglaive	100	4	APPO	1.0	294
3438	wc3	timbermawhold	100	4	APPO	1.0	25
3441	wc3	tranquilpaths	100	4	APPO	1.0	170
3444	sc1	TaleofTwoCities	125	4	APPO	1.0	42
3447	sc1	TheFrozenSea	125	4	APPO	1.0	106
3450	sc1	TheHighway	125	4	APPO	0.0	512
3453	sc1	TheatreofWar	125	4	APPO	1.0	40
3456	sc1	ThinIce	125	4	APPO	1.0	99
3459	sc1	Tribes	125	4	APPO	1.0	273
3462	sc1	Triskelion	125	4	APPO	0.0	512
3465	sc1	Turbo	125	4	APPO	1.0	272
3468	sc1	Typhoon	125	4	APPO	0.0	512
3471	sc1	ValleyofRe	125	4	APPO	0.0	512
3474	sc1	WarpGates	125	4	APPO	1.0	384
3477	sc1	WatersEdge	125	4	APPO	0.0	512
3480	sc1	WaypointJunction	125	4	APPO	1.0	455
3483	sc1	WheelofWar	125	4	APPO	1.0	132
3486	street	Shanghai_0	125	4	APPO	0.0	512
3489	street	Shanghai_1	125	4	APPO	1.0	469
3492	street	Shanghai_2	125	4	APPO	1.0	115
3495	street	Sydney_0	125	4	APPO	1.0	209
3498	street	Sydney_1	125	4	APPO	1.0	388
3501	street	Sydney_2	125	4	APPO	0.0	512
3504	wc3	riverrun	125	4	APPO	1.0	61
3507	wc3	scorchedbasin	125	4	APPO	0.0	512
3510	wc3	stromguarde	125	4	APPO	0.0	512
3513	wc3	swampofsorrows	125	4	APPO	0.0	512
3516	wc3	thecrucible	125	4	APPO	1.0	162
3519	wc3	theglaive	125	4	APPO	0.0	512
3522	wc3	timbermawhold	125	4	APPO	1.0	73
3525	wc3	tranquilpaths	125	4	APPO	1.0	372
3528	sc1	TaleofTwoCities	150	4	APPO	1.0	43
3531	sc1	TheFrozenSea	150	4	APPO	1.0	162
3534	sc1	TheHighway	150	4	APPO	0.0	512
3537	sc1	TheatreofWar	150	4	APPO	1.0	97
3540	sc1	ThinIce	150	4	APPO	1.0	54
3543	sc1	Tribes	150	4	APPO	1.0	137
3546	sc1	Triskelion	150	4	APPO	0.0	512
3549	sc1	Turbo	150	4	APPO	0.0	512
3552	sc1	Typhoon	150	4	APPO	0.0	512
3555	sc1	ValleyofRe	150	4	APPO	1.0	404
3558	sc1	WarpGates	150	4	APPO	1.0	190
3561	sc1	WatersEdge	150	4	APPO	0.0	512
3564	sc1	WaypointJunction	150	4	APPO	0.0	512
3567	sc1	WheelofWar	150	4	APPO	1.0	490
3570	street	Shanghai_0	150	4	APPO	1.0	313
3573	street	Shanghai_1	150	4	APPO	0.0	512
3576	street	Shanghai_2	150	4	APPO	1.0	112
3579	street	Sydney_0	150	4	APPO	1.0	296
3582	street	Sydney_1	150	4	APPO	0.0	512
3585	street	Sydney_2	150	4	APPO	1.0	280
3588	wc3	riverrun	150	4	APPO	1.0	175
3591	wc3	scorchedbasin	150	4	APPO	0.0	512
3594	wc3	stromguarde	150	4	APPO	0.0	512
3597	wc3	swampofsorrows	150	4	APPO	1.0	109
3600	wc3	thecrucible	150	4	APPO	1.0	123
3603	wc3	theglaive	150	4	APPO	0.0	512
3606	wc3	timbermawhold	150	4	APPO	1.0	26
3609	wc3	tranquilpaths	150	4	APPO	1.0	467
3612	sc1	TaleofTwoCities	175	4	APPO	1.0	39
3615	sc1	TheFrozenSea	175	4	APPO	1.0	152
3618	sc1	TheHighway	175	4	APPO	0.0	512
3621	sc1	TheatreofWar	175	4	APPO	1.0	75
3624	sc1	ThinIce	175	4	APPO	1.0	200
3627	sc1	Tribes	175	4	APPO	1.0	366
3630	sc1	Triskelion	175	4	APPO	0.0	512
3633	sc1	Turbo	175	4	APPO	0.0	512
3636	sc1	Typhoon	175	4	APPO	0.0	512
3639	sc1	ValleyofRe	175	4	APPO	0.0	512
3642	sc1	WarpGates	175	4	APPO	1.0	283
3645	sc1	WatersEdge	175	4	APPO	0.0	512
3648	sc1	WaypointJunction	175	4	APPO	0.0	512
3651	sc1	WheelofWar	175	4	APPO	1.0	129
3654	street	Shanghai_0	175	4	APPO	0.0	512
3657	street	Shanghai_1	175	4	APPO	0.0	512
3660	street	Shanghai_2	175	4	APPO	1.0	256
3663	street	Sydney_0	175	4	APPO	1.0	103
3666	street	Sydney_1	175	4	APPO	1.0	445
3669	street	Sydney_2	175	4	APPO	0.0	512
3672	wc3	riverrun	175	4	APPO	1.0	228
3675	wc3	scorchedbasin	175	4	APPO	0.0	512
3678	wc3	stromguarde	175	4	APPO	0.0	512
3681	wc3	swampofsorrows	175	4	APPO	1.0	237
3684	wc3	thecrucible	175	4	APPO	1.0	480
3687	wc3	theglaive	175	4	APPO	0.0	512
3690	wc3	timbermawhold	175	4	APPO	1.0	54
3693	wc3	tranquilpaths	175	4	APPO	0.0	512
3696	sc1	TaleofTwoCities	200	4	APPO	1.0	41
3699	sc1	TheFrozenSea	200	4	APPO	1.0	169
3702	sc1	TheHighway	200	4	APPO	0.0	512
3705	sc1	TheatreofWar	200	4	APPO	1.0	61
3708	sc1	ThinIce	200	4	APPO	1.0	144
3711	sc1	Tribes	200	4	APPO	0.0	512
3714	sc1	Triskelion	200	4	APPO	0.0	512
3717	sc1	Turbo	200	4	APPO	0.0	512
3720	sc1	Typhoon	200	4	APPO	0.0	512
3723	sc1	ValleyofRe	200	4	APPO	0.0	512
3726	sc1	WarpGates	200	4	APPO	0.0	512
3729	sc1	WatersEdge	200	4	APPO	0.0	512
3732	sc1	WaypointJunction	200	4	APPO	0.0	512
3735	sc1	WheelofWar	200	4	APPO	1.0	142
3738	street	Shanghai_0	200	4	APPO	0.0	512
3741	street	Shanghai_1	200	4	APPO	0.0	512
3744	street	Shanghai_2	200	4	APPO	0.0	512
3747	street	Sydney_0	200	4	APPO	0.0	512
3750	street	Sydney_1	200	4	APPO	1.0	405
3753	street	Sydney_2	200	4	APPO	1.0	434
3756	wc3	riverrun	200	4	APPO	1.0	260
3759	wc3	scorchedbasin	200	4	APPO	0.0	512
3762	wc3	stromguarde	200	4	APPO	0.0	512
3765	wc3	swampofsorrows	200	4	APPO	1.0	235
3768	wc3	thecrucible	200	4	APPO	1.0	341
3771	wc3	theglaive	200	4	APPO	0.0	512
3774	wc3	timbermawhold	200	4	APPO	1.0	120
3777	wc3	tranquilpaths	200	4	APPO	0.0	512
3780	sc1	TaleofTwoCities	0	5	APPO	1.0	71
3783	sc1	TheFrozenSea	0	5	APPO	1.0	78
3786	sc1	TheHighway	0	5	APPO	1.0	196
3789	sc1	TheatreofWar	0	5	APPO	1.0	100
3792	sc1	ThinIce	0	5	APPO	1.0	18
3795	sc1	Tribes	0	5	APPO	1.0	90
3798	sc1	Triskelion	0	5	APPO	1.0	58
3801	sc1	Turbo	0	5	APPO	1.0	51
3804	sc1	Typhoon	0	5	APPO	1.0	79
3807	sc1	ValleyofRe	0	5	APPO	1.0	129
3810	sc1	WarpGates	0	5	APPO	1.0	46
3813	sc1	WatersEdge	0	5	APPO	1.0	104
3816	sc1	WaypointJunction	0	5	APPO	0.0	512
3819	sc1	WheelofWar	0	5	APPO	1.0	69
3822	street	Shanghai_0	0	5	APPO	1.0	38
3825	street	Shanghai_1	0	5	APPO	1.0	60
3828	street	Shanghai_2	0	5	APPO	1.0	65
3831	street	Sydney_0	0	5	APPO	1.0	67
3834	street	Sydney_1	0	5	APPO	1.0	76
3837	street	Sydney_2	0	5	APPO	1.0	44
3840	wc3	riverrun	0	5	APPO	1.0	4
3843	wc3	scorchedbasin	0	5	APPO	1.0	25
3846	wc3	stromguarde	0	5	APPO	1.0	15
3849	wc3	swampofsorrows	0	5	APPO	1.0	5
3852	wc3	thecrucible	0	5	APPO	1.0	9
3855	wc3	theglaive	0	5	APPO	0.0	512
3858	wc3	timbermawhold	0	5	APPO	1.0	18
3861	wc3	tranquilpaths	0	5	APPO	1.0	11
3864	sc1	TaleofTwoCities	25	5	APPO	1.0	71
3867	sc1	TheFrozenSea	25	5	APPO	1.0	101
3870	sc1	TheHighway	25	5	APPO	1.0	228
3873	sc1	TheatreofWar	25	5	APPO	1.0	84
3876	sc1	ThinIce	25	5	APPO	1.0	37
3879	sc1	Tribes	25	5	APPO	1.0	82
3882	sc1	Triskelion	25	5	APPO	1.0	49
3885	sc1	Turbo	25	5	APPO	1.0	60
3888	sc1	Typhoon	25	5	APPO	1.0	252
3891	sc1	ValleyofRe	25	5	APPO	1.0	172
3894	sc1	WarpGates	25	5	APPO	1.0	59
3897	sc1	WatersEdge	25	5	APPO	1.0	102
3900	sc1	WaypointJunction	25	5	APPO	0.0	512
3903	sc1	WheelofWar	25	5	APPO	1.0	138
3906	street	Shanghai_0	25	5	APPO	1.0	38
3909	street	Shanghai_1	25	5	APPO	1.0	208
3912	street	Shanghai_2	25	5	APPO	1.0	83
3915	street	Sydney_0	25	5	APPO	1.0	63
3918	street	Sydney_1	25	5	APPO	1.0	85
3921	street	Sydney_2	25	5	APPO	1.0	67
3924	wc3	riverrun	25	5	APPO	1.0	24
3927	wc3	scorchedbasin	25	5	APPO	1.0	117
3930	wc3	stromguarde	25	5	APPO	1.0	35
3933	wc3	swampofsorrows	25	5	APPO	1.0	5
3936	wc3	thecrucible	25	5	APPO	1.0	9
3939	wc3	theglaive	25	5	APPO	0.0	512
3942	wc3	timbermawhold	25	5	APPO	1.0	18
3945	wc3	tranquilpaths	25	5	APPO	1.0	11
3948	sc1	TaleofTwoCities	50	5	APPO	1.0	108
3951	sc1	TheFrozenSea	50	5	APPO	1.0	95
3954	sc1	TheHighway	50	5	APPO	0.0	512
3957	sc1	TheatreofWar	50	5	APPO	1.0	83
3960	sc1	ThinIce	50	5	APPO	1.0	173
3963	sc1	Tribes	50	5	APPO	1.0	98
3966	sc1	Triskelion	50	5	APPO	1.0	69
3969	sc1	Turbo	50	5	APPO	1.0	67
3972	sc1	Typhoon	50	5	APPO	1.0	163
3975	sc1	ValleyofRe	50	5	APPO	1.0	133
3978	sc1	WarpGates	50	5	APPO	1.0	178
3981	sc1	WatersEdge	50	5	APPO	1.0	148
3984	sc1	WaypointJunction	50	5	APPO	0.0	512
3987	sc1	WheelofWar	50	5	APPO	1.0	91
3990	street	Shanghai_0	50	5	APPO	1.0	40
3993	street	Shanghai_1	50	5	APPO	1.0	297
3996	street	Shanghai_2	50	5	APPO	1.0	112
3999	street	Sydney_0	50	5	APPO	1.0	69
4002	street	Sydney_1	50	5	APPO	1.0	79
4005	street	Sydney_2	50	5	APPO	1.0	105
4008	wc3	riverrun	50	5	APPO	1.0	7
4011	wc3	scorchedbasin	50	5	APPO	1.0	55
4014	wc3	stromguarde	50	5	APPO	1.0	100
4017	wc3	swampofsorrows	50	5	APPO	1.0	5
4020	wc3	thecrucible	50	5	APPO	1.0	9
4023	wc3	theglaive	50	5	APPO	0.0	512
4026	wc3	timbermawhold	50	5	APPO	1.0	53
4029	wc3	tranquilpaths	50	5	APPO	1.0	11
4032	sc1	TaleofTwoCities	75	5	APPO	1.0	121
4035	sc1	TheFrozenSea	75	5	APPO	1.0	190
4038	sc1	TheHighway	75	5	APPO	0.0	512
4041	sc1	TheatreofWar	75	5	APPO	1.0	95
4044	sc1	ThinIce	75	5	APPO	1.0	19
4047	sc1	Tribes	75	5	APPO	1.0	94
4050	sc1	Triskelion	75	5	APPO	1.0	97
4053	sc1	Turbo	75	5	APPO	1.0	95
4056	sc1	Typhoon	75	5	APPO	0.0	512
4059	sc1	ValleyofRe	75	5	APPO	1.0	487
4062	sc1	WarpGates	75	5	APPO	1.0	60
4065	sc1	WatersEdge	75	5	APPO	1.0	327
4068	sc1	WaypointJunction	75	5	APPO	0.0	512
4071	sc1	WheelofWar	75	5	APPO	0.0	512
4074	street	Shanghai_0	75	5	APPO	1.0	42
4077	street	Shanghai_1	75	5	APPO	1.0	159
4080	street	Shanghai_2	75	5	APPO	1.0	161
4083	street	Sydney_0	75	5	APPO	1.0	74
4086	street	Sydney_1	75	5	APPO	1.0	164
4089	street	Sydney_2	75	5	APPO	1.0	83
4092	wc3	riverrun	75	5	APPO	1.0	4
4095	wc3	scorchedbasin	75	5	APPO	1.0	169
4098	wc3	stromguarde	75	5	APPO	0.0	512
4101	wc3	swampofsorrows	75	5	APPO	1.0	5
4104	wc3	thecrucible	75	5	APPO	1.0	12
4107	wc3	theglaive	75	5	APPO	0.0	512
4110	wc3	timbermawhold	75	5	APPO	1.0	35
4113	wc3	tranquilpaths	75	5	APPO	1.0	11
4116	sc1	TaleofTwoCities	100	5	APPO	0.0	512
4119	sc1	TheFrozenSea	100	5	APPO	1.0	391
4122	sc1	TheHighway	100	5	APPO	0.0	512
4125	sc1	TheatreofWar	100	5	APPO	1.0	162
4128	sc1	ThinIce	100	5	APPO	1.0	38
4131	sc1	Tribes	100	5	APPO	1.0	224
4134	sc1	Triskelion	100	5	APPO	1.0	182
4137	sc1	Turbo	100	5	APPO	1.0	151
4140	sc1	Typhoon	100	5	APPO	1.0	461
4143	sc1	ValleyofRe	100	5	APPO	1.0	358
4146	sc1	WarpGates	100	5	APPO	1.0	288
4149	sc1	WatersEdge	100	5	APPO	1.0	185
4152	sc1	WaypointJunction	100	5	APPO	0.0	512
4155	sc1	WheelofWar	100	5	APPO	0.0	512
4158	street	Shanghai_0	100	5	APPO	1.0	40
4161	street	Shanghai_1	100	5	APPO	0.0	512
4164	street	Shanghai_2	100	5	APPO	1.0	173
4167	street	Sydney_0	100	5	APPO	1.0	154
4170	street	Sydney_1	100	5	APPO	1.0	173
4173	street	Sydney_2	100	5	APPO	1.0	221
4176	wc3	riverrun	100	5	APPO	1.0	32
4179	wc3	scorchedbasin	100	5	APPO	1.0	80
4182	wc3	stromguarde	100	5	APPO	0.0	512
4185	wc3	swampofsorrows	100	5	APPO	1.0	11
4188	wc3	thecrucible	100	5	APPO	1.0	21
4191	wc3	theglaive	100	5	APPO	1.0	116
4194	wc3	timbermawhold	100	5	APPO	1.0	58
4197	wc3	tranquilpaths	100	5	APPO	1.0	12
4200	sc1	TaleofTwoCities	125	5	APPO	1.0	240
4203	sc1	TheFrozenSea	125	5	APPO	1.0	174
4206	sc1	TheHighway	125	5	APPO	0.0	512
4209	sc1	TheatreofWar	125	5	APPO	1.0	160
4212	sc1	ThinIce	125	5	APPO	1.0	205
4215	sc1	Tribes	125	5	APPO	1.0	191
4218	sc1	Triskelion	125	5	APPO	1.0	381
4221	sc1	Turbo	125	5	APPO	1.0	206
4224	sc1	Typhoon	125	5	APPO	0.0	512
4227	sc1	ValleyofRe	125	5	APPO	0.0	512
4230	sc1	WarpGates	125	5	APPO	1.0	88
4233	sc1	WatersEdge	125	5	APPO	1.0	445
4236	sc1	WaypointJunction	125	5	APPO	0.0	512
4239	sc1	WheelofWar	125	5	APPO	0.0	512
4242	street	Shanghai_0	125	5	APPO	1.0	38
4245	street	Shanghai_1	125	5	APPO	0.0	512
4248	street	Shanghai_2	125	5	APPO	1.0	214
4251	street	Sydney_0	125	5	APPO	1.0	180
4254	street	Sydney_1	125	5	APPO	1.0	190
4257	street	Sydney_2	125	5	APPO	1.0	114
4260	wc3	riverrun	125	5	APPO	1.0	25
4263	wc3	scorchedbasin	125	5	APPO	0.0	512
4266	wc3	stromguarde	125	5	APPO	0.0	512
4269	wc3	swampofsorrows	125	5	APPO	1.0	11
4272	wc3	thecrucible	125	5	APPO	1.0	10
4275	wc3	theglaive	125	5	APPO	0.0	512
4278	wc3	timbermawhold	125	5	APPO	1.0	51
4281	wc3	tranquilpaths	125	5	APPO	1.0	41
4284	sc1	TaleofTwoCities	150	5	APPO	1.0	207
4287	sc1	TheFrozenSea	150	5	APPO	0.0	512
4290	sc1	TheHighway	150	5	APPO	0.0	512
4293	sc1	TheatreofWar	150	5	APPO	1.0	195
4296	sc1	ThinIce	150	5	APPO	0.0	512
4299	sc1	Tribes	150	5	APPO	1.0	202
4302	sc1	Triskelion	150	5	APPO	1.0	137
4305	sc1	Turbo	150	5	APPO	1.0	236
4308	sc1	Typhoon	150	5	APPO	0.0	512
4311	sc1	ValleyofRe	150	5	APPO	0.0	512
4314	sc1	WarpGates	150	5	APPO	1.0	244
4317	sc1	WatersEdge	150	5	APPO	1.0	292
4320	sc1	WaypointJunction	150	5	APPO	0.0	512
4323	sc1	WheelofWar	150	5	APPO	0.0	512
4326	street	Shanghai_0	150	5	APPO	1.0	40
4329	street	Shanghai_1	150	5	APPO	0.0	512
4332	street	Shanghai_2	150	5	APPO	1.0	332
4335	street	Sydney_0	150	5	APPO	1.0	175
4338	street	Sydney_1	150	5	APPO	1.0	330
4341	street	Sydney_2	150	5	APPO	1.0	157
4344	wc3	riverrun	150	5	APPO	1.0	27
4347	wc3	scorchedbasin	150	5	APPO	1.0	282
4350	wc3	stromguarde	150	5	APPO	0.0	512
4353	wc3	swampofsorrows	150	5	APPO	1.0	5
4356	wc3	thecrucible	150	5	APPO	1.0	9
4359	wc3	theglaive	150	5	APPO	0.0	512
4362	wc3	timbermawhold	150	5	APPO	1.0	93
4365	wc3	tranquilpaths	150	5	APPO	1.0	11
4368	sc1	TaleofTwoCities	175	5	APPO	0.0	512
4371	sc1	TheFrozenSea	175	5	APPO	0.0	512
4374	sc1	TheHighway	175	5	APPO	0.0	512
4377	sc1	TheatreofWar	175	5	APPO	0.0	512
4380	sc1	ThinIce	175	5	APPO	0.0	512
4383	sc1	Tribes	175	5	APPO	1.0	265
4386	sc1	Triskelion	175	5	APPO	1.0	90
4389	sc1	Turbo	175	5	APPO	0.0	512
4392	sc1	Typhoon	175	5	APPO	0.0	512
4395	sc1	ValleyofRe	175	5	APPO	1.0	417
4398	sc1	WarpGates	175	5	APPO	1.0	488
4401	sc1	WatersEdge	175	5	APPO	1.0	398
4404	sc1	WaypointJunction	175	5	APPO	0.0	512
4407	sc1	WheelofWar	175	5	APPO	0.0	512
4410	street	Shanghai_0	175	5	APPO	1.0	38
4413	street	Shanghai_1	175	5	APPO	0.0	512
4416	street	Shanghai_2	175	5	APPO	0.0	512
4419	street	Sydney_0	175	5	APPO	1.0	255
4422	street	Sydney_1	175	5	APPO	1.0	223
4425	street	Sydney_2	175	5	APPO	1.0	232
4428	wc3	riverrun	175	5	APPO	1.0	5
4431	wc3	scorchedbasin	175	5	APPO	1.0	413
4434	wc3	stromguarde	175	5	APPO	0.0	512
4437	wc3	swampofsorrows	175	5	APPO	1.0	5
4440	wc3	thecrucible	175	5	APPO	1.0	28
4443	wc3	theglaive	175	5	APPO	0.0	512
4446	wc3	timbermawhold	175	5	APPO	1.0	217
4449	wc3	tranquilpaths	175	5	APPO	1.0	17
4452	sc1	TaleofTwoCities	200	5	APPO	0.0	512
4455	sc1	TheFrozenSea	200	5	APPO	0.0	512
4458	sc1	TheHighway	200	5	APPO	0.0	512
4461	sc1	TheatreofWar	200	5	APPO	1.0	345
4464	sc1	ThinIce	200	5	APPO	0.0	512
4467	sc1	Tribes	200	5	APPO	0.0	512
4470	sc1	Triskelion	200	5	APPO	1.0	192
4473	sc1	Turbo	200	5	APPO	0.0	512
4476	sc1	Typhoon	200	5	APPO	0.0	512
4479	sc1	ValleyofRe	200	5	APPO	0.0	512
4482	sc1	WarpGates	200	5	APPO	0.0	512
4485	sc1	WatersEdge	200	5	APPO	0.0	512
4488	sc1	WaypointJunction	200	5	APPO	0.0	512
4491	sc1	WheelofWar	200	5	APPO	0.0	512
4494	street	Shanghai_0	200	5	APPO	1.0	38
4497	street	Shanghai_1	200	5	APPO	0.0	512
4500	street	Shanghai_2	200	5	APPO	0.0	512
4503	street	Sydney_0	200	5	APPO	1.0	453
4506	street	Sydney_1	200	5	APPO	1.0	389
4509	street	Sydney_2	200	5	APPO	1.0	218
4512	wc3	riverrun	200	5	APPO	1.0	32
4515	wc3	scorchedbasin	200	5	APPO	0.0	512
4518	wc3	stromguarde	200	5	APPO	0.0	512
4521	wc3	swampofsorrows	200	5	APPO	1.0	10
4524	wc3	thecrucible	200	5	APPO	1.0	27
4527	wc3	theglaive	200	5	APPO	0.0	512
4530	wc3	timbermawhold	200	5	APPO	1.0	174
4533	wc3	tranquilpaths	200	5	APPO	1.0	82
4536	sc1	TaleofTwoCities	0	6	APPO	1.0	52
4539	sc1	TheFrozenSea	0	6	APPO	1.0	29
4542	sc1	TheHighway	0	6	APPO	0.0	512
4545	sc1	TheatreofWar	0	6	APPO	0.0	512
4548	sc1	ThinIce	0	6	APPO	1.0	69
4551	sc1	Tribes	0	6	APPO	1.0	65
4554	sc1	Triskelion	0	6	APPO	1.0	79
4557	sc1	Turbo	0	6	APPO	1.0	54
4560	sc1	Typhoon	0	6	APPO	1.0	12
4563	sc1	ValleyofRe	0	6	APPO	0.0	512
4566	sc1	WarpGates	0	6	APPO	1.0	92
4569	sc1	WatersEdge	0	6	APPO	1.0	75
4572	sc1	WaypointJunction	0	6	APPO	1.0	74
4575	sc1	WheelofWar	0	6	APPO	1.0	136
4578	street	Shanghai_0	0	6	APPO	1.0	42
4581	street	Shanghai_1	0	6	APPO	1.0	111
4584	street	Shanghai_2	0	6	APPO	1.0	77
4587	street	Sydney_0	0	6	APPO	1.0	29
4590	street	Sydney_1	0	6	APPO	1.0	29
4593	street	Sydney_2	0	6	APPO	1.0	32
4596	wc3	riverrun	0	6	APPO	1.0	21
4599	wc3	scorchedbasin	0	6	APPO	1.0	41
4602	wc3	stromguarde	0	6	APPO	1.0	42
4605	wc3	swampofsorrows	0	6	APPO	1.0	34
4608	wc3	thecrucible	0	6	APPO	1.0	6
4611	wc3	theglaive	0	6	APPO	1.0	114
4614	wc3	timbermawhold	0	6	APPO	1.0	3
4617	wc3	tranquilpaths	0	6	APPO	1.0	53
4620	sc1	TaleofTwoCities	25	6	APPO	1.0	67
4623	sc1	TheFrozenSea	25	6	APPO	1.0	40
4626	sc1	TheHighway	25	6	APPO	0.0	512
4629	sc1	TheatreofWar	25	6	APPO	0.0	512
4632	sc1	ThinIce	25	6	APPO	1.0	198
4635	sc1	Tribes	25	6	APPO	1.0	65
4638	sc1	Triskelion	25	6	APPO	1.0	52
4641	sc1	Turbo	25	6	APPO	1.0	81
4644	sc1	Typhoon	25	6	APPO	1.0	12
4647	sc1	ValleyofRe	25	6	APPO	1.0	249
4650	sc1	WarpGates	25	6	APPO	1.0	108
4653	sc1	WatersEdge	25	6	APPO	1.0	90
4656	sc1	WaypointJunction	25	6	APPO	0.0	512
4659	sc1	WheelofWar	25	6	APPO	1.0	115
4662	street	Shanghai_0	25	6	APPO	1.0	28
4665	street	Shanghai_1	25	6	APPO	1.0	118
4668	street	Shanghai_2	25	6	APPO	1.0	119
4671	street	Sydney_0	25	6	APPO	1.0	21
4674	street	Sydney_1	25	6	APPO	1.0	30
4677	street	Sydney_2	25	6	APPO	1.0	70
4680	wc3	riverrun	25	6	APPO	1.0	15
4683	wc3	scorchedbasin	25	6	APPO	1.0	76
4686	wc3	stromguarde	25	6	APPO	1.0	58
4689	wc3	swampofsorrows	25	6	APPO	1.0	30
4692	wc3	thecrucible	25	6	APPO	1.0	6
4695	wc3	theglaive	25	6	APPO	1.0	203
4698	wc3	timbermawhold	25	6	APPO	1.0	7
4701	wc3	tranquilpaths	25	6	APPO	1.0	95
4704	sc1	TaleofTwoCities	50	6	APPO	1.0	89
4707	sc1	TheFrozenSea	50	6	APPO	1.0	68
4710	sc1	TheHighway	50	6	APPO	0.0	512
4713	sc1	TheatreofWar	50	6	APPO	0.0	512
4716	sc1	ThinIce	50	6	APPO	1.0	145
4719	sc1	Tribes	50	6	APPO	1.0	64
4722	sc1	Triskelion	50	6	APPO	1.0	119
4725	sc1	Turbo	50	6	APPO	1.0	88
4728	sc1	Typhoon	50	6	APPO	1.0	21
4731	sc1	ValleyofRe	50	6	APPO	0.0	512
4734	sc1	WarpGates	50	6	APPO	1.0	192
4737	sc1	WatersEdge	50	6	APPO	1.0	181
4740	sc1	WaypointJunction	50	6	APPO	0.0	512
4743	sc1	WheelofWar	50	6	APPO	0.0	512
4746	street	Shanghai_0	50	6	APPO	1.0	38
4749	street	Shanghai_1	50	6	APPO	1.0	203
4752	street	Shanghai_2	50	6	APPO	1.0	130
4755	street	Sydney_0	50	6	APPO	1.0	35
4758	street	Sydney_1	50	6	APPO	1.0	43
4761	street	Sydney_2	50	6	APPO	1.0	122
4764	wc3	riverrun	50	6	APPO	1.0	23
4767	wc3	scorchedbasin	50	6	APPO	1.0	78
4770	wc3	stromguarde	50	6	APPO	1.0	175
4773	wc3	swampofsorrows	50	6	APPO	1.0	53
4776	wc3	thecrucible	50	6	APPO	1.0	9
4779	wc3	theglaive	50	6	APPO	1.0	287
4782	wc3	timbermawhold	50	6	APPO	1.0	3
4785	wc3	tranquilpaths	50	6	APPO	1.0	112
4788	sc1	TaleofTwoCities	75	6	APPO	1.0	91
4791	sc1	TheFrozenSea	75	6	APPO	1.0	28
4794	sc1	TheHighway	75	6	APPO	0.0	512
4797	sc1	TheatreofWar	75	6	APPO	0.0	512
4800	sc1	ThinIce	75	6	APPO	0.0	512
4803	sc1	Tribes	75	6	APPO	1.0	67
4806	sc1	Triskelion	75	6	APPO	1.0	446
4809	sc1	Turbo	75	6	APPO	1.0	211
4812	sc1	Typhoon	75	6	APPO	1.0	23
4815	sc1	ValleyofRe	75	6	APPO	1.0	179
4818	sc1	WarpGates	75	6	APPO	1.0	352
4821	sc1	WatersEdge	75	6	APPO	0.0	512
4824	sc1	WaypointJunction	75	6	APPO	0.0	512
4827	sc1	WheelofWar	75	6	APPO	1.0	246
4830	street	Shanghai_0	75	6	APPO	1.0	28
4833	street	Shanghai_1	75	6	APPO	1.0	273
4836	street	Shanghai_2	75	6	APPO	1.0	201
4839	street	Sydney_0	75	6	APPO	1.0	38
4842	street	Sydney_1	75	6	APPO	1.0	61
4845	street	Sydney_2	75	6	APPO	1.0	55
4848	wc3	riverrun	75	6	APPO	1.0	19
4851	wc3	scorchedbasin	75	6	APPO	1.0	90
4854	wc3	stromguarde	75	6	APPO	0.0	512
4857	wc3	swampofsorrows	75	6	APPO	1.0	79
4860	wc3	thecrucible	75	6	APPO	1.0	6
4863	wc3	theglaive	75	6	APPO	1.0	476
4866	wc3	timbermawhold	75	6	APPO	1.0	3
4869	wc3	tranquilpaths	75	6	APPO	1.0	151
4872	sc1	TaleofTwoCities	100	6	APPO	0.0	512
4875	sc1	TheFrozenSea	100	6	APPO	1.0	47
4878	sc1	TheHighway	100	6	APPO	0.0	512
4881	sc1	TheatreofWar	100	6	APPO	1.0	297
4884	sc1	ThinIce	100	6	APPO	1.0	328
4887	sc1	Tribes	100	6	APPO	1.0	65
4890	sc1	Triskelion	100	6	APPO	1.0	91
4893	sc1	Turbo	100	6	APPO	1.0	65
4896	sc1	Typhoon	100	6	APPO	1.0	55
4899	sc1	ValleyofRe	100	6	APPO	0.0	512
4902	sc1	WarpGates	100	6	APPO	1.0	327
4905	sc1	WatersEdge	100	6	APPO	1.0	175
4908	sc1	WaypointJunction	100	6	APPO	0.0	512
4911	sc1	WheelofWar	100	6	APPO	1.0	143
4914	street	Shanghai_0	100	6	APPO	1.0	28
4917	street	Shanghai_1	100	6	APPO	1.0	245
4920	street	Shanghai_2	100	6	APPO	1.0	201
4923	street	Sydney_0	100	6	APPO	1.0	55
4926	street	Sydney_1	100	6	APPO	1.0	90
4929	street	Sydney_2	100	6	APPO	1.0	40
4932	wc3	riverrun	100	6	APPO	1.0	33
4935	wc3	scorchedbasin	100	6	APPO	1.0	443
4938	wc3	stromguarde	100	6	APPO	1.0	437
4941	wc3	swampofsorrows	100	6	APPO	1.0	87
4944	wc3	thecrucible	100	6	APPO	1.0	6
4947	wc3	theglaive	100	6	APPO	1.0	494
4950	wc3	timbermawhold	100	6	APPO	1.0	7
4953	wc3	tranquilpaths	100	6	APPO	0.0	512
4956	sc1	TaleofTwoCities	125	6	APPO	1.0	225
4959	sc1	TheFrozenSea	125	6	APPO	1.0	61
4962	sc1	TheHighway	125	6	APPO	0.0	512
4965	sc1	TheatreofWar	125	6	APPO	0.0	512
4968	sc1	ThinIce	125	6	APPO	0.0	512
4971	sc1	Tribes	125	6	APPO	1.0	63
4974	sc1	Triskelion	125	6	APPO	1.0	459
4977	sc1	Turbo	125	6	APPO	1.0	228
4980	sc1	Typhoon	125	6	APPO	1.0	34
4983	sc1	ValleyofRe	125	6	APPO	0.0	512
4986	sc1	WarpGates	125	6	APPO	0.0	512
4989	sc1	WatersEdge	125	6	APPO	1.0	488
4992	sc1	WaypointJunction	125	6	APPO	0.0	512
4995	sc1	WheelofWar	125	6	APPO	0.0	512
4998	street	Shanghai_0	125	6	APPO	1.0	31
5001	street	Shanghai_1	125	6	APPO	1.0	500
5004	street	Shanghai_2	125	6	APPO	0.0	512
5007	street	Sydney_0	125	6	APPO	1.0	79
5010	street	Sydney_1	125	6	APPO	1.0	107
5013	street	Sydney_2	125	6	APPO	1.0	92
5016	wc3	riverrun	125	6	APPO	1.0	52
5019	wc3	scorchedbasin	125	6	APPO	0.0	512
5022	wc3	stromguarde	125	6	APPO	0.0	512
5025	wc3	swampofsorrows	125	6	APPO	1.0	276
5028	wc3	thecrucible	125	6	APPO	1.0	28
5031	wc3	theglaive	125	6	APPO	0.0	512
5034	wc3	timbermawhold	125	6	APPO	1.0	5
5037	wc3	tranquilpaths	125	6	APPO	0.0	512
5040	sc1	TaleofTwoCities	150	6	APPO	1.0	467
5043	sc1	TheFrozenSea	150	6	APPO	1.0	69
5046	sc1	TheHighway	150	6	APPO	0.0	512
5049	sc1	TheatreofWar	150	6	APPO	0.0	512
5052	sc1	ThinIce	150	6	APPO	0.0	512
5055	sc1	Tribes	150	6	APPO	1.0	63
5058	sc1	Triskelion	150	6	APPO	1.0	352
5061	sc1	Turbo	150	6	APPO	1.0	336
5064	sc1	Typhoon	150	6	APPO	1.0	133
5067	sc1	ValleyofRe	150	6	APPO	1.0	400
5070	sc1	WarpGates	150	6	APPO	0.0	512
5073	sc1	WatersEdge	150	6	APPO	0.0	512
5076	sc1	WaypointJunction	150	6	APPO	0.0	512
5079	sc1	WheelofWar	150	6	APPO	0.0	512
5082	street	Shanghai_0	150	6	APPO	1.0	30
5085	street	Shanghai_1	150	6	APPO	0.0	512
5088	street	Shanghai_2	150	6	APPO	0.0	512
5091	street	Sydney_0	150	6	APPO	1.0	75
5094	street	Sydney_1	150	6	APPO	1.0	99
5097	street	Sydney_2	150	6	APPO	1.0	62
5100	wc3	riverrun	150	6	APPO	1.0	50
5103	wc3	scorchedbasin	150	6	APPO	0.0	512
5106	wc3	stromguarde	150	6	APPO	0.0	512
5109	wc3	swampofsorrows	150	6	APPO	1.0	92
5112	wc3	thecrucible	150	6	APPO	1.0	28
5115	wc3	theglaive	150	6	APPO	0.0	512
5118	wc3	timbermawhold	150	6	APPO	1.0	3
5121	wc3	tranquilpaths	150	6	APPO	0.0	512
5124	sc1	TaleofTwoCities	175	6	APPO	0.0	512
5127	sc1	TheFrozenSea	175	6	APPO	1.0	35
5130	sc1	TheHighway	175	6	APPO	0.0	512
5133	sc1	TheatreofWar	175	6	APPO	1.0	209
5136	sc1	ThinIce	175	6	APPO	1.0	490
5139	sc1	Tribes	175	6	APPO	1.0	63
5142	sc1	Triskelion	175	6	APPO	0.0	512
5145	sc1	Turbo	175	6	APPO	1.0	252
5148	sc1	Typhoon	175	6	APPO	1.0	139
5151	sc1	ValleyofRe	175	6	APPO	0.0	512
5154	sc1	WarpGates	175	6	APPO	0.0	512
5157	sc1	WatersEdge	175	6	APPO	0.0	512
5160	sc1	WaypointJunction	175	6	APPO	0.0	512
5163	sc1	WheelofWar	175	6	APPO	1.0	437
5166	street	Shanghai_0	175	6	APPO	1.0	28
5169	street	Shanghai_1	175	6	APPO	0.0	512
5172	street	Shanghai_2	175	6	APPO	1.0	463
5175	street	Sydney_0	175	6	APPO	1.0	175
5178	street	Sydney_1	175	6	APPO	1.0	74
5181	street	Sydney_2	175	6	APPO	1.0	61
5184	wc3	riverrun	175	6	APPO	1.0	21
5187	wc3	scorchedbasin	175	6	APPO	0.0	512
5190	wc3	stromguarde	175	6	APPO	0.0	512
5193	wc3	swampofsorrows	175	6	APPO	1.0	334
5196	wc3	thecrucible	175	6	APPO	1.0	39
5199	wc3	theglaive	175	6	APPO	0.0	512
5202	wc3	timbermawhold	175	6	APPO	1.0	11
5205	wc3	tranquilpaths	175	6	APPO	0.0	512
5208	sc1	TaleofTwoCities	200	6	APPO	0.0	512
5211	sc1	TheFrozenSea	200	6	APPO	1.0	52
5214	sc1	TheHighway	200	6	APPO	0.0	512
5217	sc1	TheatreofWar	200	6	APPO	0.0	512
5220	sc1	ThinIce	200	6	APPO	0.0	512
5223	sc1	Tribes	200	6	APPO	1.0	73
5226	sc1	Triskelion	200	6	APPO	0.0	512
5229	sc1	Turbo	200	6	APPO	1.0	401
5232	sc1	Typhoon	200	6	APPO	1.0	145
5235	sc1	ValleyofRe	200	6	APPO	0.0	512
5238	sc1	WarpGates	200	6	APPO	0.0	512
5241	sc1	WatersEdge	200	6	APPO	0.0	512
5244	sc1	WaypointJunction	200	6	APPO	0.0	512
5247	sc1	WheelofWar	200	6	APPO	0.0	512
5250	street	Shanghai_0	200	6	APPO	1.0	46
5253	street	Shanghai_1	200	6	APPO	0.0	512
5256	street	Shanghai_2	200	6	APPO	0.0	512
5259	street	Sydney_0	200	6	APPO	1.0	181
5262	street	Sydney_1	200	6	APPO	1.0	159
5265	street	Sydney_2	200	6	APPO	1.0	121
5268	wc3	riverrun	200	6	APPO	1.0	22
5271	wc3	scorchedbasin	200	6	APPO	0.0	512
5274	wc3	stromguarde	200	6	APPO	0.0	512
5277	wc3	swampofsorrows	200	6	APPO	0.0	512
5280	wc3	thecrucible	200	6	APPO	1.0	52
5283	wc3	theglaive	200	6	APPO	0.0	512
5286	wc3	timbermawhold	200	6	APPO	1.0	4
5289	wc3	tranquilpaths	200	6	APPO	0.0	512
5292	sc1	TaleofTwoCities	0	7	APPO	1.0	69
5295	sc1	TheFrozenSea	0	7	APPO	1.0	41
5298	sc1	TheHighway	0	7	APPO	0.0	512
5301	sc1	TheatreofWar	0	7	APPO	0.0	512
5304	sc1	ThinIce	0	7	APPO	1.0	177
5307	sc1	Tribes	0	7	APPO	1.0	46
5310	sc1	Triskelion	0	7	APPO	1.0	69
5313	sc1	Turbo	0	7	APPO	1.0	51
5316	sc1	Typhoon	0	7	APPO	1.0	182
5319	sc1	ValleyofRe	0	7	APPO	1.0	12
5322	sc1	WarpGates	0	7	APPO	1.0	84
5325	sc1	WatersEdge	0	7	APPO	0.0	512
5328	sc1	WaypointJunction	0	7	APPO	1.0	10
5331	sc1	WheelofWar	0	7	APPO	1.0	280
5334	street	Shanghai_0	0	7	APPO	1.0	120
5337	street	Shanghai_1	0	7	APPO	1.0	66
5340	street	Shanghai_2	0	7	APPO	1.0	11
5343	street	Sydney_0	0	7	APPO	1.0	84
5346	street	Sydney_1	0	7	APPO	1.0	44
5349	street	Sydney_2	0	7	APPO	1.0	46
5352	wc3	riverrun	0	7	APPO	1.0	51
5355	wc3	scorchedbasin	0	7	APPO	1.0	20
5358	wc3	stromguarde	0	7	APPO	1.0	42
5361	wc3	swampofsorrows	0	7	APPO	1.0	3
5364	wc3	thecrucible	0	7	APPO	1.0	28
5367	wc3	theglaive	0	7	APPO	0.0	512
5370	wc3	timbermawhold	0	7	APPO	1.0	11
5373	wc3	tranquilpaths	0	7	APPO	1.0	23
5376	sc1	TaleofTwoCities	25	7	APPO	1.0	37
5379	sc1	TheFrozenSea	25	7	APPO	1.0	47
5382	sc1	TheHighway	25	7	APPO	0.0	512
5385	sc1	TheatreofWar	25	7	APPO	0.0	512
5388	sc1	ThinIce	25	7	APPO	1.0	262
5391	sc1	Tribes	25	7	APPO	1.0	42
5394	sc1	Triskelion	25	7	APPO	1.0	71
5397	sc1	Turbo	25	7	APPO	1.0	84
5400	sc1	Typhoon	25	7	APPO	1.0	319
5403	sc1	ValleyofRe	25	7	APPO	1.0	12
5406	sc1	WarpGates	25	7	APPO	1.0	287
5409	sc1	WatersEdge	25	7	APPO	0.0	512
5412	sc1	WaypointJunction	25	7	APPO	1.0	30
5415	sc1	WheelofWar	25	7	APPO	0.0	512
5418	street	Shanghai_0	25	7	APPO	1.0	92
5421	street	Shanghai_1	25	7	APPO	1.0	125
5424	street	Shanghai_2	25	7	APPO	1.0	11
5427	street	Sydney_0	25	7	APPO	1.0	113
5430	street	Sydney_1	25	7	APPO	1.0	60
5433	street	Sydney_2	25	7	APPO	1.0	44
5436	wc3	riverrun	25	7	APPO	1.0	130
5439	wc3	scorchedbasin	25	7	APPO	1.0	45
5442	wc3	stromguarde	25	7	APPO	1.0	86
5445	wc3	swampofsorrows	25	7	APPO	1.0	3
5448	wc3	thecrucible	25	7	APPO	1.0	324
5451	wc3	theglaive	25	7	APPO	0.0	512
5454	wc3	timbermawhold	25	7	APPO	1.0	24
5457	wc3	tranquilpaths	25	7	APPO	1.0	33
5460	sc1	TaleofTwoCities	50	7	APPO	1.0	39
5463	sc1	TheFrozenSea	50	7	APPO	1.0	47
5466	sc1	TheHighway	50	7	APPO	1.0	80
5469	sc1	TheatreofWar	50	7	APPO	1.0	116
5472	sc1	ThinIce	50	7	APPO	1.0	120
5475	sc1	Tribes	50	7	APPO	1.0	51
5478	sc1	Triskelion	50	7	APPO	1.0	135
5481	sc1	Turbo	50	7	APPO	1.0	97
5484	sc1	Typhoon	50	7	APPO	0.0	512
5487	sc1	ValleyofRe	50	7	APPO	1.0	12
5490	sc1	WarpGates	50	7	APPO	1.0	119
5493	sc1	WatersEdge	50	7	APPO	0.0	512
5496	sc1	WaypointJunction	50	7	APPO	1.0	19
5499	sc1	WheelofWar	50	7	APPO	0.0	512
5502	street	Shanghai_0	50	7	APPO	1.0	121
5505	street	Shanghai_1	50	7	APPO	1.0	99
5508	street	Shanghai_2	50	7	APPO	1.0	23
5511	street	Sydney_0	50	7	APPO	1.0	122
5514	street	Sydney_1	50	7	APPO	1.0	80
5517	street	Sydney_2	50	7	APPO	1.0	81
5520	wc3	riverrun	50	7	APPO	1.0	116
5523	wc3	scorchedbasin	50	7	APPO	1.0	251
5526	wc3	stromguarde	50	7	APPO	1.0	309
5529	wc3	swampofsorrows	50	7	APPO	1.0	3
5532	wc3	thecrucible	50	7	APPO	1.0	165
5535	wc3	theglaive	50	7	APPO	0.0	512
5538	wc3	timbermawhold	50	7	APPO	1.0	11
5541	wc3	tranquilpaths	50	7	APPO	1.0	35
5544	sc1	TaleofTwoCities	75	7	APPO	1.0	53
5547	sc1	TheFrozenSea	75	7	APPO	1.0	56
5550	sc1	TheHighway	75	7	APPO	0.0	512
5553	sc1	TheatreofWar	75	7	APPO	1.0	308
5556	sc1	ThinIce	75	7	APPO	0.0	512
5559	sc1	Tribes	75	7	APPO	1.0	59
5562	sc1	Triskelion	75	7	APPO	1.0	204
5565	sc1	Turbo	75	7	APPO	1.0	289
5568	sc1	Typhoon	75	7	APPO	0.0	512
5571	sc1	ValleyofRe	75	7	APPO	1.0	14
5574	sc1	WarpGates	75	7	APPO	1.0	118
5577	sc1	WatersEdge	75	7	APPO	0.0	512
5580	sc1	WaypointJunction	75	7	APPO	1.0	14
5583	sc1	WheelofWar	75	7	APPO	1.0	355
5586	street	Shanghai_0	75	7	APPO	1.0	129
5589	street	Shanghai_1	75	7	APPO	1.0	97
5592	street	Shanghai_2	75	7	APPO	1.0	72
5595	street	Sydney_0	75	7	APPO	1.0	184
5598	street	Sydney_1	75	7	APPO	1.0	64
5601	street	Sydney_2	75	7	APPO	1.0	96
5604	wc3	riverrun	75	7	APPO	1.0	250
5607	wc3	scorchedbasin	75	7	APPO	1.0	262
5610	wc3	stromguarde	75	7	APPO	1.0	393
5613	wc3	swampofsorrows	75	7	APPO	1.0	3
5616	wc3	thecrucible	75	7	APPO	1.0	148
5619	wc3	theglaive	75	7	APPO	0.0	512
5622	wc3	timbermawhold	75	7	APPO	1.0	13
5625	wc3	tranquilpaths	75	7	APPO	1.0	33
5628	sc1	TaleofTwoCities	100	7	APPO	1.0	332
5631	sc1	TheFrozenSea	100	7	APPO	1.0	87
5634	sc1	TheHighway	100	7	APPO	0.0	512
5637	sc1	TheatreofWar	100	7	APPO	1.0	245
5640	sc1	ThinIce	100	7	APPO	0.0	512
5643	sc1	Tribes	100	7	APPO	1.0	73
5646	sc1	Triskelion	100	7	APPO	1.0	49
5649	sc1	Turbo	100	7	APPO	0.0	512
5652	sc1	Typhoon	100	7	APPO	0.0	512
5655	sc1	ValleyofRe	100	7	APPO	1.0	12
5658	sc1	WarpGates	100	7	APPO	1.0	86
5661	sc1	WatersEdge	100	7	APPO	0.0	512
5664	sc1	WaypointJunction	100	7	APPO	1.0	23
5667	sc1	WheelofWar	100	7	APPO	0.0	512
5670	street	Shanghai_0	100	7	APPO	1.0	251
5673	street	Shanghai_1	100	7	APPO	1.0	162
5676	street	Shanghai_2	100	7	APPO	1.0	17
5679	street	Sydney_0	100	7	APPO	1.0	199
5682	street	Sydney_1	100	7	APPO	1.0	154
5685	street	Sydney_2	100	7	APPO	1.0	207
5688	wc3	riverrun	100	7	APPO	1.0	140
5691	wc3	scorchedbasin	100	7	APPO	0.0	512
5694	wc3	stromguarde	100	7	APPO	1.0	347
5697	wc3	swampofsorrows	100	7	APPO	1.0	3
5700	wc3	thecrucible	100	7	APPO	0.0	512
5703	wc3	theglaive	100	7	APPO	0.0	512
5706	wc3	timbermawhold	100	7	APPO	1.0	25
5709	wc3	tranquilpaths	100	7	APPO	1.0	23
5712	sc1	TaleofTwoCities	125	7	APPO	0.0	512
5715	sc1	TheFrozenSea	125	7	APPO	1.0	72
5718	sc1	TheHighway	125	7	APPO	0.0	512
5721	sc1	TheatreofWar	125	7	APPO	1.0	457
5724	sc1	ThinIce	125	7	APPO	1.0	148
5727	sc1	Tribes	125	7	APPO	1.0	189
5730	sc1	Triskelion	125	7	APPO	1.0	380
5733	sc1	Turbo	125	7	APPO	1.0	227
5736	sc1	Typhoon	125	7	APPO	0.0	512
5739	sc1	ValleyofRe	125	7	APPO	1.0	12
5742	sc1	WarpGates	125	7	APPO	0.0	512
5745	sc1	WatersEdge	125	7	APPO	0.0	512
5748	sc1	WaypointJunction	125	7	APPO	1.0	17
5751	sc1	WheelofWar	125	7	APPO	0.0	512
5754	street	Shanghai_0	125	7	APPO	1.0	194
5757	street	Shanghai_1	125	7	APPO	1.0	95
5760	street	Shanghai_2	125	7	APPO	1.0	38
5763	street	Sydney_0	125	7	APPO	1.0	311
5766	street	Sydney_1	125	7	APPO	1.0	101
5769	street	Sydney_2	125	7	APPO	1.0	255
5772	wc3	riverrun	125	7	APPO	0.0	512
5775	wc3	scorchedbasin	125	7	APPO	0.0	512
5778	wc3	stromguarde	125	7	APPO	0.0	512
5781	wc3	swampofsorrows	125	7	APPO	1.0	3
5784	wc3	thecrucible	125	7	APPO	0.0	512
5787	wc3	theglaive	125	7	APPO	0.0	512
5790	wc3	timbermawhold	125	7	APPO	1.0	36
5793	wc3	tranquilpaths	125	7	APPO	1.0	93
5796	sc1	TaleofTwoCities	150	7	APPO	1.0	306
5799	sc1	TheFrozenSea	150	7	APPO	1.0	67
5802	sc1	TheHighway	150	7	APPO	0.0	512
5805	sc1	TheatreofWar	150	7	APPO	1.0	322
5808	sc1	ThinIce	150	7	APPO	1.0	282
5811	sc1	Tribes	150	7	APPO	1.0	491
5814	sc1	Triskelion	150	7	APPO	0.0	512
5817	sc1	Turbo	150	7	APPO	1.0	241
5820	sc1	Typhoon	150	7	APPO	0.0	512
5823	sc1	ValleyofRe	150	7	APPO	1.0	12
5826	sc1	WarpGates	150	7	APPO	0.0	512
5829	sc1	WatersEdge	150	7	APPO	0.0	512
5832	sc1	WaypointJunction	150	7	APPO	1.0	38
5835	sc1	WheelofWar	150	7	APPO	0.0	512
5838	street	Shanghai_0	150	7	APPO	1.0	351
5841	street	Shanghai_1	150	7	APPO	1.0	303
5844	street	Shanghai_2	150	7	APPO	1.0	346
5847	street	Sydney_0	150	7	APPO	1.0	217
5850	street	Sydney_1	150	7	APPO	1.0	180
5853	street	Sydney_2	150	7	APPO	1.0	354
5856	wc3	riverrun	150	7	APPO	1.0	197
5859	wc3	scorchedbasin	150	7	APPO	1.0	344
5862	wc3	stromguarde	150	7	APPO	0.0	512
5865	wc3	swampofsorrows	150	7	APPO	1.0	3
5868	wc3	thecrucible	150	7	APPO	0.0	512
5871	wc3	theglaive	150	7	APPO	0.0	512
5874	wc3	timbermawhold	150	7	APPO	1.0	39
5877	wc3	tranquilpaths	150	7	APPO	1.0	44
5880	sc1	TaleofTwoCities	175	7	APPO	0.0	512
5883	sc1	TheFrozenSea	175	7	APPO	1.0	94
5886	sc1	TheHighway	175	7	APPO	0.0	512
5889	sc1	TheatreofWar	175	7	APPO	1.0	503
5892	sc1	ThinIce	175	7	APPO	1.0	208
5895	sc1	Tribes	175	7	APPO	0.0	512
5898	sc1	Triskelion	175	7	APPO	1.0	58
5901	sc1	Turbo	175	7	APPO	0.0	512
5904	sc1	Typhoon	175	7	APPO	0.0	512
5907	sc1	ValleyofRe	175	7	APPO	1.0	12
5910	sc1	WarpGates	175	7	APPO	0.0	512
5913	sc1	WatersEdge	175	7	APPO	0.0	512
5916	sc1	WaypointJunction	175	7	APPO	1.0	43
5919	sc1	WheelofWar	175	7	APPO	0.0	512
5922	street	Shanghai_0	175	7	APPO	0.0	512
5925	street	Shanghai_1	175	7	APPO	1.0	348
5928	street	Shanghai_2	175	7	APPO	1.0	18
5931	street	Sydney_0	175	7	APPO	1.0	231
5934	street	Sydney_1	175	7	APPO	1.0	337
5937	street	Sydney_2	175	7	APPO	1.0	335
5940	wc3	riverrun	175	7	APPO	0.0	512
5943	wc3	scorchedbasin	175	7	APPO	0.0	512
5946	wc3	stromguarde	175	7	APPO	0.0	512
5949	wc3	swampofsorrows	175	7	APPO	1.0	3
5952	wc3	thecrucible	175	7	APPO	0.0	512
5955	wc3	theglaive	175	7	APPO	0.0	512
5958	wc3	timbermawhold	175	7	APPO	1.0	16
5961	wc3	tranquilpaths	175	7	APPO	1.0	25
5964	sc1	TaleofTwoCities	200	7	APPO	0.0	512
5967	sc1	TheFrozenSea	200	7	APPO	1.0	93
5970	sc1	TheHighway	200	7	APPO	0.0	512
5973	sc1	TheatreofWar	200	7	APPO	0.0	512
5976	sc1	ThinIce	200	7	APPO	1.0	235
5979	sc1	Tribes	200	7	APPO	0.0	512
5982	sc1	Triskelion	200	7	APPO	1.0	157
5985	sc1	Turbo	200	7	APPO	0.0	512
5988	sc1	Typhoon	200	7	APPO	0.0	512
5991	sc1	ValleyofRe	200	7	APPO	1.0	12
5994	sc1	WarpGates	200	7	APPO	0.0	512
[truncated: 48,401 more rows]
