# Supplementary material for: Pathfinding in stochastic environments: learning vs planning
Source: PeerJ Comput Sci. 2022 Aug 18;8:e1056. doi: 10.7717/peerj-cs.1056 (PMC9455045; doi:10.7717/peerj-cs.1056)
Supplement: Supplemental Information 1 [file peerj-cs-08-1056-s001.zip › Table1-Figures-6-7-raw-data/Metrics/03-SAstar.csv]

	collection	map_name	num_obstacles	seed	algo	CSR	flowtime
1	sc1	TaleofTwoCities	0	0	SA*	1.0	1
4	sc1	TheFrozenSea	0	0	SA*	1.0	96
7	sc1	TheHighway	0	0	SA*	1.0	69
10	sc1	TheatreofWar	0	0	SA*	1.0	37
13	sc1	ThinIce	0	0	SA*	1.0	71
16	sc1	Tribes	0	0	SA*	1.0	36
19	sc1	Triskelion	0	0	SA*	1.0	17
22	sc1	Turbo	0	0	SA*	1.0	43
25	sc1	Typhoon	0	0	SA*	1.0	107
28	sc1	ValleyofRe	0	0	SA*	1.0	102
31	sc1	WarpGates	0	0	SA*	1.0	41
34	sc1	WatersEdge	0	0	SA*	1.0	124
37	sc1	WaypointJunction	0	0	SA*	1.0	63
40	sc1	WheelofWar	0	0	SA*	1.0	118
43	street	Shanghai_0	0	0	SA*	1.0	50
46	street	Shanghai_1	0	0	SA*	1.0	23
49	street	Shanghai_2	0	0	SA*	1.0	45
52	street	Sydney_0	0	0	SA*	1.0	70
55	street	Sydney_1	0	0	SA*	1.0	61
58	street	Sydney_2	0	0	SA*	1.0	85
61	wc3	riverrun	0	0	SA*	1.0	21
64	wc3	scorchedbasin	0	0	SA*	1.0	19
67	wc3	stromguarde	0	0	SA*	1.0	22
70	wc3	swampofsorrows	0	0	SA*	1.0	35
73	wc3	thecrucible	0	0	SA*	1.0	22
76	wc3	theglaive	0	0	SA*	1.0	6
79	wc3	timbermawhold	0	0	SA*	1.0	14
82	wc3	tranquilpaths	0	0	SA*	1.0	54
85	sc1	TaleofTwoCities	25	0	SA*	1.0	1
88	sc1	TheFrozenSea	25	0	SA*	1.0	155
91	sc1	TheHighway	25	0	SA*	1.0	133
94	sc1	TheatreofWar	25	0	SA*	1.0	37
97	sc1	ThinIce	25	0	SA*	0.0	512
100	sc1	Tribes	25	0	SA*	1.0	48
103	sc1	Triskelion	25	0	SA*	1.0	29
106	sc1	Turbo	25	0	SA*	1.0	43
109	sc1	Typhoon	25	0	SA*	0.0	512
112	sc1	ValleyofRe	25	0	SA*	1.0	102
115	sc1	WarpGates	25	0	SA*	1.0	66
118	sc1	WatersEdge	25	0	SA*	0.0	512
121	sc1	WaypointJunction	25	0	SA*	1.0	198
124	sc1	WheelofWar	25	0	SA*	1.0	148
127	street	Shanghai_0	25	0	SA*	1.0	72
130	street	Shanghai_1	25	0	SA*	1.0	39
133	street	Shanghai_2	25	0	SA*	1.0	45
136	street	Sydney_0	25	0	SA*	1.0	78
139	street	Sydney_1	25	0	SA*	1.0	171
142	street	Sydney_2	25	0	SA*	1.0	393
145	wc3	riverrun	25	0	SA*	1.0	56
148	wc3	scorchedbasin	25	0	SA*	1.0	20
151	wc3	stromguarde	25	0	SA*	1.0	91
154	wc3	swampofsorrows	25	0	SA*	1.0	35
157	wc3	thecrucible	25	0	SA*	1.0	47
160	wc3	theglaive	25	0	SA*	1.0	6
163	wc3	timbermawhold	25	0	SA*	1.0	14
166	wc3	tranquilpaths	25	0	SA*	1.0	94
169	sc1	TaleofTwoCities	50	0	SA*	1.0	1
172	sc1	TheFrozenSea	50	0	SA*	1.0	168
175	sc1	TheHighway	50	0	SA*	0.0	512
178	sc1	TheatreofWar	50	0	SA*	1.0	37
181	sc1	ThinIce	50	0	SA*	0.0	512
184	sc1	Tribes	50	0	SA*	1.0	51
187	sc1	Triskelion	50	0	SA*	1.0	40
190	sc1	Turbo	50	0	SA*	1.0	156
193	sc1	Typhoon	50	0	SA*	1.0	141
196	sc1	ValleyofRe	50	0	SA*	1.0	80
199	sc1	WarpGates	50	0	SA*	1.0	177
202	sc1	WatersEdge	50	0	SA*	0.0	512
205	sc1	WaypointJunction	50	0	SA*	0.0	512
208	sc1	WheelofWar	50	0	SA*	0.0	512
211	street	Shanghai_0	50	0	SA*	1.0	75
214	street	Shanghai_1	50	0	SA*	1.0	43
217	street	Shanghai_2	50	0	SA*	1.0	49
220	street	Sydney_0	50	0	SA*	1.0	96
223	street	Sydney_1	50	0	SA*	1.0	89
226	street	Sydney_2	50	0	SA*	1.0	138
229	wc3	riverrun	50	0	SA*	1.0	21
232	wc3	scorchedbasin	50	0	SA*	1.0	98
235	wc3	stromguarde	50	0	SA*	0.0	512
238	wc3	swampofsorrows	50	0	SA*	1.0	42
241	wc3	thecrucible	50	0	SA*	1.0	377
244	wc3	theglaive	50	0	SA*	1.0	6
247	wc3	timbermawhold	50	0	SA*	1.0	26
250	wc3	tranquilpaths	50	0	SA*	1.0	477
253	sc1	TaleofTwoCities	75	0	SA*	1.0	1
256	sc1	TheFrozenSea	75	0	SA*	0.0	512
259	sc1	TheHighway	75	0	SA*	0.0	512
262	sc1	TheatreofWar	75	0	SA*	1.0	37
265	sc1	ThinIce	75	0	SA*	1.0	479
268	sc1	Tribes	75	0	SA*	1.0	388
271	sc1	Triskelion	75	0	SA*	1.0	17
274	sc1	Turbo	75	0	SA*	1.0	143
277	sc1	Typhoon	75	0	SA*	0.0	512
280	sc1	ValleyofRe	75	0	SA*	0.0	512
283	sc1	WarpGates	75	0	SA*	1.0	198
286	sc1	WatersEdge	75	0	SA*	0.0	512
289	sc1	WaypointJunction	75	0	SA*	0.0	512
292	sc1	WheelofWar	75	0	SA*	0.0	512
295	street	Shanghai_0	75	0	SA*	1.0	66
298	street	Shanghai_1	75	0	SA*	1.0	25
301	street	Shanghai_2	75	0	SA*	1.0	59
304	street	Sydney_0	75	0	SA*	1.0	72
307	street	Sydney_1	75	0	SA*	1.0	138
310	street	Sydney_2	75	0	SA*	0.0	512
313	wc3	riverrun	75	0	SA*	1.0	102
316	wc3	scorchedbasin	75	0	SA*	1.0	208
319	wc3	stromguarde	75	0	SA*	0.0	512
322	wc3	swampofsorrows	75	0	SA*	1.0	47
325	wc3	thecrucible	75	0	SA*	0.0	512
328	wc3	theglaive	75	0	SA*	1.0	6
331	wc3	timbermawhold	75	0	SA*	1.0	51
334	wc3	tranquilpaths	75	0	SA*	0.0	512
337	sc1	TaleofTwoCities	100	0	SA*	1.0	1
340	sc1	TheFrozenSea	100	0	SA*	0.0	512
343	sc1	TheHighway	100	0	SA*	0.0	512
346	sc1	TheatreofWar	100	0	SA*	1.0	37
349	sc1	ThinIce	100	0	SA*	0.0	512
352	sc1	Tribes	100	0	SA*	1.0	506
355	sc1	Triskelion	100	0	SA*	1.0	17
358	sc1	Turbo	100	0	SA*	1.0	181
361	sc1	Typhoon	100	0	SA*	0.0	512
364	sc1	ValleyofRe	100	0	SA*	1.0	89
367	sc1	WarpGates	100	0	SA*	1.0	325
370	sc1	WatersEdge	100	0	SA*	0.0	512
373	sc1	WaypointJunction	100	0	SA*	0.0	512
376	sc1	WheelofWar	100	0	SA*	0.0	512
379	street	Shanghai_0	100	0	SA*	1.0	386
382	street	Shanghai_1	100	0	SA*	1.0	35
385	street	Shanghai_2	100	0	SA*	1.0	95
388	street	Sydney_0	100	0	SA*	1.0	123
391	street	Sydney_1	100	0	SA*	1.0	356
394	street	Sydney_2	100	0	SA*	0.0	512
397	wc3	riverrun	100	0	SA*	1.0	92
400	wc3	scorchedbasin	100	0	SA*	1.0	332
403	wc3	stromguarde	100	0	SA*	0.0	512
406	wc3	swampofsorrows	100	0	SA*	1.0	44
409	wc3	thecrucible	100	0	SA*	0.0	512
412	wc3	theglaive	100	0	SA*	1.0	8
415	wc3	timbermawhold	100	0	SA*	1.0	19
418	wc3	tranquilpaths	100	0	SA*	0.0	512
421	sc1	TaleofTwoCities	125	0	SA*	1.0	1
424	sc1	TheFrozenSea	125	0	SA*	1.0	436
427	sc1	TheHighway	125	0	SA*	0.0	512
430	sc1	TheatreofWar	125	0	SA*	1.0	37
433	sc1	ThinIce	125	0	SA*	0.0	512
436	sc1	Tribes	125	0	SA*	1.0	433
439	sc1	Triskelion	125	0	SA*	1.0	38
442	sc1	Turbo	125	0	SA*	1.0	457
445	sc1	Typhoon	125	0	SA*	0.0	512
448	sc1	ValleyofRe	125	0	SA*	1.0	82
451	sc1	WarpGates	125	0	SA*	1.0	331
454	sc1	WatersEdge	125	0	SA*	0.0	512
457	sc1	WaypointJunction	125	0	SA*	0.0	512
460	sc1	WheelofWar	125	0	SA*	1.0	353
463	street	Shanghai_0	125	0	SA*	1.0	270
466	street	Shanghai_1	125	0	SA*	1.0	53
469	street	Shanghai_2	125	0	SA*	1.0	113
472	street	Sydney_0	125	0	SA*	1.0	361
475	street	Sydney_1	125	0	SA*	0.0	512
478	street	Sydney_2	125	0	SA*	1.0	466
481	wc3	riverrun	125	0	SA*	1.0	53
484	wc3	scorchedbasin	125	0	SA*	0.0	512
487	wc3	stromguarde	125	0	SA*	0.0	512
490	wc3	swampofsorrows	125	0	SA*	1.0	126
493	wc3	thecrucible	125	0	SA*	1.0	339
496	wc3	theglaive	125	0	SA*	1.0	6
499	wc3	timbermawhold	125	0	SA*	1.0	96
502	wc3	tranquilpaths	125	0	SA*	0.0	512
505	sc1	TaleofTwoCities	150	0	SA*	1.0	1
508	sc1	TheFrozenSea	150	0	SA*	0.0	512
511	sc1	TheHighway	150	0	SA*	0.0	512
514	sc1	TheatreofWar	150	0	SA*	1.0	37
517	sc1	ThinIce	150	0	SA*	0.0	512
520	sc1	Tribes	150	0	SA*	1.0	186
523	sc1	Triskelion	150	0	SA*	1.0	26
526	sc1	Turbo	150	0	SA*	1.0	263
529	sc1	Typhoon	150	0	SA*	0.0	512
532	sc1	ValleyofRe	150	0	SA*	1.0	89
535	sc1	WarpGates	150	0	SA*	0.0	512
538	sc1	WatersEdge	150	0	SA*	0.0	512
541	sc1	WaypointJunction	150	0	SA*	0.0	512
544	sc1	WheelofWar	150	0	SA*	0.0	512
547	street	Shanghai_0	150	0	SA*	0.0	512
550	street	Shanghai_1	150	0	SA*	1.0	74
553	street	Shanghai_2	150	0	SA*	1.0	380
556	street	Sydney_0	150	0	SA*	1.0	261
559	street	Sydney_1	150	0	SA*	0.0	512
562	street	Sydney_2	150	0	SA*	0.0	512
565	wc3	riverrun	150	0	SA*	1.0	59
568	wc3	scorchedbasin	150	0	SA*	0.0	512
571	wc3	stromguarde	150	0	SA*	0.0	512
574	wc3	swampofsorrows	150	0	SA*	1.0	76
577	wc3	thecrucible	150	0	SA*	0.0	512
580	wc3	theglaive	150	0	SA*	1.0	30
583	wc3	timbermawhold	150	0	SA*	1.0	86
586	wc3	tranquilpaths	150	0	SA*	0.0	512
589	sc1	TaleofTwoCities	175	0	SA*	1.0	1
592	sc1	TheFrozenSea	175	0	SA*	0.0	512
595	sc1	TheHighway	175	0	SA*	0.0	512
598	sc1	TheatreofWar	175	0	SA*	1.0	37
601	sc1	ThinIce	175	0	SA*	0.0	512
604	sc1	Tribes	175	0	SA*	0.0	512
607	sc1	Triskelion	175	0	SA*	1.0	27
610	sc1	Turbo	175	0	SA*	0.0	512
613	sc1	Typhoon	175	0	SA*	0.0	512
616	sc1	ValleyofRe	175	0	SA*	1.0	80
619	sc1	WarpGates	175	0	SA*	0.0	512
622	sc1	WatersEdge	175	0	SA*	0.0	512
625	sc1	WaypointJunction	175	0	SA*	0.0	512
628	sc1	WheelofWar	175	0	SA*	0.0	512
631	street	Shanghai_0	175	0	SA*	1.0	248
634	street	Shanghai_1	175	0	SA*	1.0	45
637	street	Shanghai_2	175	0	SA*	1.0	379
640	street	Sydney_0	175	0	SA*	0.0	512
643	street	Sydney_1	175	0	SA*	1.0	428
646	street	Sydney_2	175	0	SA*	0.0	512
649	wc3	riverrun	175	0	SA*	0.0	512
652	wc3	scorchedbasin	175	0	SA*	0.0	512
655	wc3	stromguarde	175	0	SA*	0.0	512
658	wc3	swampofsorrows	175	0	SA*	1.0	53
661	wc3	thecrucible	175	0	SA*	0.0	512
664	wc3	theglaive	175	0	SA*	1.0	6
667	wc3	timbermawhold	175	0	SA*	1.0	69
670	wc3	tranquilpaths	175	0	SA*	0.0	512
673	sc1	TaleofTwoCities	200	0	SA*	1.0	1
676	sc1	TheFrozenSea	200	0	SA*	0.0	512
679	sc1	TheHighway	200	0	SA*	0.0	512
682	sc1	TheatreofWar	200	0	SA*	1.0	37
685	sc1	ThinIce	200	0	SA*	0.0	512
688	sc1	Tribes	200	0	SA*	1.0	413
691	sc1	Triskelion	200	0	SA*	1.0	40
694	sc1	Turbo	200	0	SA*	0.0	512
697	sc1	Typhoon	200	0	SA*	0.0	512
700	sc1	ValleyofRe	200	0	SA*	0.0	512
703	sc1	WarpGates	200	0	SA*	0.0	512
706	sc1	WatersEdge	200	0	SA*	0.0	512
709	sc1	WaypointJunction	200	0	SA*	0.0	512
712	sc1	WheelofWar	200	0	SA*	0.0	512
715	street	Shanghai_0	200	0	SA*	0.0	512
718	street	Shanghai_1	200	0	SA*	1.0	39
721	street	Shanghai_2	200	0	SA*	0.0	512
724	street	Sydney_0	200	0	SA*	0.0	512
727	street	Sydney_1	200	0	SA*	0.0	512
730	street	Sydney_2	200	0	SA*	0.0	512
733	wc3	riverrun	200	0	SA*	1.0	247
736	wc3	scorchedbasin	200	0	SA*	0.0	512
739	wc3	stromguarde	200	0	SA*	0.0	512
742	wc3	swampofsorrows	200	0	SA*	1.0	45
745	wc3	thecrucible	200	0	SA*	0.0	512
748	wc3	theglaive	200	0	SA*	1.0	76
751	wc3	timbermawhold	200	0	SA*	1.0	212
754	wc3	tranquilpaths	200	0	SA*	0.0	512
757	sc1	TaleofTwoCities	0	1	SA*	1.0	106
760	sc1	TheFrozenSea	0	1	SA*	1.0	20
763	sc1	TheHighway	0	1	SA*	1.0	33
766	sc1	TheatreofWar	0	1	SA*	1.0	98
769	sc1	ThinIce	0	1	SA*	1.0	224
772	sc1	Tribes	0	1	SA*	1.0	16
775	sc1	Triskelion	0	1	SA*	1.0	37
778	sc1	Turbo	0	1	SA*	1.0	123
781	sc1	Typhoon	0	1	SA*	1.0	61
784	sc1	ValleyofRe	0	1	SA*	1.0	327
787	sc1	WarpGates	0	1	SA*	1.0	126
790	sc1	WatersEdge	0	1	SA*	1.0	1
793	sc1	WaypointJunction	0	1	SA*	1.0	87
796	sc1	WheelofWar	0	1	SA*	1.0	156
799	street	Shanghai_0	0	1	SA*	1.0	67
802	street	Shanghai_1	0	1	SA*	1.0	57
805	street	Shanghai_2	0	1	SA*	1.0	39
808	street	Sydney_0	0	1	SA*	1.0	36
811	street	Sydney_1	0	1	SA*	1.0	33
814	street	Sydney_2	0	1	SA*	1.0	43
817	wc3	riverrun	0	1	SA*	1.0	7
820	wc3	scorchedbasin	0	1	SA*	1.0	23
823	wc3	stromguarde	0	1	SA*	1.0	17
826	wc3	swampofsorrows	0	1	SA*	1.0	11
829	wc3	thecrucible	0	1	SA*	1.0	4
832	wc3	theglaive	0	1	SA*	1.0	8
835	wc3	timbermawhold	0	1	SA*	1.0	19
838	wc3	tranquilpaths	0	1	SA*	1.0	24
841	sc1	TaleofTwoCities	25	1	SA*	1.0	152
844	sc1	TheFrozenSea	25	1	SA*	1.0	39
847	sc1	TheHighway	25	1	SA*	1.0	68
850	sc1	TheatreofWar	25	1	SA*	1.0	98
853	sc1	ThinIce	25	1	SA*	0.0	512
856	sc1	Tribes	25	1	SA*	1.0	16
859	sc1	Triskelion	25	1	SA*	1.0	59
862	sc1	Turbo	25	1	SA*	1.0	153
865	sc1	Typhoon	25	1	SA*	1.0	145
868	sc1	ValleyofRe	25	1	SA*	0.0	512
871	sc1	WarpGates	25	1	SA*	0.0	512
874	sc1	WatersEdge	25	1	SA*	1.0	1
877	sc1	WaypointJunction	25	1	SA*	0.0	512
880	sc1	WheelofWar	25	1	SA*	1.0	178
883	street	Shanghai_0	25	1	SA*	1.0	67
886	street	Shanghai_1	25	1	SA*	1.0	63
889	street	Shanghai_2	25	1	SA*	1.0	39
892	street	Sydney_0	25	1	SA*	1.0	59
895	street	Sydney_1	25	1	SA*	1.0	35
898	street	Sydney_2	25	1	SA*	1.0	43
901	wc3	riverrun	25	1	SA*	1.0	7
904	wc3	scorchedbasin	25	1	SA*	1.0	51
907	wc3	stromguarde	25	1	SA*	1.0	17
910	wc3	swampofsorrows	25	1	SA*	1.0	11
913	wc3	thecrucible	25	1	SA*	1.0	4
916	wc3	theglaive	25	1	SA*	1.0	8
919	wc3	timbermawhold	25	1	SA*	1.0	19
922	wc3	tranquilpaths	25	1	SA*	1.0	50
925	sc1	TaleofTwoCities	50	1	SA*	1.0	141
928	sc1	TheFrozenSea	50	1	SA*	0.0	512
931	sc1	TheHighway	50	1	SA*	0.0	512
934	sc1	TheatreofWar	50	1	SA*	1.0	98
937	sc1	ThinIce	50	1	SA*	0.0	512
940	sc1	Tribes	50	1	SA*	1.0	16
943	sc1	Triskelion	50	1	SA*	1.0	493
946	sc1	Turbo	50	1	SA*	1.0	389
949	sc1	Typhoon	50	1	SA*	1.0	121
952	sc1	ValleyofRe	50	1	SA*	0.0	512
955	sc1	WarpGates	50	1	SA*	1.0	165
958	sc1	WatersEdge	50	1	SA*	1.0	1
961	sc1	WaypointJunction	50	1	SA*	0.0	512
964	sc1	WheelofWar	50	1	SA*	0.0	512
967	street	Shanghai_0	50	1	SA*	1.0	137
970	street	Shanghai_1	50	1	SA*	1.0	89
973	street	Shanghai_2	50	1	SA*	1.0	48
976	street	Sydney_0	50	1	SA*	1.0	54
979	street	Sydney_1	50	1	SA*	1.0	33
982	street	Sydney_2	50	1	SA*	1.0	141
985	wc3	riverrun	50	1	SA*	1.0	7
988	wc3	scorchedbasin	50	1	SA*	1.0	48
991	wc3	stromguarde	50	1	SA*	1.0	26
994	wc3	swampofsorrows	50	1	SA*	1.0	11
997	wc3	thecrucible	50	1	SA*	1.0	6
1000	wc3	theglaive	50	1	SA*	1.0	8
1003	wc3	timbermawhold	50	1	SA*	1.0	23
1006	wc3	tranquilpaths	50	1	SA*	1.0	307
1009	sc1	TaleofTwoCities	75	1	SA*	0.0	512
1012	sc1	TheFrozenSea	75	1	SA*	1.0	446
1015	sc1	TheHighway	75	1	SA*	1.0	202
1018	sc1	TheatreofWar	75	1	SA*	1.0	136
1021	sc1	ThinIce	75	1	SA*	0.0	512
1024	sc1	Tribes	75	1	SA*	1.0	17
1027	sc1	Triskelion	75	1	SA*	1.0	45
1030	sc1	Turbo	75	1	SA*	0.0	512
1033	sc1	Typhoon	75	1	SA*	1.0	104
1036	sc1	ValleyofRe	75	1	SA*	0.0	512
1039	sc1	WarpGates	75	1	SA*	1.0	389
1042	sc1	WatersEdge	75	1	SA*	1.0	1
1045	sc1	WaypointJunction	75	1	SA*	0.0	512
1048	sc1	WheelofWar	75	1	SA*	1.0	151
1051	street	Shanghai_0	75	1	SA*	1.0	442
1054	street	Shanghai_1	75	1	SA*	1.0	148
1057	street	Shanghai_2	75	1	SA*	1.0	73
1060	street	Sydney_0	75	1	SA*	1.0	349
1063	street	Sydney_1	75	1	SA*	1.0	42
1066	street	Sydney_2	75	1	SA*	1.0	109
1069	wc3	riverrun	75	1	SA*	1.0	15
1072	wc3	scorchedbasin	75	1	SA*	1.0	65
1075	wc3	stromguarde	75	1	SA*	1.0	113
1078	wc3	swampofsorrows	75	1	SA*	1.0	11
1081	wc3	thecrucible	75	1	SA*	1.0	58
1084	wc3	theglaive	75	1	SA*	1.0	8
1087	wc3	timbermawhold	75	1	SA*	1.0	19
1090	wc3	tranquilpaths	75	1	SA*	1.0	218
1093	sc1	TaleofTwoCities	100	1	SA*	0.0	512
1096	sc1	TheFrozenSea	100	1	SA*	1.0	105
1099	sc1	TheHighway	100	1	SA*	1.0	319
1102	sc1	TheatreofWar	100	1	SA*	1.0	175
1105	sc1	ThinIce	100	1	SA*	0.0	512
1108	sc1	Tribes	100	1	SA*	1.0	21
1111	sc1	Triskelion	100	1	SA*	1.0	198
1114	sc1	Turbo	100	1	SA*	0.0	512
1117	sc1	Typhoon	100	1	SA*	1.0	161
1120	sc1	ValleyofRe	100	1	SA*	0.0	512
1123	sc1	WarpGates	100	1	SA*	0.0	512
1126	sc1	WatersEdge	100	1	SA*	1.0	1
1129	sc1	WaypointJunction	100	1	SA*	0.0	512
1132	sc1	WheelofWar	100	1	SA*	0.0	512
1135	street	Shanghai_0	100	1	SA*	1.0	320
1138	street	Shanghai_1	100	1	SA*	1.0	251
1141	street	Shanghai_2	100	1	SA*	1.0	61
1144	street	Sydney_0	100	1	SA*	0.0	512
1147	street	Sydney_1	100	1	SA*	1.0	50
1150	street	Sydney_2	100	1	SA*	0.0	512
1153	wc3	riverrun	100	1	SA*	1.0	7
1156	wc3	scorchedbasin	100	1	SA*	1.0	130
1159	wc3	stromguarde	100	1	SA*	1.0	275
1162	wc3	swampofsorrows	100	1	SA*	1.0	12
1165	wc3	thecrucible	100	1	SA*	1.0	20
1168	wc3	theglaive	100	1	SA*	1.0	21
1171	wc3	timbermawhold	100	1	SA*	1.0	32
1174	wc3	tranquilpaths	100	1	SA*	1.0	81
1177	sc1	TaleofTwoCities	125	1	SA*	0.0	512
1180	sc1	TheFrozenSea	125	1	SA*	1.0	101
1183	sc1	TheHighway	125	1	SA*	0.0	512
1186	sc1	TheatreofWar	125	1	SA*	1.0	90
1189	sc1	ThinIce	125	1	SA*	0.0	512
1192	sc1	Tribes	125	1	SA*	1.0	16
1195	sc1	Triskelion	125	1	SA*	1.0	191
1198	sc1	Turbo	125	1	SA*	0.0	512
1201	sc1	Typhoon	125	1	SA*	1.0	300
1204	sc1	ValleyofRe	125	1	SA*	0.0	512
1207	sc1	WarpGates	125	1	SA*	0.0	512
1210	sc1	WatersEdge	125	1	SA*	1.0	1
1213	sc1	WaypointJunction	125	1	SA*	0.0	512
1216	sc1	WheelofWar	125	1	SA*	0.0	512
1219	street	Shanghai_0	125	1	SA*	1.0	448
1222	street	Shanghai_1	125	1	SA*	1.0	261
1225	street	Shanghai_2	125	1	SA*	1.0	104
1228	street	Sydney_0	125	1	SA*	0.0	512
1231	street	Sydney_1	125	1	SA*	1.0	122
1234	street	Sydney_2	125	1	SA*	0.0	512
1237	wc3	riverrun	125	1	SA*	1.0	7
1240	wc3	scorchedbasin	125	1	SA*	1.0	160
1243	wc3	stromguarde	125	1	SA*	1.0	101
1246	wc3	swampofsorrows	125	1	SA*	1.0	11
1249	wc3	thecrucible	125	1	SA*	1.0	10
1252	wc3	theglaive	125	1	SA*	1.0	8
1255	wc3	timbermawhold	125	1	SA*	1.0	32
1258	wc3	tranquilpaths	125	1	SA*	1.0	137
1261	sc1	TaleofTwoCities	150	1	SA*	0.0	512
1264	sc1	TheFrozenSea	150	1	SA*	0.0	512
1267	sc1	TheHighway	150	1	SA*	0.0	512
1270	sc1	TheatreofWar	150	1	SA*	1.0	151
1273	sc1	ThinIce	150	1	SA*	0.0	512
1276	sc1	Tribes	150	1	SA*	1.0	32
1279	sc1	Triskelion	150	1	SA*	1.0	72
1282	sc1	Turbo	150	1	SA*	1.0	355
1285	sc1	Typhoon	150	1	SA*	1.0	316
1288	sc1	ValleyofRe	150	1	SA*	1.0	142
1291	sc1	WarpGates	150	1	SA*	1.0	506
1294	sc1	WatersEdge	150	1	SA*	1.0	1
1297	sc1	WaypointJunction	150	1	SA*	0.0	512
1300	sc1	WheelofWar	150	1	SA*	0.0	512
1303	street	Shanghai_0	150	1	SA*	1.0	300
1306	street	Shanghai_1	150	1	SA*	0.0	512
1309	street	Shanghai_2	150	1	SA*	1.0	100
1312	street	Sydney_0	150	1	SA*	1.0	100
1315	street	Sydney_1	150	1	SA*	1.0	62
1318	street	Sydney_2	150	1	SA*	0.0	512
1321	wc3	riverrun	150	1	SA*	1.0	11
1324	wc3	scorchedbasin	150	1	SA*	1.0	283
1327	wc3	stromguarde	150	1	SA*	1.0	194
1330	wc3	swampofsorrows	150	1	SA*	1.0	11
1333	wc3	thecrucible	150	1	SA*	1.0	31
1336	wc3	theglaive	150	1	SA*	1.0	8
1339	wc3	timbermawhold	150	1	SA*	1.0	46
1342	wc3	tranquilpaths	150	1	SA*	0.0	512
1345	sc1	TaleofTwoCities	175	1	SA*	1.0	403
1348	sc1	TheFrozenSea	175	1	SA*	1.0	192
1351	sc1	TheHighway	175	1	SA*	0.0	512
1354	sc1	TheatreofWar	175	1	SA*	1.0	104
1357	sc1	ThinIce	175	1	SA*	0.0	512
1360	sc1	Tribes	175	1	SA*	1.0	30
1363	sc1	Triskelion	175	1	SA*	1.0	111
1366	sc1	Turbo	175	1	SA*	0.0	512
1369	sc1	Typhoon	175	1	SA*	0.0	512
1372	sc1	ValleyofRe	175	1	SA*	0.0	512
1375	sc1	WarpGates	175	1	SA*	0.0	512
1378	sc1	WatersEdge	175	1	SA*	1.0	1
1381	sc1	WaypointJunction	175	1	SA*	0.0	512
1384	sc1	WheelofWar	175	1	SA*	0.0	512
1387	street	Shanghai_0	175	1	SA*	1.0	176
1390	street	Shanghai_1	175	1	SA*	1.0	124
1393	street	Shanghai_2	175	1	SA*	1.0	105
1396	street	Sydney_0	175	1	SA*	1.0	104
1399	street	Sydney_1	175	1	SA*	1.0	202
1402	street	Sydney_2	175	1	SA*	0.0	512
1405	wc3	riverrun	175	1	SA*	1.0	37
1408	wc3	scorchedbasin	175	1	SA*	1.0	318
1411	wc3	stromguarde	175	1	SA*	1.0	128
1414	wc3	swampofsorrows	175	1	SA*	1.0	11
1417	wc3	thecrucible	175	1	SA*	1.0	65
1420	wc3	theglaive	175	1	SA*	1.0	48
1423	wc3	timbermawhold	175	1	SA*	1.0	39
1426	wc3	tranquilpaths	175	1	SA*	1.0	487
1429	sc1	TaleofTwoCities	200	1	SA*	0.0	512
1432	sc1	TheFrozenSea	200	1	SA*	0.0	512
1435	sc1	TheHighway	200	1	SA*	0.0	512
1438	sc1	TheatreofWar	200	1	SA*	1.0	80
1441	sc1	ThinIce	200	1	SA*	0.0	512
1444	sc1	Tribes	200	1	SA*	1.0	16
1447	sc1	Triskelion	200	1	SA*	0.0	512
1450	sc1	Turbo	200	1	SA*	0.0	512
1453	sc1	Typhoon	200	1	SA*	1.0	303
1456	sc1	ValleyofRe	200	1	SA*	0.0	512
1459	sc1	WarpGates	200	1	SA*	0.0	512
1462	sc1	WatersEdge	200	1	SA*	1.0	1
1465	sc1	WaypointJunction	200	1	SA*	0.0	512
1468	sc1	WheelofWar	200	1	SA*	0.0	512
1471	street	Shanghai_0	200	1	SA*	1.0	184
1474	street	Shanghai_1	200	1	SA*	0.0	512
1477	street	Shanghai_2	200	1	SA*	0.0	512
1480	street	Sydney_0	200	1	SA*	0.0	512
1483	street	Sydney_1	200	1	SA*	1.0	117
1486	street	Sydney_2	200	1	SA*	0.0	512
1489	wc3	riverrun	200	1	SA*	1.0	7
1492	wc3	scorchedbasin	200	1	SA*	0.0	512
1495	wc3	stromguarde	200	1	SA*	1.0	181
1498	wc3	swampofsorrows	200	1	SA*	1.0	11
1501	wc3	thecrucible	200	1	SA*	1.0	187
1504	wc3	theglaive	200	1	SA*	1.0	44
1507	wc3	timbermawhold	200	1	SA*	1.0	92
1510	wc3	tranquilpaths	200	1	SA*	0.0	512
1513	sc1	TaleofTwoCities	0	2	SA*	1.0	92
1516	sc1	TheFrozenSea	0	2	SA*	1.0	42
1519	sc1	TheHighway	0	2	SA*	1.0	89
1522	sc1	TheatreofWar	0	2	SA*	1.0	67
1525	sc1	ThinIce	0	2	SA*	1.0	121
1528	sc1	Tribes	0	2	SA*	1.0	55
1531	sc1	Triskelion	0	2	SA*	1.0	125
1534	sc1	Turbo	0	2	SA*	1.0	60
1537	sc1	Typhoon	0	2	SA*	1.0	73
1540	sc1	ValleyofRe	0	2	SA*	1.0	202
1543	sc1	WarpGates	0	2	SA*	1.0	122
1546	sc1	WatersEdge	0	2	SA*	1.0	67
1549	sc1	WaypointJunction	0	2	SA*	1.0	56
1552	sc1	WheelofWar	0	2	SA*	1.0	12
1555	street	Shanghai_0	0	2	SA*	1.0	83
1558	street	Shanghai_1	0	2	SA*	1.0	86
1561	street	Shanghai_2	0	2	SA*	1.0	142
1564	street	Sydney_0	0	2	SA*	1.0	61
1567	street	Sydney_1	0	2	SA*	1.0	27
1570	street	Sydney_2	0	2	SA*	1.0	66
1573	wc3	riverrun	0	2	SA*	1.0	15
1576	wc3	scorchedbasin	0	2	SA*	1.0	29
1579	wc3	stromguarde	0	2	SA*	1.0	23
1582	wc3	swampofsorrows	0	2	SA*	1.0	11
1585	wc3	thecrucible	0	2	SA*	1.0	32
1588	wc3	theglaive	0	2	SA*	1.0	95
1591	wc3	timbermawhold	0	2	SA*	1.0	13
1594	wc3	tranquilpaths	0	2	SA*	1.0	48
1597	sc1	TaleofTwoCities	25	2	SA*	0.0	512
1600	sc1	TheFrozenSea	25	2	SA*	1.0	74
1603	sc1	TheHighway	25	2	SA*	1.0	100
1606	sc1	TheatreofWar	25	2	SA*	1.0	63
1609	sc1	ThinIce	25	2	SA*	0.0	512
1612	sc1	Tribes	25	2	SA*	1.0	85
1615	sc1	Triskelion	25	2	SA*	1.0	195
1618	sc1	Turbo	25	2	SA*	1.0	60
1621	sc1	Typhoon	25	2	SA*	1.0	185
1624	sc1	ValleyofRe	25	2	SA*	1.0	170
1627	sc1	WarpGates	25	2	SA*	1.0	152
1630	sc1	WatersEdge	25	2	SA*	0.0	512
1633	sc1	WaypointJunction	25	2	SA*	0.0	512
1636	sc1	WheelofWar	25	2	SA*	1.0	12
1639	street	Shanghai_0	25	2	SA*	1.0	89
1642	street	Shanghai_1	25	2	SA*	1.0	143
1645	street	Shanghai_2	25	2	SA*	0.0	512
1648	street	Sydney_0	25	2	SA*	1.0	83
1651	street	Sydney_1	25	2	SA*	1.0	27
1654	street	Sydney_2	25	2	SA*	1.0	258
1657	wc3	riverrun	25	2	SA*	1.0	71
1660	wc3	scorchedbasin	25	2	SA*	1.0	78
1663	wc3	stromguarde	25	2	SA*	1.0	86
1666	wc3	swampofsorrows	25	2	SA*	1.0	11
1669	wc3	thecrucible	25	2	SA*	0.0	512
1672	wc3	theglaive	25	2	SA*	0.0	512
1675	wc3	timbermawhold	25	2	SA*	1.0	13
1678	wc3	tranquilpaths	25	2	SA*	1.0	52
1681	sc1	TaleofTwoCities	50	2	SA*	1.0	78
1684	sc1	TheFrozenSea	50	2	SA*	1.0	145
1687	sc1	TheHighway	50	2	SA*	0.0	512
1690	sc1	TheatreofWar	50	2	SA*	0.0	512
1693	sc1	ThinIce	50	2	SA*	0.0	512
1696	sc1	Tribes	50	2	SA*	1.0	86
1699	sc1	Triskelion	50	2	SA*	1.0	285
1702	sc1	Turbo	50	2	SA*	1.0	136
1705	sc1	Typhoon	50	2	SA*	0.0	512
1708	sc1	ValleyofRe	50	2	SA*	0.0	512
1711	sc1	WarpGates	50	2	SA*	1.0	356
1714	sc1	WatersEdge	50	2	SA*	0.0	512
1717	sc1	WaypointJunction	50	2	SA*	0.0	512
1720	sc1	WheelofWar	50	2	SA*	1.0	42
1723	street	Shanghai_0	50	2	SA*	1.0	160
1726	street	Shanghai_1	50	2	SA*	1.0	134
1729	street	Shanghai_2	50	2	SA*	0.0	512
1732	street	Sydney_0	50	2	SA*	1.0	266
1735	street	Sydney_1	50	2	SA*	1.0	45
1738	street	Sydney_2	50	2	SA*	1.0	455
1741	wc3	riverrun	50	2	SA*	1.0	32
1744	wc3	scorchedbasin	50	2	SA*	1.0	110
1747	wc3	stromguarde	50	2	SA*	1.0	42
1750	wc3	swampofsorrows	50	2	SA*	1.0	13
1753	wc3	thecrucible	50	2	SA*	0.0	512
1756	wc3	theglaive	50	2	SA*	0.0	512
1759	wc3	timbermawhold	50	2	SA*	1.0	30
1762	wc3	tranquilpaths	50	2	SA*	1.0	161
1765	sc1	TaleofTwoCities	75	2	SA*	0.0	512
1768	sc1	TheFrozenSea	75	2	SA*	1.0	272
1771	sc1	TheHighway	75	2	SA*	0.0	512
1774	sc1	TheatreofWar	75	2	SA*	1.0	170
1777	sc1	ThinIce	75	2	SA*	0.0	512
1780	sc1	Tribes	75	2	SA*	1.0	218
1783	sc1	Triskelion	75	2	SA*	1.0	338
1786	sc1	Turbo	75	2	SA*	1.0	229
1789	sc1	Typhoon	75	2	SA*	0.0	512
1792	sc1	ValleyofRe	75	2	SA*	1.0	225
1795	sc1	WarpGates	75	2	SA*	0.0	512
1798	sc1	WatersEdge	75	2	SA*	0.0	512
1801	sc1	WaypointJunction	75	2	SA*	0.0	512
1804	sc1	WheelofWar	75	2	SA*	1.0	12
1807	street	Shanghai_0	75	2	SA*	0.0	512
1810	street	Shanghai_1	75	2	SA*	1.0	308
1813	street	Shanghai_2	75	2	SA*	0.0	512
1816	street	Sydney_0	75	2	SA*	1.0	157
1819	street	Sydney_1	75	2	SA*	1.0	27
1822	street	Sydney_2	75	2	SA*	0.0	512
1825	wc3	riverrun	75	2	SA*	1.0	55
1828	wc3	scorchedbasin	75	2	SA*	1.0	192
1831	wc3	stromguarde	75	2	SA*	1.0	72
1834	wc3	swampofsorrows	75	2	SA*	1.0	13
1837	wc3	thecrucible	75	2	SA*	0.0	512
1840	wc3	theglaive	75	2	SA*	0.0	512
1843	wc3	timbermawhold	75	2	SA*	1.0	37
1846	wc3	tranquilpaths	75	2	SA*	1.0	261
1849	sc1	TaleofTwoCities	100	2	SA*	0.0	512
1852	sc1	TheFrozenSea	100	2	SA*	0.0	512
1855	sc1	TheHighway	100	2	SA*	0.0	512
1858	sc1	TheatreofWar	100	2	SA*	1.0	141
1861	sc1	ThinIce	100	2	SA*	0.0	512
1864	sc1	Tribes	100	2	SA*	1.0	204
1867	sc1	Triskelion	100	2	SA*	1.0	416
1870	sc1	Turbo	100	2	SA*	0.0	512
1873	sc1	Typhoon	100	2	SA*	0.0	512
1876	sc1	ValleyofRe	100	2	SA*	0.0	512
1879	sc1	WarpGates	100	2	SA*	0.0	512
1882	sc1	WatersEdge	100	2	SA*	0.0	512
1885	sc1	WaypointJunction	100	2	SA*	0.0	512
1888	sc1	WheelofWar	100	2	SA*	1.0	81
1891	street	Shanghai_0	100	2	SA*	1.0	309
1894	street	Shanghai_1	100	2	SA*	0.0	512
1897	street	Shanghai_2	100	2	SA*	0.0	512
1900	street	Sydney_0	100	2	SA*	1.0	157
1903	street	Sydney_1	100	2	SA*	1.0	45
1906	street	Sydney_2	100	2	SA*	0.0	512
1909	wc3	riverrun	100	2	SA*	1.0	35
1912	wc3	scorchedbasin	100	2	SA*	0.0	512
1915	wc3	stromguarde	100	2	SA*	1.0	160
1918	wc3	swampofsorrows	100	2	SA*	1.0	18
1921	wc3	thecrucible	100	2	SA*	0.0	512
1924	wc3	theglaive	100	2	SA*	0.0	512
1927	wc3	timbermawhold	100	2	SA*	1.0	30
1930	wc3	tranquilpaths	100	2	SA*	1.0	392
1933	sc1	TaleofTwoCities	125	2	SA*	0.0	512
1936	sc1	TheFrozenSea	125	2	SA*	1.0	262
1939	sc1	TheHighway	125	2	SA*	0.0	512
1942	sc1	TheatreofWar	125	2	SA*	1.0	369
1945	sc1	ThinIce	125	2	SA*	0.0	512
1948	sc1	Tribes	125	2	SA*	1.0	201
1951	sc1	Triskelion	125	2	SA*	0.0	512
1954	sc1	Turbo	125	2	SA*	1.0	206
1957	sc1	Typhoon	125	2	SA*	0.0	512
1960	sc1	ValleyofRe	125	2	SA*	0.0	512
1963	sc1	WarpGates	125	2	SA*	0.0	512
1966	sc1	WatersEdge	125	2	SA*	0.0	512
1969	sc1	WaypointJunction	125	2	SA*	0.0	512
1972	sc1	WheelofWar	125	2	SA*	0.0	512
1975	street	Shanghai_0	125	2	SA*	0.0	512
1978	street	Shanghai_1	125	2	SA*	0.0	512
1981	street	Shanghai_2	125	2	SA*	0.0	512
1984	street	Sydney_0	125	2	SA*	1.0	347
1987	street	Sydney_1	125	2	SA*	1.0	134
1990	street	Sydney_2	125	2	SA*	0.0	512
1993	wc3	riverrun	125	2	SA*	1.0	137
1996	wc3	scorchedbasin	125	2	SA*	0.0	512
1999	wc3	stromguarde	125	2	SA*	1.0	383
2002	wc3	swampofsorrows	125	2	SA*	1.0	49
2005	wc3	thecrucible	125	2	SA*	0.0	512
2008	wc3	theglaive	125	2	SA*	0.0	512
2011	wc3	timbermawhold	125	2	SA*	1.0	13
2014	wc3	tranquilpaths	125	2	SA*	0.0	512
2017	sc1	TaleofTwoCities	150	2	SA*	0.0	512
2020	sc1	TheFrozenSea	150	2	SA*	1.0	491
2023	sc1	TheHighway	150	2	SA*	0.0	512
2026	sc1	TheatreofWar	150	2	SA*	1.0	361
2029	sc1	ThinIce	150	2	SA*	0.0	512
2032	sc1	Tribes	150	2	SA*	0.0	512
2035	sc1	Triskelion	150	2	SA*	1.0	494
2038	sc1	Turbo	150	2	SA*	0.0	512
2041	sc1	Typhoon	150	2	SA*	0.0	512
2044	sc1	ValleyofRe	150	2	SA*	1.0	469
2047	sc1	WarpGates	150	2	SA*	0.0	512
2050	sc1	WatersEdge	150	2	SA*	0.0	512
2053	sc1	WaypointJunction	150	2	SA*	0.0	512
2056	sc1	WheelofWar	150	2	SA*	1.0	201
2059	street	Shanghai_0	150	2	SA*	0.0	512
2062	street	Shanghai_1	150	2	SA*	0.0	512
2065	street	Shanghai_2	150	2	SA*	0.0	512
2068	street	Sydney_0	150	2	SA*	1.0	282
2071	street	Sydney_1	150	2	SA*	1.0	27
2074	street	Sydney_2	150	2	SA*	0.0	512
2077	wc3	riverrun	150	2	SA*	1.0	259
2080	wc3	scorchedbasin	150	2	SA*	0.0	512
2083	wc3	stromguarde	150	2	SA*	0.0	512
2086	wc3	swampofsorrows	150	2	SA*	1.0	140
2089	wc3	thecrucible	150	2	SA*	0.0	512
2092	wc3	theglaive	150	2	SA*	0.0	512
2095	wc3	timbermawhold	150	2	SA*	1.0	120
2098	wc3	tranquilpaths	150	2	SA*	0.0	512
2101	sc1	TaleofTwoCities	175	2	SA*	0.0	512
2104	sc1	TheFrozenSea	175	2	SA*	1.0	312
2107	sc1	TheHighway	175	2	SA*	0.0	512
2110	sc1	TheatreofWar	175	2	SA*	1.0	352
2113	sc1	ThinIce	175	2	SA*	0.0	512
2116	sc1	Tribes	175	2	SA*	0.0	512
2119	sc1	Triskelion	175	2	SA*	0.0	512
2122	sc1	Turbo	175	2	SA*	0.0	512
2125	sc1	Typhoon	175	2	SA*	0.0	512
2128	sc1	ValleyofRe	175	2	SA*	0.0	512
2131	sc1	WarpGates	175	2	SA*	0.0	512
2134	sc1	WatersEdge	175	2	SA*	0.0	512
2137	sc1	WaypointJunction	175	2	SA*	0.0	512
2140	sc1	WheelofWar	175	2	SA*	1.0	96
2143	street	Shanghai_0	175	2	SA*	1.0	205
2146	street	Shanghai_1	175	2	SA*	1.0	482
2149	street	Shanghai_2	175	2	SA*	1.0	368
2152	street	Sydney_0	175	2	SA*	0.0	512
2155	street	Sydney_1	175	2	SA*	1.0	116
2158	street	Sydney_2	175	2	SA*	0.0	512
2161	wc3	riverrun	175	2	SA*	0.0	512
2164	wc3	scorchedbasin	175	2	SA*	0.0	512
2167	wc3	stromguarde	175	2	SA*	0.0	512
2170	wc3	swampofsorrows	175	2	SA*	1.0	98
2173	wc3	thecrucible	175	2	SA*	0.0	512
2176	wc3	theglaive	175	2	SA*	0.0	512
2179	wc3	timbermawhold	175	2	SA*	1.0	143
2182	wc3	tranquilpaths	175	2	SA*	0.0	512
2185	sc1	TaleofTwoCities	200	2	SA*	0.0	512
2188	sc1	TheFrozenSea	200	2	SA*	0.0	512
2191	sc1	TheHighway	200	2	SA*	0.0	512
2194	sc1	TheatreofWar	200	2	SA*	1.0	224
2197	sc1	ThinIce	200	2	SA*	0.0	512
2200	sc1	Tribes	200	2	SA*	1.0	209
2203	sc1	Triskelion	200	2	SA*	0.0	512
2206	sc1	Turbo	200	2	SA*	0.0	512
2209	sc1	Typhoon	200	2	SA*	0.0	512
2212	sc1	ValleyofRe	200	2	SA*	0.0	512
2215	sc1	WarpGates	200	2	SA*	0.0	512
2218	sc1	WatersEdge	200	2	SA*	0.0	512
2221	sc1	WaypointJunction	200	2	SA*	0.0	512
2224	sc1	WheelofWar	200	2	SA*	0.0	512
2227	street	Shanghai_0	200	2	SA*	0.0	512
2230	street	Shanghai_1	200	2	SA*	0.0	512
2233	street	Shanghai_2	200	2	SA*	0.0	512
2236	street	Sydney_0	200	2	SA*	0.0	512
2239	street	Sydney_1	200	2	SA*	1.0	82
2242	street	Sydney_2	200	2	SA*	0.0	512
2245	wc3	riverrun	200	2	SA*	0.0	512
2248	wc3	scorchedbasin	200	2	SA*	0.0	512
2251	wc3	stromguarde	200	2	SA*	0.0	512
2254	wc3	swampofsorrows	200	2	SA*	1.0	164
2257	wc3	thecrucible	200	2	SA*	0.0	512
2260	wc3	theglaive	200	2	SA*	0.0	512
2263	wc3	timbermawhold	200	2	SA*	1.0	224
2266	wc3	tranquilpaths	200	2	SA*	0.0	512
2269	sc1	TaleofTwoCities	0	3	SA*	1.0	45
2272	sc1	TheFrozenSea	0	3	SA*	1.0	65
2275	sc1	TheHighway	0	3	SA*	1.0	16
2278	sc1	TheatreofWar	0	3	SA*	1.0	139
2281	sc1	ThinIce	0	3	SA*	1.0	11
2284	sc1	Tribes	0	3	SA*	1.0	43
2287	sc1	Triskelion	0	3	SA*	1.0	17
2290	sc1	Turbo	0	3	SA*	1.0	2
2293	sc1	Typhoon	0	3	SA*	1.0	36
2296	sc1	ValleyofRe	0	3	SA*	1.0	107
2299	sc1	WarpGates	0	3	SA*	1.0	71
2302	sc1	WatersEdge	0	3	SA*	1.0	34
2305	sc1	WaypointJunction	0	3	SA*	1.0	31
2308	sc1	WheelofWar	0	3	SA*	1.0	34
2311	street	Shanghai_0	0	3	SA*	1.0	31
2314	street	Shanghai_1	0	3	SA*	1.0	37
2317	street	Shanghai_2	0	3	SA*	1.0	89
2320	street	Sydney_0	0	3	SA*	1.0	27
2323	street	Sydney_1	0	3	SA*	1.0	29
2326	street	Sydney_2	0	3	SA*	1.0	2
2329	wc3	riverrun	0	3	SA*	1.0	4
2332	wc3	scorchedbasin	0	3	SA*	1.0	45
2335	wc3	stromguarde	0	3	SA*	1.0	20
2338	wc3	swampofsorrows	0	3	SA*	1.0	8
2341	wc3	thecrucible	0	3	SA*	1.0	34
2344	wc3	theglaive	0	3	SA*	1.0	11
2347	wc3	timbermawhold	0	3	SA*	1.0	27
2350	wc3	tranquilpaths	0	3	SA*	1.0	34
2353	sc1	TaleofTwoCities	25	3	SA*	1.0	55
2356	sc1	TheFrozenSea	25	3	SA*	1.0	81
2359	sc1	TheHighway	25	3	SA*	1.0	16
2362	sc1	TheatreofWar	25	3	SA*	1.0	161
2365	sc1	ThinIce	25	3	SA*	1.0	11
2368	sc1	Tribes	25	3	SA*	1.0	53
2371	sc1	Triskelion	25	3	SA*	1.0	17
2374	sc1	Turbo	25	3	SA*	1.0	2
2377	sc1	Typhoon	25	3	SA*	1.0	155
2380	sc1	ValleyofRe	25	3	SA*	0.0	512
2383	sc1	WarpGates	25	3	SA*	1.0	105
2386	sc1	WatersEdge	25	3	SA*	1.0	54
2389	sc1	WaypointJunction	25	3	SA*	1.0	31
2392	sc1	WheelofWar	25	3	SA*	1.0	60
2395	street	Shanghai_0	25	3	SA*	1.0	35
2398	street	Shanghai_1	25	3	SA*	1.0	46
2401	street	Shanghai_2	25	3	SA*	0.0	512
2404	street	Sydney_0	25	3	SA*	1.0	29
2407	street	Sydney_1	25	3	SA*	1.0	33
2410	street	Sydney_2	25	3	SA*	1.0	2
2413	wc3	riverrun	25	3	SA*	1.0	4
2416	wc3	scorchedbasin	25	3	SA*	1.0	49
2419	wc3	stromguarde	25	3	SA*	1.0	24
2422	wc3	swampofsorrows	25	3	SA*	1.0	8
2425	wc3	thecrucible	25	3	SA*	1.0	106
2428	wc3	theglaive	25	3	SA*	1.0	25
2431	wc3	timbermawhold	25	3	SA*	1.0	37
2434	wc3	tranquilpaths	25	3	SA*	0.0	512
2437	sc1	TaleofTwoCities	50	3	SA*	1.0	346
2440	sc1	TheFrozenSea	50	3	SA*	1.0	162
2443	sc1	TheHighway	50	3	SA*	1.0	38
2446	sc1	TheatreofWar	50	3	SA*	1.0	134
2449	sc1	ThinIce	50	3	SA*	1.0	11
2452	sc1	Tribes	50	3	SA*	1.0	90
2455	sc1	Triskelion	50	3	SA*	1.0	17
2458	sc1	Turbo	50	3	SA*	1.0	2
2461	sc1	Typhoon	50	3	SA*	1.0	56
2464	sc1	ValleyofRe	50	3	SA*	1.0	85
2467	sc1	WarpGates	50	3	SA*	0.0	512
2470	sc1	WatersEdge	50	3	SA*	1.0	56
2473	sc1	WaypointJunction	50	3	SA*	1.0	61
2476	sc1	WheelofWar	50	3	SA*	1.0	95
2479	street	Shanghai_0	50	3	SA*	1.0	56
2482	street	Shanghai_1	50	3	SA*	1.0	59
2485	street	Shanghai_2	50	3	SA*	1.0	259
2488	street	Sydney_0	50	3	SA*	1.0	33
2491	street	Sydney_1	50	3	SA*	1.0	49
2494	street	Sydney_2	50	3	SA*	1.0	2
2497	wc3	riverrun	50	3	SA*	1.0	16
2500	wc3	scorchedbasin	50	3	SA*	1.0	148
2503	wc3	stromguarde	50	3	SA*	1.0	20
2506	wc3	swampofsorrows	50	3	SA*	1.0	8
2509	wc3	thecrucible	50	3	SA*	1.0	154
2512	wc3	theglaive	50	3	SA*	1.0	22
2515	wc3	timbermawhold	50	3	SA*	1.0	37
2518	wc3	tranquilpaths	50	3	SA*	0.0	512
2521	sc1	TaleofTwoCities	75	3	SA*	1.0	114
2524	sc1	TheFrozenSea	75	3	SA*	0.0	512
2527	sc1	TheHighway	75	3	SA*	1.0	133
2530	sc1	TheatreofWar	75	3	SA*	1.0	127
2533	sc1	ThinIce	75	3	SA*	1.0	11
2536	sc1	Tribes	75	3	SA*	1.0	256
2539	sc1	Triskelion	75	3	SA*	1.0	17
2542	sc1	Turbo	75	3	SA*	1.0	2
2545	sc1	Typhoon	75	3	SA*	1.0	202
2548	sc1	ValleyofRe	75	3	SA*	0.0	512
2551	sc1	WarpGates	75	3	SA*	0.0	512
2554	sc1	WatersEdge	75	3	SA*	1.0	86
2557	sc1	WaypointJunction	75	3	SA*	1.0	431
2560	sc1	WheelofWar	75	3	SA*	1.0	231
2563	street	Shanghai_0	75	3	SA*	1.0	369
2566	street	Shanghai_1	75	3	SA*	1.0	351
2569	street	Shanghai_2	75	3	SA*	0.0	512
2572	street	Sydney_0	75	3	SA*	1.0	51
2575	street	Sydney_1	75	3	SA*	1.0	31
2578	street	Sydney_2	75	3	SA*	1.0	2
2581	wc3	riverrun	75	3	SA*	1.0	4
2584	wc3	scorchedbasin	75	3	SA*	1.0	198
2587	wc3	stromguarde	75	3	SA*	0.0	512
2590	wc3	swampofsorrows	75	3	SA*	1.0	8
2593	wc3	thecrucible	75	3	SA*	1.0	226
2596	wc3	theglaive	75	3	SA*	1.0	11
2599	wc3	timbermawhold	75	3	SA*	1.0	68
2602	wc3	tranquilpaths	75	3	SA*	0.0	512
2605	sc1	TaleofTwoCities	100	3	SA*	1.0	170
2608	sc1	TheFrozenSea	100	3	SA*	1.0	295
2611	sc1	TheHighway	100	3	SA*	1.0	53
2614	sc1	TheatreofWar	100	3	SA*	1.0	201
2617	sc1	ThinIce	100	3	SA*	1.0	11
2620	sc1	Tribes	100	3	SA*	1.0	229
2623	sc1	Triskelion	100	3	SA*	1.0	17
2626	sc1	Turbo	100	3	SA*	1.0	2
2629	sc1	Typhoon	100	3	SA*	1.0	243
2632	sc1	ValleyofRe	100	3	SA*	0.0	512
2635	sc1	WarpGates	100	3	SA*	0.0	512
2638	sc1	WatersEdge	100	3	SA*	1.0	87
2641	sc1	WaypointJunction	100	3	SA*	1.0	214
2644	sc1	WheelofWar	100	3	SA*	1.0	229
2647	street	Shanghai_0	100	3	SA*	1.0	100
2650	street	Shanghai_1	100	3	SA*	1.0	224
2653	street	Shanghai_2	100	3	SA*	0.0	512
2656	street	Sydney_0	100	3	SA*	1.0	54
2659	street	Sydney_1	100	3	SA*	1.0	38
2662	street	Sydney_2	100	3	SA*	1.0	2
2665	wc3	riverrun	100	3	SA*	1.0	7
2668	wc3	scorchedbasin	100	3	SA*	1.0	260
2671	wc3	stromguarde	100	3	SA*	0.0	512
2674	wc3	swampofsorrows	100	3	SA*	1.0	8
2677	wc3	thecrucible	100	3	SA*	0.0	512
2680	wc3	theglaive	100	3	SA*	1.0	13
2683	wc3	timbermawhold	100	3	SA*	1.0	96
2686	wc3	tranquilpaths	100	3	SA*	0.0	512
2689	sc1	TaleofTwoCities	125	3	SA*	1.0	460
2692	sc1	TheFrozenSea	125	3	SA*	1.0	97
2695	sc1	TheHighway	125	3	SA*	1.0	48
2698	sc1	TheatreofWar	125	3	SA*	1.0	261
2701	sc1	ThinIce	125	3	SA*	1.0	247
2704	sc1	Tribes	125	3	SA*	1.0	368
2707	sc1	Triskelion	125	3	SA*	1.0	17
2710	sc1	Turbo	125	3	SA*	1.0	2
2713	sc1	Typhoon	125	3	SA*	1.0	171
2716	sc1	ValleyofRe	125	3	SA*	1.0	130
2719	sc1	WarpGates	125	3	SA*	0.0	512
2722	sc1	WatersEdge	125	3	SA*	1.0	117
2725	sc1	WaypointJunction	125	3	SA*	1.0	479
2728	sc1	WheelofWar	125	3	SA*	1.0	84
2731	street	Shanghai_0	125	3	SA*	0.0	512
2734	street	Shanghai_1	125	3	SA*	1.0	366
2737	street	Shanghai_2	125	3	SA*	0.0	512
2740	street	Sydney_0	125	3	SA*	1.0	133
2743	street	Sydney_1	125	3	SA*	1.0	59
2746	street	Sydney_2	125	3	SA*	1.0	2
2749	wc3	riverrun	125	3	SA*	1.0	4
2752	wc3	scorchedbasin	125	3	SA*	1.0	341
2755	wc3	stromguarde	125	3	SA*	0.0	512
2758	wc3	swampofsorrows	125	3	SA*	1.0	8
2761	wc3	thecrucible	125	3	SA*	0.0	512
2764	wc3	theglaive	125	3	SA*	1.0	21
2767	wc3	timbermawhold	125	3	SA*	1.0	182
2770	wc3	tranquilpaths	125	3	SA*	0.0	512
2773	sc1	TaleofTwoCities	150	3	SA*	0.0	512
2776	sc1	TheFrozenSea	150	3	SA*	1.0	143
2779	sc1	TheHighway	150	3	SA*	0.0	512
2782	sc1	TheatreofWar	150	3	SA*	1.0	203
2785	sc1	ThinIce	150	3	SA*	1.0	36
2788	sc1	Tribes	150	3	SA*	1.0	441
2791	sc1	Triskelion	150	3	SA*	1.0	17
2794	sc1	Turbo	150	3	SA*	1.0	2
2797	sc1	Typhoon	150	3	SA*	1.0	343
2800	sc1	ValleyofRe	150	3	SA*	0.0	512
2803	sc1	WarpGates	150	3	SA*	0.0	512
2806	sc1	WatersEdge	150	3	SA*	1.0	87
2809	sc1	WaypointJunction	150	3	SA*	1.0	264
2812	sc1	WheelofWar	150	3	SA*	1.0	139
2815	street	Shanghai_0	150	3	SA*	1.0	199
2818	street	Shanghai_1	150	3	SA*	1.0	294
2821	street	Shanghai_2	150	3	SA*	0.0	512
2824	street	Sydney_0	150	3	SA*	1.0	199
2827	street	Sydney_1	150	3	SA*	1.0	113
2830	street	Sydney_2	150	3	SA*	1.0	2
2833	wc3	riverrun	150	3	SA*	1.0	4
2836	wc3	scorchedbasin	150	3	SA*	0.0	512
2839	wc3	stromguarde	150	3	SA*	1.0	384
2842	wc3	swampofsorrows	150	3	SA*	1.0	8
2845	wc3	thecrucible	150	3	SA*	0.0	512
2848	wc3	theglaive	150	3	SA*	1.0	51
2851	wc3	timbermawhold	150	3	SA*	1.0	100
2854	wc3	tranquilpaths	150	3	SA*	0.0	512
2857	sc1	TaleofTwoCities	175	3	SA*	0.0	512
2860	sc1	TheFrozenSea	175	3	SA*	1.0	100
2863	sc1	TheHighway	175	3	SA*	1.0	43
2866	sc1	TheatreofWar	175	3	SA*	1.0	143
2869	sc1	ThinIce	175	3	SA*	1.0	28
2872	sc1	Tribes	175	3	SA*	0.0	512
2875	sc1	Triskelion	175	3	SA*	1.0	17
2878	sc1	Turbo	175	3	SA*	1.0	14
2881	sc1	Typhoon	175	3	SA*	1.0	497
2884	sc1	ValleyofRe	175	3	SA*	1.0	100
2887	sc1	WarpGates	175	3	SA*	0.0	512
2890	sc1	WatersEdge	175	3	SA*	1.0	184
2893	sc1	WaypointJunction	175	3	SA*	0.0	512
2896	sc1	WheelofWar	175	3	SA*	1.0	71
2899	street	Shanghai_0	175	3	SA*	0.0	512
2902	street	Shanghai_1	175	3	SA*	1.0	308
2905	street	Shanghai_2	175	3	SA*	0.0	512
2908	street	Sydney_0	175	3	SA*	1.0	263
2911	street	Sydney_1	175	3	SA*	1.0	58
2914	street	Sydney_2	175	3	SA*	1.0	2
2917	wc3	riverrun	175	3	SA*	1.0	4
2920	wc3	scorchedbasin	175	3	SA*	0.0	512
2923	wc3	stromguarde	175	3	SA*	0.0	512
2926	wc3	swampofsorrows	175	3	SA*	1.0	10
2929	wc3	thecrucible	175	3	SA*	0.0	512
2932	wc3	theglaive	175	3	SA*	1.0	29
2935	wc3	timbermawhold	175	3	SA*	1.0	243
2938	wc3	tranquilpaths	175	3	SA*	0.0	512
2941	sc1	TaleofTwoCities	200	3	SA*	0.0	512
2944	sc1	TheFrozenSea	200	3	SA*	0.0	512
2947	sc1	TheHighway	200	3	SA*	1.0	59
2950	sc1	TheatreofWar	200	3	SA*	1.0	217
2953	sc1	ThinIce	200	3	SA*	1.0	108
2956	sc1	Tribes	200	3	SA*	0.0	512
2959	sc1	Triskelion	200	3	SA*	1.0	23
2962	sc1	Turbo	200	3	SA*	1.0	2
2965	sc1	Typhoon	200	3	SA*	0.0	512
2968	sc1	ValleyofRe	200	3	SA*	1.0	129
2971	sc1	WarpGates	200	3	SA*	0.0	512
2974	sc1	WatersEdge	200	3	SA*	0.0	512
2977	sc1	WaypointJunction	200	3	SA*	1.0	187
2980	sc1	WheelofWar	200	3	SA*	1.0	142
2983	street	Shanghai_0	200	3	SA*	1.0	332
2986	street	Shanghai_1	200	3	SA*	1.0	270
2989	street	Shanghai_2	200	3	SA*	0.0	512
2992	street	Sydney_0	200	3	SA*	1.0	392
2995	street	Sydney_1	200	3	SA*	1.0	45
2998	street	Sydney_2	200	3	SA*	1.0	2
3001	wc3	riverrun	200	3	SA*	1.0	12
3004	wc3	scorchedbasin	200	3	SA*	0.0	512
3007	wc3	stromguarde	200	3	SA*	0.0	512
3010	wc3	swampofsorrows	200	3	SA*	1.0	9
3013	wc3	thecrucible	200	3	SA*	0.0	512
3016	wc3	theglaive	200	3	SA*	1.0	30
3019	wc3	timbermawhold	200	3	SA*	1.0	176
3022	wc3	tranquilpaths	200	3	SA*	0.0	512
3025	sc1	TaleofTwoCities	0	4	SA*	1.0	37
3028	sc1	TheFrozenSea	0	4	SA*	1.0	25
3031	sc1	TheHighway	0	4	SA*	1.0	195
3034	sc1	TheatreofWar	0	4	SA*	1.0	28
3037	sc1	ThinIce	0	4	SA*	1.0	42
3040	sc1	Tribes	0	4	SA*	1.0	37
3043	sc1	Triskelion	0	4	SA*	1.0	144
3046	sc1	Turbo	0	4	SA*	1.0	196
3049	sc1	Typhoon	0	4	SA*	1.0	57
3052	sc1	ValleyofRe	0	4	SA*	1.0	93
3055	sc1	WarpGates	0	4	SA*	1.0	35
3058	sc1	WatersEdge	0	4	SA*	1.0	92
3061	sc1	WaypointJunction	0	4	SA*	1.0	60
3064	sc1	WheelofWar	0	4	SA*	1.0	81
3067	street	Shanghai_0	0	4	SA*	1.0	212
3070	street	Shanghai_1	0	4	SA*	1.0	82
3073	street	Shanghai_2	0	4	SA*	1.0	32
3076	street	Sydney_0	0	4	SA*	1.0	37
3079	street	Sydney_1	0	4	SA*	1.0	67
3082	street	Sydney_2	0	4	SA*	1.0	56
3085	wc3	riverrun	0	4	SA*	1.0	16
3088	wc3	scorchedbasin	0	4	SA*	1.0	51
3091	wc3	stromguarde	0	4	SA*	1.0	12
3094	wc3	swampofsorrows	0	4	SA*	1.0	8
3097	wc3	thecrucible	0	4	SA*	1.0	13
3100	wc3	theglaive	0	4	SA*	1.0	45
3103	wc3	timbermawhold	0	4	SA*	1.0	10
3106	wc3	tranquilpaths	0	4	SA*	1.0	45
3109	sc1	TaleofTwoCities	25	4	SA*	1.0	37
3112	sc1	TheFrozenSea	25	4	SA*	1.0	55
3115	sc1	TheHighway	25	4	SA*	0.0	512
3118	sc1	TheatreofWar	25	4	SA*	1.0	40
3121	sc1	ThinIce	25	4	SA*	1.0	42
3124	sc1	Tribes	25	4	SA*	1.0	35
3127	sc1	Triskelion	25	4	SA*	1.0	208
3130	sc1	Turbo	25	4	SA*	1.0	114
3133	sc1	Typhoon	25	4	SA*	0.0	512
3136	sc1	ValleyofRe	25	4	SA*	0.0	512
3139	sc1	WarpGates	25	4	SA*	1.0	57
3142	sc1	WatersEdge	25	4	SA*	0.0	512
3145	sc1	WaypointJunction	25	4	SA*	1.0	240
3148	sc1	WheelofWar	25	4	SA*	1.0	77
3151	street	Shanghai_0	25	4	SA*	1.0	276
3154	street	Shanghai_1	25	4	SA*	1.0	169
3157	street	Shanghai_2	25	4	SA*	1.0	34
3160	street	Sydney_0	25	4	SA*	1.0	271
3163	street	Sydney_1	25	4	SA*	1.0	84
3166	street	Sydney_2	25	4	SA*	1.0	76
3169	wc3	riverrun	25	4	SA*	1.0	26
3172	wc3	scorchedbasin	25	4	SA*	1.0	190
3175	wc3	stromguarde	25	4	SA*	1.0	52
3178	wc3	swampofsorrows	25	4	SA*	1.0	46
3181	wc3	thecrucible	25	4	SA*	1.0	17
3184	wc3	theglaive	25	4	SA*	1.0	93
3187	wc3	timbermawhold	25	4	SA*	1.0	10
3190	wc3	tranquilpaths	25	4	SA*	0.0	512
3193	sc1	TaleofTwoCities	50	4	SA*	1.0	37
3196	sc1	TheFrozenSea	50	4	SA*	1.0	78
3199	sc1	TheHighway	50	4	SA*	0.0	512
3202	sc1	TheatreofWar	50	4	SA*	1.0	114
3205	sc1	ThinIce	50	4	SA*	1.0	52
3208	sc1	Tribes	50	4	SA*	1.0	88
3211	sc1	Triskelion	50	4	SA*	1.0	284
3214	sc1	Turbo	50	4	SA*	0.0	512
3217	sc1	Typhoon	50	4	SA*	1.0	93
3220	sc1	ValleyofRe	50	4	SA*	1.0	178
3223	sc1	WarpGates	50	4	SA*	1.0	129
3226	sc1	WatersEdge	50	4	SA*	1.0	137
3229	sc1	WaypointJunction	50	4	SA*	1.0	150
3232	sc1	WheelofWar	50	4	SA*	1.0	111
3235	street	Shanghai_0	50	4	SA*	1.0	298
3238	street	Shanghai_1	50	4	SA*	1.0	116
3241	street	Shanghai_2	50	4	SA*	1.0	38
3244	street	Sydney_0	50	4	SA*	1.0	80
3247	street	Sydney_1	50	4	SA*	1.0	261
3250	street	Sydney_2	50	4	SA*	1.0	73
3253	wc3	riverrun	50	4	SA*	1.0	68
3256	wc3	scorchedbasin	50	4	SA*	1.0	188
3259	wc3	stromguarde	50	4	SA*	1.0	306
3262	wc3	swampofsorrows	50	4	SA*	1.0	21
3265	wc3	thecrucible	50	4	SA*	1.0	32
3268	wc3	theglaive	50	4	SA*	1.0	196
3271	wc3	timbermawhold	50	4	SA*	1.0	45
3274	wc3	tranquilpaths	50	4	SA*	1.0	69
3277	sc1	TaleofTwoCities	75	4	SA*	1.0	41
3280	sc1	TheFrozenSea	75	4	SA*	1.0	310
3283	sc1	TheHighway	75	4	SA*	0.0	512
3286	sc1	TheatreofWar	75	4	SA*	1.0	28
3289	sc1	ThinIce	75	4	SA*	1.0	68
3292	sc1	Tribes	75	4	SA*	1.0	176
3295	sc1	Triskelion	75	4	SA*	0.0	512
3298	sc1	Turbo	75	4	SA*	0.0	512
3301	sc1	Typhoon	75	4	SA*	1.0	140
3304	sc1	ValleyofRe	75	4	SA*	0.0	512
3307	sc1	WarpGates	75	4	SA*	1.0	374
3310	sc1	WatersEdge	75	4	SA*	0.0	512
3313	sc1	WaypointJunction	75	4	SA*	0.0	512
3316	sc1	WheelofWar	75	4	SA*	1.0	69
3319	street	Shanghai_0	75	4	SA*	1.0	309
3322	street	Shanghai_1	75	4	SA*	1.0	129
3325	street	Shanghai_2	75	4	SA*	1.0	174
3328	street	Sydney_0	75	4	SA*	1.0	101
3331	street	Sydney_1	75	4	SA*	0.0	512
3334	street	Sydney_2	75	4	SA*	1.0	147
3337	wc3	riverrun	75	4	SA*	1.0	54
3340	wc3	scorchedbasin	75	4	SA*	1.0	374
3343	wc3	stromguarde	75	4	SA*	1.0	161
3346	wc3	swampofsorrows	75	4	SA*	1.0	134
3349	wc3	thecrucible	75	4	SA*	1.0	24
3352	wc3	theglaive	75	4	SA*	1.0	232
3355	wc3	timbermawhold	75	4	SA*	1.0	37
3358	wc3	tranquilpaths	75	4	SA*	0.0	512
3361	sc1	TaleofTwoCities	100	4	SA*	1.0	41
3364	sc1	TheFrozenSea	100	4	SA*	1.0	364
3367	sc1	TheHighway	100	4	SA*	0.0	512
3370	sc1	TheatreofWar	100	4	SA*	1.0	28
3373	sc1	ThinIce	100	4	SA*	1.0	115
3376	sc1	Tribes	100	4	SA*	1.0	173
3379	sc1	Triskelion	100	4	SA*	1.0	302
3382	sc1	Turbo	100	4	SA*	0.0	512
3385	sc1	Typhoon	100	4	SA*	1.0	186
3388	sc1	ValleyofRe	100	4	SA*	0.0	512
3391	sc1	WarpGates	100	4	SA*	1.0	394
3394	sc1	WatersEdge	100	4	SA*	0.0	512
3397	sc1	WaypointJunction	100	4	SA*	1.0	253
3400	sc1	WheelofWar	100	4	SA*	1.0	78
3403	street	Shanghai_0	100	4	SA*	1.0	235
3406	street	Shanghai_1	100	4	SA*	0.0	512
3409	street	Shanghai_2	100	4	SA*	1.0	105
3412	street	Sydney_0	100	4	SA*	1.0	161
3415	street	Sydney_1	100	4	SA*	1.0	435
3418	street	Sydney_2	100	4	SA*	0.0	512
3421	wc3	riverrun	100	4	SA*	1.0	89
3424	wc3	scorchedbasin	100	4	SA*	0.0	512
3427	wc3	stromguarde	100	4	SA*	1.0	491
3430	wc3	swampofsorrows	100	4	SA*	1.0	196
3433	wc3	thecrucible	100	4	SA*	1.0	13
3436	wc3	theglaive	100	4	SA*	1.0	294
3439	wc3	timbermawhold	100	4	SA*	1.0	23
3442	wc3	tranquilpaths	100	4	SA*	1.0	220
3445	sc1	TaleofTwoCities	125	4	SA*	1.0	43
3448	sc1	TheFrozenSea	125	4	SA*	1.0	212
3451	sc1	TheHighway	125	4	SA*	0.0	512
3454	sc1	TheatreofWar	125	4	SA*	1.0	40
3457	sc1	ThinIce	125	4	SA*	1.0	82
3460	sc1	Tribes	125	4	SA*	1.0	497
3463	sc1	Triskelion	125	4	SA*	0.0	512
3466	sc1	Turbo	125	4	SA*	0.0	512
3469	sc1	Typhoon	125	4	SA*	0.0	512
3472	sc1	ValleyofRe	125	4	SA*	0.0	512
3475	sc1	WarpGates	125	4	SA*	0.0	512
3478	sc1	WatersEdge	125	4	SA*	0.0	512
3481	sc1	WaypointJunction	125	4	SA*	0.0	512
3484	sc1	WheelofWar	125	4	SA*	1.0	127
3487	street	Shanghai_0	125	4	SA*	1.0	385
3490	street	Shanghai_1	125	4	SA*	1.0	427
3493	street	Shanghai_2	125	4	SA*	1.0	54
3496	street	Sydney_0	125	4	SA*	1.0	135
3499	street	Sydney_1	125	4	SA*	1.0	270
3502	street	Sydney_2	125	4	SA*	0.0	512
3505	wc3	riverrun	125	4	SA*	1.0	58
3508	wc3	scorchedbasin	125	4	SA*	0.0	512
3511	wc3	stromguarde	125	4	SA*	0.0	512
3514	wc3	swampofsorrows	125	4	SA*	1.0	122
3517	wc3	thecrucible	125	4	SA*	1.0	90
3520	wc3	theglaive	125	4	SA*	1.0	477
3523	wc3	timbermawhold	125	4	SA*	1.0	72
3526	wc3	tranquilpaths	125	4	SA*	0.0	512
3529	sc1	TaleofTwoCities	150	4	SA*	1.0	54
3532	sc1	TheFrozenSea	150	4	SA*	1.0	200
3535	sc1	TheHighway	150	4	SA*	0.0	512
3538	sc1	TheatreofWar	150	4	SA*	1.0	448
3541	sc1	ThinIce	150	4	SA*	1.0	159
3544	sc1	Tribes	150	4	SA*	1.0	137
3547	sc1	Triskelion	150	4	SA*	0.0	512
3550	sc1	Turbo	150	4	SA*	0.0	512
3553	sc1	Typhoon	150	4	SA*	0.0	512
3556	sc1	ValleyofRe	150	4	SA*	0.0	512
3559	sc1	WarpGates	150	4	SA*	0.0	512
3562	sc1	WatersEdge	150	4	SA*	0.0	512
3565	sc1	WaypointJunction	150	4	SA*	0.0	512
3568	sc1	WheelofWar	150	4	SA*	1.0	118
3571	street	Shanghai_0	150	4	SA*	0.0	512
3574	street	Shanghai_1	150	4	SA*	0.0	512
3577	street	Shanghai_2	150	4	SA*	1.0	165
3580	street	Sydney_0	150	4	SA*	1.0	296
3583	street	Sydney_1	150	4	SA*	0.0	512
3586	street	Sydney_2	150	4	SA*	1.0	151
3589	wc3	riverrun	150	4	SA*	1.0	65
3592	wc3	scorchedbasin	150	4	SA*	0.0	512
3595	wc3	stromguarde	150	4	SA*	0.0	512
3598	wc3	swampofsorrows	150	4	SA*	1.0	151
3601	wc3	thecrucible	150	4	SA*	1.0	124
3604	wc3	theglaive	150	4	SA*	0.0	512
3607	wc3	timbermawhold	150	4	SA*	1.0	28
3610	wc3	tranquilpaths	150	4	SA*	1.0	276
3613	sc1	TaleofTwoCities	175	4	SA*	1.0	39
3616	sc1	TheFrozenSea	175	4	SA*	1.0	121
3619	sc1	TheHighway	175	4	SA*	0.0	512
3622	sc1	TheatreofWar	175	4	SA*	1.0	135
3625	sc1	ThinIce	175	4	SA*	1.0	102
3628	sc1	Tribes	175	4	SA*	1.0	366
3631	sc1	Triskelion	175	4	SA*	0.0	512
3634	sc1	Turbo	175	4	SA*	0.0	512
3637	sc1	Typhoon	175	4	SA*	0.0	512
3640	sc1	ValleyofRe	175	4	SA*	0.0	512
3643	sc1	WarpGates	175	4	SA*	0.0	512
3646	sc1	WatersEdge	175	4	SA*	0.0	512
3649	sc1	WaypointJunction	175	4	SA*	0.0	512
3652	sc1	WheelofWar	175	4	SA*	0.0	512
3655	street	Shanghai_0	175	4	SA*	0.0	512
3658	street	Shanghai_1	175	4	SA*	0.0	512
3661	street	Shanghai_2	175	4	SA*	1.0	256
3664	street	Sydney_0	175	4	SA*	1.0	107
3667	street	Sydney_1	175	4	SA*	0.0	512
3670	street	Sydney_2	175	4	SA*	1.0	130
3673	wc3	riverrun	175	4	SA*	1.0	36
3676	wc3	scorchedbasin	175	4	SA*	0.0	512
3679	wc3	stromguarde	175	4	SA*	0.0	512
3682	wc3	swampofsorrows	175	4	SA*	1.0	217
3685	wc3	thecrucible	175	4	SA*	1.0	487
3688	wc3	theglaive	175	4	SA*	0.0	512
3691	wc3	timbermawhold	175	4	SA*	1.0	54
3694	wc3	tranquilpaths	175	4	SA*	0.0	512
3697	sc1	TaleofTwoCities	200	4	SA*	1.0	39
3700	sc1	TheFrozenSea	200	4	SA*	1.0	178
3703	sc1	TheHighway	200	4	SA*	0.0	512
3706	sc1	TheatreofWar	200	4	SA*	1.0	60
3709	sc1	ThinIce	200	4	SA*	1.0	162
3712	sc1	Tribes	200	4	SA*	1.0	420
3715	sc1	Triskelion	200	4	SA*	0.0	512
3718	sc1	Turbo	200	4	SA*	0.0	512
3721	sc1	Typhoon	200	4	SA*	1.0	437
3724	sc1	ValleyofRe	200	4	SA*	0.0	512
3727	sc1	WarpGates	200	4	SA*	1.0	321
3730	sc1	WatersEdge	200	4	SA*	0.0	512
3733	sc1	WaypointJunction	200	4	SA*	0.0	512
3736	sc1	WheelofWar	200	4	SA*	0.0	512
3739	street	Shanghai_0	200	4	SA*	0.0	512
3742	street	Shanghai_1	200	4	SA*	0.0	512
3745	street	Shanghai_2	200	4	SA*	0.0	512
3748	street	Sydney_0	200	4	SA*	0.0	512
3751	street	Sydney_1	200	4	SA*	0.0	512
3754	street	Sydney_2	200	4	SA*	1.0	439
3757	wc3	riverrun	200	4	SA*	1.0	71
3760	wc3	scorchedbasin	200	4	SA*	0.0	512
3763	wc3	stromguarde	200	4	SA*	0.0	512
3766	wc3	swampofsorrows	200	4	SA*	0.0	512
3769	wc3	thecrucible	200	4	SA*	0.0	512
3772	wc3	theglaive	200	4	SA*	0.0	512
3775	wc3	timbermawhold	200	4	SA*	1.0	120
3778	wc3	tranquilpaths	200	4	SA*	0.0	512
3781	sc1	TaleofTwoCities	0	5	SA*	1.0	67
3784	sc1	TheFrozenSea	0	5	SA*	1.0	76
3787	sc1	TheHighway	0	5	SA*	1.0	76
3790	sc1	TheatreofWar	0	5	SA*	1.0	54
3793	sc1	ThinIce	0	5	SA*	1.0	26
3796	sc1	Tribes	0	5	SA*	1.0	60
3799	sc1	Triskelion	0	5	SA*	1.0	49
3802	sc1	Turbo	0	5	SA*	1.0	49
3805	sc1	Typhoon	0	5	SA*	1.0	73
3808	sc1	ValleyofRe	0	5	SA*	1.0	71
3811	sc1	WarpGates	0	5	SA*	1.0	48
3814	sc1	WatersEdge	0	5	SA*	1.0	72
3817	sc1	WaypointJunction	0	5	SA*	1.0	116
3820	sc1	WheelofWar	0	5	SA*	1.0	57
3823	street	Shanghai_0	0	5	SA*	1.0	36
3826	street	Shanghai_1	0	5	SA*	1.0	46
3829	street	Shanghai_2	0	5	SA*	1.0	63
3832	street	Sydney_0	0	5	SA*	1.0	59
3835	street	Sydney_1	0	5	SA*	1.0	64
3838	street	Sydney_2	0	5	SA*	1.0	44
3841	wc3	riverrun	0	5	SA*	1.0	4
3844	wc3	scorchedbasin	0	5	SA*	1.0	23
3847	wc3	stromguarde	0	5	SA*	1.0	15
3850	wc3	swampofsorrows	0	5	SA*	1.0	5
3853	wc3	thecrucible	0	5	SA*	1.0	9
3856	wc3	theglaive	0	5	SA*	1.0	51
3859	wc3	timbermawhold	0	5	SA*	1.0	18
3862	wc3	tranquilpaths	0	5	SA*	1.0	11
3865	sc1	TaleofTwoCities	25	5	SA*	1.0	67
3868	sc1	TheFrozenSea	25	5	SA*	1.0	152
3871	sc1	TheHighway	25	5	SA*	0.0	512
3874	sc1	TheatreofWar	25	5	SA*	1.0	88
3877	sc1	ThinIce	25	5	SA*	1.0	91
3880	sc1	Tribes	25	5	SA*	1.0	109
3883	sc1	Triskelion	25	5	SA*	1.0	49
3886	sc1	Turbo	25	5	SA*	1.0	51
3889	sc1	Typhoon	25	5	SA*	1.0	329
3892	sc1	ValleyofRe	25	5	SA*	0.0	512
3895	sc1	WarpGates	25	5	SA*	1.0	56
3898	sc1	WatersEdge	25	5	SA*	0.0	512
3901	sc1	WaypointJunction	25	5	SA*	0.0	512
3904	sc1	WheelofWar	25	5	SA*	0.0	512
3907	street	Shanghai_0	25	5	SA*	1.0	36
3910	street	Shanghai_1	25	5	SA*	1.0	154
3913	street	Shanghai_2	25	5	SA*	1.0	69
3916	street	Sydney_0	25	5	SA*	1.0	59
3919	street	Sydney_1	25	5	SA*	1.0	77
3922	street	Sydney_2	25	5	SA*	1.0	73
3925	wc3	riverrun	25	5	SA*	1.0	24
3928	wc3	scorchedbasin	25	5	SA*	1.0	37
3931	wc3	stromguarde	25	5	SA*	1.0	118
3934	wc3	swampofsorrows	25	5	SA*	1.0	5
3937	wc3	thecrucible	25	5	SA*	1.0	9
3940	wc3	theglaive	25	5	SA*	1.0	51
3943	wc3	timbermawhold	25	5	SA*	1.0	18
3946	wc3	tranquilpaths	25	5	SA*	1.0	11
3949	sc1	TaleofTwoCities	50	5	SA*	1.0	145
3952	sc1	TheFrozenSea	50	5	SA*	1.0	93
3955	sc1	TheHighway	50	5	SA*	1.0	121
3958	sc1	TheatreofWar	50	5	SA*	1.0	98
3961	sc1	ThinIce	50	5	SA*	0.0	512
3964	sc1	Tribes	50	5	SA*	1.0	156
3967	sc1	Triskelion	50	5	SA*	1.0	71
3970	sc1	Turbo	50	5	SA*	1.0	199
3973	sc1	Typhoon	50	5	SA*	1.0	296
3976	sc1	ValleyofRe	50	5	SA*	0.0	512
3979	sc1	WarpGates	50	5	SA*	1.0	82
3982	sc1	WatersEdge	50	5	SA*	0.0	512
3985	sc1	WaypointJunction	50	5	SA*	0.0	512
3988	sc1	WheelofWar	50	5	SA*	1.0	170
3991	street	Shanghai_0	50	5	SA*	1.0	36
3994	street	Shanghai_1	50	5	SA*	1.0	158
3997	street	Shanghai_2	50	5	SA*	1.0	110
4000	street	Sydney_0	50	5	SA*	1.0	67
4003	street	Sydney_1	50	5	SA*	1.0	102
4006	street	Sydney_2	50	5	SA*	1.0	66
4009	wc3	riverrun	50	5	SA*	1.0	5
4012	wc3	scorchedbasin	50	5	SA*	1.0	64
4015	wc3	stromguarde	50	5	SA*	1.0	147
4018	wc3	swampofsorrows	50	5	SA*	1.0	5
4021	wc3	thecrucible	50	5	SA*	1.0	9
4024	wc3	theglaive	50	5	SA*	0.0	512
4027	wc3	timbermawhold	50	5	SA*	1.0	133
4030	wc3	tranquilpaths	50	5	SA*	1.0	11
4033	sc1	TaleofTwoCities	75	5	SA*	1.0	142
4036	sc1	TheFrozenSea	75	5	SA*	1.0	442
4039	sc1	TheHighway	75	5	SA*	0.0	512
4042	sc1	TheatreofWar	75	5	SA*	1.0	110
4045	sc1	ThinIce	75	5	SA*	1.0	53
4048	sc1	Tribes	75	5	SA*	1.0	94
4051	sc1	Triskelion	75	5	SA*	1.0	107
4054	sc1	Turbo	75	5	SA*	1.0	124
4057	sc1	Typhoon	75	5	SA*	0.0	512
4060	sc1	ValleyofRe	75	5	SA*	0.0	512
4063	sc1	WarpGates	75	5	SA*	1.0	50
4066	sc1	WatersEdge	75	5	SA*	0.0	512
4069	sc1	WaypointJunction	75	5	SA*	0.0	512
4072	sc1	WheelofWar	75	5	SA*	1.0	95
4075	street	Shanghai_0	75	5	SA*	1.0	40
4078	street	Shanghai_1	75	5	SA*	1.0	343
4081	street	Shanghai_2	75	5	SA*	1.0	148
4084	street	Sydney_0	75	5	SA*	1.0	117
4087	street	Sydney_1	75	5	SA*	1.0	86
4090	street	Sydney_2	75	5	SA*	1.0	79
4093	wc3	riverrun	75	5	SA*	1.0	4
4096	wc3	scorchedbasin	75	5	SA*	1.0	122
4099	wc3	stromguarde	75	5	SA*	0.0	512
4102	wc3	swampofsorrows	75	5	SA*	1.0	5
4105	wc3	thecrucible	75	5	SA*	1.0	40
4108	wc3	theglaive	75	5	SA*	0.0	512
4111	wc3	timbermawhold	75	5	SA*	1.0	79
4114	wc3	tranquilpaths	75	5	SA*	1.0	11
4117	sc1	TaleofTwoCities	100	5	SA*	0.0	512
4120	sc1	TheFrozenSea	100	5	SA*	1.0	349
4123	sc1	TheHighway	100	5	SA*	1.0	237
4126	sc1	TheatreofWar	100	5	SA*	0.0	512
4129	sc1	ThinIce	100	5	SA*	1.0	88
4132	sc1	Tribes	100	5	SA*	1.0	104
4135	sc1	Triskelion	100	5	SA*	1.0	291
4138	sc1	Turbo	100	5	SA*	1.0	341
4141	sc1	Typhoon	100	5	SA*	1.0	461
4144	sc1	ValleyofRe	100	5	SA*	0.0	512
4147	sc1	WarpGates	100	5	SA*	1.0	110
4150	sc1	WatersEdge	100	5	SA*	0.0	512
4153	sc1	WaypointJunction	100	5	SA*	0.0	512
4156	sc1	WheelofWar	100	5	SA*	0.0	512
4159	street	Shanghai_0	100	5	SA*	1.0	36
4162	street	Shanghai_1	100	5	SA*	0.0	512
4165	street	Shanghai_2	100	5	SA*	1.0	173
4168	street	Sydney_0	100	5	SA*	1.0	111
4171	street	Sydney_1	100	5	SA*	1.0	102
4174	street	Sydney_2	100	5	SA*	1.0	158
4177	wc3	riverrun	100	5	SA*	1.0	6
4180	wc3	scorchedbasin	100	5	SA*	1.0	362
4183	wc3	stromguarde	100	5	SA*	0.0	512
4186	wc3	swampofsorrows	100	5	SA*	1.0	11
4189	wc3	thecrucible	100	5	SA*	1.0	21
4192	wc3	theglaive	100	5	SA*	1.0	277
4195	wc3	timbermawhold	100	5	SA*	1.0	55
4198	wc3	tranquilpaths	100	5	SA*	1.0	17
4201	sc1	TaleofTwoCities	125	5	SA*	0.0	512
4204	sc1	TheFrozenSea	125	5	SA*	1.0	239
4207	sc1	TheHighway	125	5	SA*	0.0	512
4210	sc1	TheatreofWar	125	5	SA*	1.0	159
4213	sc1	ThinIce	125	5	SA*	1.0	230
4216	sc1	Tribes	125	5	SA*	1.0	182
4219	sc1	Triskelion	125	5	SA*	1.0	144
4222	sc1	Turbo	125	5	SA*	1.0	233
4225	sc1	Typhoon	125	5	SA*	0.0	512
4228	sc1	ValleyofRe	125	5	SA*	0.0	512
4231	sc1	WarpGates	125	5	SA*	1.0	266
4234	sc1	WatersEdge	125	5	SA*	1.0	240
4237	sc1	WaypointJunction	125	5	SA*	0.0	512
4240	sc1	WheelofWar	125	5	SA*	1.0	245
4243	street	Shanghai_0	125	5	SA*	1.0	36
4246	street	Shanghai_1	125	5	SA*	0.0	512
4249	street	Shanghai_2	125	5	SA*	1.0	181
4252	street	Sydney_0	125	5	SA*	0.0	512
4255	street	Sydney_1	125	5	SA*	1.0	172
4258	street	Sydney_2	125	5	SA*	1.0	176
4261	wc3	riverrun	125	5	SA*	1.0	25
4264	wc3	scorchedbasin	125	5	SA*	1.0	184
4267	wc3	stromguarde	125	5	SA*	0.0	512
4270	wc3	swampofsorrows	125	5	SA*	1.0	11
4273	wc3	thecrucible	125	5	SA*	1.0	10
4276	wc3	theglaive	125	5	SA*	0.0	512
4279	wc3	timbermawhold	125	5	SA*	1.0	57
4282	wc3	tranquilpaths	125	5	SA*	1.0	25
4285	sc1	TaleofTwoCities	150	5	SA*	0.0	512
4288	sc1	TheFrozenSea	150	5	SA*	0.0	512
4291	sc1	TheHighway	150	5	SA*	0.0	512
4294	sc1	TheatreofWar	150	5	SA*	1.0	358
4297	sc1	ThinIce	150	5	SA*	0.0	512
4300	sc1	Tribes	150	5	SA*	1.0	115
4303	sc1	Triskelion	150	5	SA*	1.0	151
4306	sc1	Turbo	150	5	SA*	1.0	236
4309	sc1	Typhoon	150	5	SA*	0.0	512
4312	sc1	ValleyofRe	150	5	SA*	0.0	512
4315	sc1	WarpGates	150	5	SA*	1.0	143
4318	sc1	WatersEdge	150	5	SA*	0.0	512
4321	sc1	WaypointJunction	150	5	SA*	0.0	512
4324	sc1	WheelofWar	150	5	SA*	0.0	512
4327	street	Shanghai_0	150	5	SA*	1.0	38
4330	street	Shanghai_1	150	5	SA*	0.0	512
4333	street	Shanghai_2	150	5	SA*	1.0	450
4336	street	Sydney_0	150	5	SA*	1.0	114
4339	street	Sydney_1	150	5	SA*	1.0	138
4342	street	Sydney_2	150	5	SA*	1.0	123
4345	wc3	riverrun	150	5	SA*	1.0	27
4348	wc3	scorchedbasin	150	5	SA*	0.0	512
4351	wc3	stromguarde	150	5	SA*	0.0	512
4354	wc3	swampofsorrows	150	5	SA*	1.0	5
4357	wc3	thecrucible	150	5	SA*	1.0	9
4360	wc3	theglaive	150	5	SA*	0.0	512
4363	wc3	timbermawhold	150	5	SA*	1.0	69
4366	wc3	tranquilpaths	150	5	SA*	1.0	40
4369	sc1	TaleofTwoCities	175	5	SA*	0.0	512
4372	sc1	TheFrozenSea	175	5	SA*	1.0	236
4375	sc1	TheHighway	175	5	SA*	0.0	512
4378	sc1	TheatreofWar	175	5	SA*	1.0	302
4381	sc1	ThinIce	175	5	SA*	0.0	512
4384	sc1	Tribes	175	5	SA*	1.0	155
4387	sc1	Triskelion	175	5	SA*	1.0	246
4390	sc1	Turbo	175	5	SA*	0.0	512
4393	sc1	Typhoon	175	5	SA*	0.0	512
4396	sc1	ValleyofRe	175	5	SA*	0.0	512
4399	sc1	WarpGates	175	5	SA*	1.0	308
4402	sc1	WatersEdge	175	5	SA*	0.0	512
4405	sc1	WaypointJunction	175	5	SA*	0.0	512
4408	sc1	WheelofWar	175	5	SA*	1.0	187
4411	street	Shanghai_0	175	5	SA*	1.0	36
4414	street	Shanghai_1	175	5	SA*	0.0	512
4417	street	Shanghai_2	175	5	SA*	0.0	512
4420	street	Sydney_0	175	5	SA*	1.0	278
4423	street	Sydney_1	175	5	SA*	1.0	149
4426	street	Sydney_2	175	5	SA*	1.0	289
4429	wc3	riverrun	175	5	SA*	1.0	28
4432	wc3	scorchedbasin	175	5	SA*	1.0	411
4435	wc3	stromguarde	175	5	SA*	0.0	512
4438	wc3	swampofsorrows	175	5	SA*	1.0	5
4441	wc3	thecrucible	175	5	SA*	1.0	105
4444	wc3	theglaive	175	5	SA*	0.0	512
4447	wc3	timbermawhold	175	5	SA*	1.0	198
4450	wc3	tranquilpaths	175	5	SA*	1.0	25
4453	sc1	TaleofTwoCities	200	5	SA*	0.0	512
4456	sc1	TheFrozenSea	200	5	SA*	1.0	510
4459	sc1	TheHighway	200	5	SA*	0.0	512
4462	sc1	TheatreofWar	200	5	SA*	1.0	149
4465	sc1	ThinIce	200	5	SA*	1.0	347
4468	sc1	Tribes	200	5	SA*	1.0	409
4471	sc1	Triskelion	200	5	SA*	1.0	190
4474	sc1	Turbo	200	5	SA*	1.0	389
4477	sc1	Typhoon	200	5	SA*	0.0	512
4480	sc1	ValleyofRe	200	5	SA*	0.0	512
4483	sc1	WarpGates	200	5	SA*	1.0	171
4486	sc1	WatersEdge	200	5	SA*	0.0	512
4489	sc1	WaypointJunction	200	5	SA*	0.0	512
4492	sc1	WheelofWar	200	5	SA*	0.0	512
4495	street	Shanghai_0	200	5	SA*	1.0	36
4498	street	Shanghai_1	200	5	SA*	0.0	512
4501	street	Shanghai_2	200	5	SA*	0.0	512
4504	street	Sydney_0	200	5	SA*	1.0	455
4507	street	Sydney_1	200	5	SA*	1.0	143
4510	street	Sydney_2	200	5	SA*	1.0	216
4513	wc3	riverrun	200	5	SA*	1.0	32
4516	wc3	scorchedbasin	200	5	SA*	0.0	512
4519	wc3	stromguarde	200	5	SA*	0.0	512
4522	wc3	swampofsorrows	200	5	SA*	1.0	10
4525	wc3	thecrucible	200	5	SA*	1.0	26
4528	wc3	theglaive	200	5	SA*	0.0	512
4531	wc3	timbermawhold	200	5	SA*	1.0	171
4534	wc3	tranquilpaths	200	5	SA*	1.0	25
4537	sc1	TaleofTwoCities	0	6	SA*	1.0	36
4540	sc1	TheFrozenSea	0	6	SA*	1.0	26
4543	sc1	TheHighway	0	6	SA*	1.0	152
4546	sc1	TheatreofWar	0	6	SA*	1.0	161
4549	sc1	ThinIce	0	6	SA*	1.0	92
4552	sc1	Tribes	0	6	SA*	1.0	65
4555	sc1	Triskelion	0	6	SA*	1.0	40
4558	sc1	Turbo	0	6	SA*	1.0	53
4561	sc1	Typhoon	0	6	SA*	1.0	12
4564	sc1	ValleyofRe	0	6	SA*	1.0	143
4567	sc1	WarpGates	0	6	SA*	1.0	114
4570	sc1	WatersEdge	0	6	SA*	1.0	131
4573	sc1	WaypointJunction	0	6	SA*	1.0	69
4576	sc1	WheelofWar	0	6	SA*	1.0	129
4579	street	Shanghai_0	0	6	SA*	1.0	28
4582	street	Shanghai_1	0	6	SA*	1.0	73
4585	street	Shanghai_2	0	6	SA*	1.0	65
4588	street	Sydney_0	0	6	SA*	1.0	19
4591	street	Sydney_1	0	6	SA*	1.0	29
4594	street	Sydney_2	0	6	SA*	1.0	32
4597	wc3	riverrun	0	6	SA*	1.0	15
4600	wc3	scorchedbasin	0	6	SA*	1.0	41
4603	wc3	stromguarde	0	6	SA*	1.0	34
4606	wc3	swampofsorrows	0	6	SA*	1.0	32
4609	wc3	thecrucible	0	6	SA*	1.0	6
4612	wc3	theglaive	0	6	SA*	1.0	66
4615	wc3	timbermawhold	0	6	SA*	1.0	3
4618	wc3	tranquilpaths	0	6	SA*	1.0	52
4621	sc1	TaleofTwoCities	25	6	SA*	1.0	56
4624	sc1	TheFrozenSea	25	6	SA*	1.0	44
4627	sc1	TheHighway	25	6	SA*	0.0	512
4630	sc1	TheatreofWar	25	6	SA*	1.0	198
4633	sc1	ThinIce	25	6	SA*	1.0	281
4636	sc1	Tribes	25	6	SA*	1.0	65
4639	sc1	Triskelion	25	6	SA*	1.0	46
4642	sc1	Turbo	25	6	SA*	1.0	427
4645	sc1	Typhoon	25	6	SA*	1.0	12
4648	sc1	ValleyofRe	25	6	SA*	1.0	143
4651	sc1	WarpGates	25	6	SA*	1.0	193
4654	sc1	WatersEdge	25	6	SA*	1.0	180
4657	sc1	WaypointJunction	25	6	SA*	1.0	206
4660	sc1	WheelofWar	25	6	SA*	1.0	190
4663	street	Shanghai_0	25	6	SA*	1.0	28
4666	street	Shanghai_1	25	6	SA*	1.0	79
4669	street	Shanghai_2	25	6	SA*	1.0	76
4672	street	Sydney_0	25	6	SA*	1.0	19
4675	street	Sydney_1	25	6	SA*	1.0	29
4678	street	Sydney_2	25	6	SA*	1.0	34
4681	wc3	riverrun	25	6	SA*	1.0	15
4684	wc3	scorchedbasin	25	6	SA*	1.0	189
4687	wc3	stromguarde	25	6	SA*	1.0	85
4690	wc3	swampofsorrows	25	6	SA*	1.0	32
4693	wc3	thecrucible	25	6	SA*	1.0	6
4696	wc3	theglaive	25	6	SA*	1.0	117
4699	wc3	timbermawhold	25	6	SA*	1.0	7
4702	wc3	tranquilpaths	25	6	SA*	0.0	512
4705	sc1	TaleofTwoCities	50	6	SA*	1.0	407
4708	sc1	TheFrozenSea	50	6	SA*	1.0	46
4711	sc1	TheHighway	50	6	SA*	0.0	512
4714	sc1	TheatreofWar	50	6	SA*	1.0	202
4717	sc1	ThinIce	50	6	SA*	1.0	254
4720	sc1	Tribes	50	6	SA*	1.0	63
4723	sc1	Triskelion	50	6	SA*	1.0	74
4726	sc1	Turbo	50	6	SA*	1.0	218
4729	sc1	Typhoon	50	6	SA*	1.0	21
4732	sc1	ValleyofRe	50	6	SA*	0.0	512
4735	sc1	WarpGates	50	6	SA*	0.0	512
4738	sc1	WatersEdge	50	6	SA*	1.0	196
4741	sc1	WaypointJunction	50	6	SA*	1.0	396
4744	sc1	WheelofWar	50	6	SA*	1.0	217
4747	street	Shanghai_0	50	6	SA*	1.0	28
4750	street	Shanghai_1	50	6	SA*	1.0	259
4753	street	Shanghai_2	50	6	SA*	1.0	155
4756	street	Sydney_0	50	6	SA*	1.0	34
4759	street	Sydney_1	50	6	SA*	1.0	63
4762	street	Sydney_2	50	6	SA*	1.0	109
4765	wc3	riverrun	50	6	SA*	1.0	17
4768	wc3	scorchedbasin	50	6	SA*	1.0	169
4771	wc3	stromguarde	50	6	SA*	1.0	172
4774	wc3	swampofsorrows	50	6	SA*	1.0	53
4777	wc3	thecrucible	50	6	SA*	1.0	9
4780	wc3	theglaive	50	6	SA*	1.0	266
4783	wc3	timbermawhold	50	6	SA*	1.0	3
4786	wc3	tranquilpaths	50	6	SA*	0.0	512
4789	sc1	TaleofTwoCities	75	6	SA*	1.0	87
4792	sc1	TheFrozenSea	75	6	SA*	1.0	30
4795	sc1	TheHighway	75	6	SA*	0.0	512
4798	sc1	TheatreofWar	75	6	SA*	1.0	202
4801	sc1	ThinIce	75	6	SA*	0.0	512
4804	sc1	Tribes	75	6	SA*	1.0	65
4807	sc1	Triskelion	75	6	SA*	0.0	512
4810	sc1	Turbo	75	6	SA*	1.0	115
4813	sc1	Typhoon	75	6	SA*	1.0	12
4816	sc1	ValleyofRe	75	6	SA*	0.0	512
4819	sc1	WarpGates	75	6	SA*	0.0	512
4822	sc1	WatersEdge	75	6	SA*	0.0	512
4825	sc1	WaypointJunction	75	6	SA*	0.0	512
4828	sc1	WheelofWar	75	6	SA*	1.0	246
4831	street	Shanghai_0	75	6	SA*	1.0	28
4834	street	Shanghai_1	75	6	SA*	1.0	242
4837	street	Shanghai_2	75	6	SA*	0.0	512
4840	street	Sydney_0	75	6	SA*	1.0	110
4843	street	Sydney_1	75	6	SA*	1.0	42
4846	street	Sydney_2	75	6	SA*	1.0	38
4849	wc3	riverrun	75	6	SA*	1.0	48
4852	wc3	scorchedbasin	75	6	SA*	1.0	100
4855	wc3	stromguarde	75	6	SA*	0.0	512
4858	wc3	swampofsorrows	75	6	SA*	1.0	78
4861	wc3	thecrucible	75	6	SA*	1.0	6
4864	wc3	theglaive	75	6	SA*	0.0	512
4867	wc3	timbermawhold	75	6	SA*	1.0	3
4870	wc3	tranquilpaths	75	6	SA*	0.0	512
4873	sc1	TaleofTwoCities	100	6	SA*	0.0	512
4876	sc1	TheFrozenSea	100	6	SA*	1.0	37
4879	sc1	TheHighway	100	6	SA*	0.0	512
4882	sc1	TheatreofWar	100	6	SA*	0.0	512
4885	sc1	ThinIce	100	6	SA*	0.0	512
4888	sc1	Tribes	100	6	SA*	1.0	65
4891	sc1	Triskelion	100	6	SA*	1.0	179
4894	sc1	Turbo	100	6	SA*	1.0	81
4897	sc1	Typhoon	100	6	SA*	1.0	59
4900	sc1	ValleyofRe	100	6	SA*	0.0	512
4903	sc1	WarpGates	100	6	SA*	0.0	512
4906	sc1	WatersEdge	100	6	SA*	1.0	266
4909	sc1	WaypointJunction	100	6	SA*	0.0	512
4912	sc1	WheelofWar	100	6	SA*	1.0	238
4915	street	Shanghai_0	100	6	SA*	1.0	28
4918	street	Shanghai_1	100	6	SA*	0.0	512
4921	street	Shanghai_2	100	6	SA*	0.0	512
4924	street	Sydney_0	100	6	SA*	1.0	53
4927	street	Sydney_1	100	6	SA*	1.0	86
4930	street	Sydney_2	100	6	SA*	1.0	44
4933	wc3	riverrun	100	6	SA*	1.0	15
4936	wc3	scorchedbasin	100	6	SA*	1.0	184
4939	wc3	stromguarde	100	6	SA*	0.0	512
4942	wc3	swampofsorrows	100	6	SA*	1.0	162
4945	wc3	thecrucible	100	6	SA*	1.0	6
4948	wc3	theglaive	100	6	SA*	0.0	512
4951	wc3	timbermawhold	100	6	SA*	1.0	7
4954	wc3	tranquilpaths	100	6	SA*	0.0	512
4957	sc1	TaleofTwoCities	125	6	SA*	1.0	232
4960	sc1	TheFrozenSea	125	6	SA*	1.0	60
4963	sc1	TheHighway	125	6	SA*	0.0	512
4966	sc1	TheatreofWar	125	6	SA*	0.0	512
4969	sc1	ThinIce	125	6	SA*	1.0	402
4972	sc1	Tribes	125	6	SA*	1.0	63
4975	sc1	Triskelion	125	6	SA*	0.0	512
4978	sc1	Turbo	125	6	SA*	1.0	361
4981	sc1	Typhoon	125	6	SA*	1.0	65
4984	sc1	ValleyofRe	125	6	SA*	0.0	512
4987	sc1	WarpGates	125	6	SA*	0.0	512
4990	sc1	WatersEdge	125	6	SA*	0.0	512
4993	sc1	WaypointJunction	125	6	SA*	0.0	512
4996	sc1	WheelofWar	125	6	SA*	0.0	512
4999	street	Shanghai_0	125	6	SA*	1.0	28
5002	street	Shanghai_1	125	6	SA*	0.0	512
5005	street	Shanghai_2	125	6	SA*	0.0	512
5008	street	Sydney_0	125	6	SA*	1.0	76
5011	street	Sydney_1	125	6	SA*	1.0	105
5014	street	Sydney_2	125	6	SA*	1.0	66
5017	wc3	riverrun	125	6	SA*	1.0	52
5020	wc3	scorchedbasin	125	6	SA*	0.0	512
5023	wc3	stromguarde	125	6	SA*	0.0	512
5026	wc3	swampofsorrows	125	6	SA*	1.0	148
5029	wc3	thecrucible	125	6	SA*	1.0	26
5032	wc3	theglaive	125	6	SA*	0.0	512
5035	wc3	timbermawhold	125	6	SA*	1.0	3
5038	wc3	tranquilpaths	125	6	SA*	0.0	512
5041	sc1	TaleofTwoCities	150	6	SA*	0.0	512
5044	sc1	TheFrozenSea	150	6	SA*	1.0	54
5047	sc1	TheHighway	150	6	SA*	0.0	512
5050	sc1	TheatreofWar	150	6	SA*	0.0	512
5053	sc1	ThinIce	150	6	SA*	1.0	500
5056	sc1	Tribes	150	6	SA*	1.0	65
5059	sc1	Triskelion	150	6	SA*	1.0	260
5062	sc1	Turbo	150	6	SA*	0.0	512
5065	sc1	Typhoon	150	6	SA*	1.0	133
5068	sc1	ValleyofRe	150	6	SA*	0.0	512
5071	sc1	WarpGates	150	6	SA*	0.0	512
5074	sc1	WatersEdge	150	6	SA*	0.0	512
5077	sc1	WaypointJunction	150	6	SA*	0.0	512
5080	sc1	WheelofWar	150	6	SA*	1.0	352
5083	street	Shanghai_0	150	6	SA*	1.0	28
5086	street	Shanghai_1	150	6	SA*	0.0	512
5089	street	Shanghai_2	150	6	SA*	0.0	512
5092	street	Sydney_0	150	6	SA*	0.0	512
5095	street	Sydney_1	150	6	SA*	1.0	197
5098	street	Sydney_2	150	6	SA*	1.0	62
5101	wc3	riverrun	150	6	SA*	1.0	36
5104	wc3	scorchedbasin	150	6	SA*	0.0	512
5107	wc3	stromguarde	150	6	SA*	0.0	512
5110	wc3	swampofsorrows	150	6	SA*	1.0	88
5113	wc3	thecrucible	150	6	SA*	1.0	24
5116	wc3	theglaive	150	6	SA*	0.0	512
5119	wc3	timbermawhold	150	6	SA*	1.0	3
5122	wc3	tranquilpaths	150	6	SA*	0.0	512
5125	sc1	TaleofTwoCities	175	6	SA*	1.0	270
5128	sc1	TheFrozenSea	175	6	SA*	1.0	35
5131	sc1	TheHighway	175	6	SA*	0.0	512
5134	sc1	TheatreofWar	175	6	SA*	0.0	512
5137	sc1	ThinIce	175	6	SA*	0.0	512
5140	sc1	Tribes	175	6	SA*	1.0	67
5143	sc1	Triskelion	175	6	SA*	0.0	512
5146	sc1	Turbo	175	6	SA*	1.0	252
5149	sc1	Typhoon	175	6	SA*	1.0	185
5152	sc1	ValleyofRe	175	6	SA*	1.0	105
5155	sc1	WarpGates	175	6	SA*	0.0	512
5158	sc1	WatersEdge	175	6	SA*	0.0	512
5161	sc1	WaypointJunction	175	6	SA*	0.0	512
5164	sc1	WheelofWar	175	6	SA*	0.0	512
5167	street	Shanghai_0	175	6	SA*	1.0	28
5170	street	Shanghai_1	175	6	SA*	0.0	512
5173	street	Shanghai_2	175	6	SA*	1.0	424
5176	street	Sydney_0	175	6	SA*	1.0	365
5179	street	Sydney_1	175	6	SA*	1.0	151
5182	street	Sydney_2	175	6	SA*	1.0	146
5185	wc3	riverrun	175	6	SA*	1.0	22
5188	wc3	scorchedbasin	175	6	SA*	0.0	512
5191	wc3	stromguarde	175	6	SA*	0.0	512
5194	wc3	swampofsorrows	175	6	SA*	1.0	203
5197	wc3	thecrucible	175	6	SA*	1.0	39
5200	wc3	theglaive	175	6	SA*	0.0	512
5203	wc3	timbermawhold	175	6	SA*	1.0	11
5206	wc3	tranquilpaths	175	6	SA*	0.0	512
5209	sc1	TaleofTwoCities	200	6	SA*	0.0	512
5212	sc1	TheFrozenSea	200	6	SA*	1.0	54
5215	sc1	TheHighway	200	6	SA*	0.0	512
5218	sc1	TheatreofWar	200	6	SA*	0.0	512
5221	sc1	ThinIce	200	6	SA*	0.0	512
5224	sc1	Tribes	200	6	SA*	1.0	71
5227	sc1	Triskelion	200	6	SA*	0.0	512
5230	sc1	Turbo	200	6	SA*	0.0	512
5233	sc1	Typhoon	200	6	SA*	1.0	123
5236	sc1	ValleyofRe	200	6	SA*	1.0	107
5239	sc1	WarpGates	200	6	SA*	0.0	512
5242	sc1	WatersEdge	200	6	SA*	0.0	512
5245	sc1	WaypointJunction	200	6	SA*	0.0	512
5248	sc1	WheelofWar	200	6	SA*	0.0	512
5251	street	Shanghai_0	200	6	SA*	1.0	44
5254	street	Shanghai_1	200	6	SA*	0.0	512
5257	street	Shanghai_2	200	6	SA*	0.0	512
5260	street	Sydney_0	200	6	SA*	0.0	512
5263	street	Sydney_1	200	6	SA*	1.0	132
5266	street	Sydney_2	200	6	SA*	1.0	195
5269	wc3	riverrun	200	6	SA*	1.0	24
5272	wc3	scorchedbasin	200	6	SA*	0.0	512
5275	wc3	stromguarde	200	6	SA*	0.0	512
5278	wc3	swampofsorrows	200	6	SA*	1.0	405
5281	wc3	thecrucible	200	6	SA*	1.0	52
5284	wc3	theglaive	200	6	SA*	0.0	512
5287	wc3	timbermawhold	200	6	SA*	1.0	3
5290	wc3	tranquilpaths	200	6	SA*	0.0	512
5293	sc1	TaleofTwoCities	0	7	SA*	1.0	35
5296	sc1	TheFrozenSea	0	7	SA*	1.0	39
5299	sc1	TheHighway	0	7	SA*	1.0	79
5302	sc1	TheatreofWar	0	7	SA*	1.0	81
5305	sc1	ThinIce	0	7	SA*	1.0	83
5308	sc1	Tribes	0	7	SA*	1.0	40
5311	sc1	Triskelion	0	7	SA*	1.0	27
5314	sc1	Turbo	0	7	SA*	1.0	89
5317	sc1	Typhoon	0	7	SA*	1.0	167
5320	sc1	ValleyofRe	0	7	SA*	1.0	12
5323	sc1	WarpGates	0	7	SA*	1.0	118
5326	sc1	WatersEdge	0	7	SA*	1.0	172
5329	sc1	WaypointJunction	0	7	SA*	1.0	10
5332	sc1	WheelofWar	0	7	SA*	1.0	168
5335	street	Shanghai_0	0	7	SA*	1.0	92
5338	street	Shanghai_1	0	7	SA*	1.0	66
5341	street	Shanghai_2	0	7	SA*	1.0	11
5344	street	Sydney_0	0	7	SA*	1.0	84
5347	street	Sydney_1	0	7	SA*	1.0	35
5350	street	Sydney_2	0	7	SA*	1.0	44
5353	wc3	riverrun	0	7	SA*	1.0	47
5356	wc3	scorchedbasin	0	7	SA*	1.0	20
5359	wc3	stromguarde	0	7	SA*	1.0	36
5362	wc3	swampofsorrows	0	7	SA*	1.0	3
5365	wc3	thecrucible	0	7	SA*	1.0	26
5368	wc3	theglaive	0	7	SA*	1.0	112
5371	wc3	timbermawhold	0	7	SA*	1.0	11
5374	wc3	tranquilpaths	0	7	SA*	1.0	23
5377	sc1	TaleofTwoCities	25	7	SA*	1.0	39
5380	sc1	TheFrozenSea	25	7	SA*	1.0	39
5383	sc1	TheHighway	25	7	SA*	1.0	124
5386	sc1	TheatreofWar	25	7	SA*	1.0	193
5389	sc1	ThinIce	25	7	SA*	1.0	83
5392	sc1	Tribes	25	7	SA*	1.0	42
5395	sc1	Triskelion	25	7	SA*	1.0	135
5398	sc1	Turbo	25	7	SA*	1.0	83
5401	sc1	Typhoon	25	7	SA*	0.0	512
5404	sc1	ValleyofRe	25	7	SA*	1.0	12
5407	sc1	WarpGates	25	7	SA*	0.0	512
5410	sc1	WatersEdge	25	7	SA*	0.0	512
5413	sc1	WaypointJunction	25	7	SA*	1.0	30
5416	sc1	WheelofWar	25	7	SA*	1.0	179
5419	street	Shanghai_0	25	7	SA*	1.0	94
5422	street	Shanghai_1	25	7	SA*	1.0	228
5425	street	Shanghai_2	25	7	SA*	1.0	11
5428	street	Sydney_0	25	7	SA*	1.0	84
5431	street	Sydney_1	25	7	SA*	1.0	47
5434	street	Sydney_2	25	7	SA*	1.0	44
5437	wc3	riverrun	25	7	SA*	1.0	93
5440	wc3	scorchedbasin	25	7	SA*	1.0	45
5443	wc3	stromguarde	25	7	SA*	1.0	73
5446	wc3	swampofsorrows	25	7	SA*	1.0	3
5449	wc3	thecrucible	25	7	SA*	1.0	145
5452	wc3	theglaive	25	7	SA*	0.0	512
5455	wc3	timbermawhold	25	7	SA*	1.0	38
5458	wc3	tranquilpaths	25	7	SA*	1.0	27
5461	sc1	TaleofTwoCities	50	7	SA*	1.0	35
5464	sc1	TheFrozenSea	50	7	SA*	1.0	45
5467	sc1	TheHighway	50	7	SA*	1.0	260
5470	sc1	TheatreofWar	50	7	SA*	1.0	103
5473	sc1	ThinIce	50	7	SA*	1.0	144
5476	sc1	Tribes	50	7	SA*	1.0	51
5479	sc1	Triskelion	50	7	SA*	1.0	85
5482	sc1	Turbo	50	7	SA*	1.0	75
5485	sc1	Typhoon	50	7	SA*	0.0	512
5488	sc1	ValleyofRe	50	7	SA*	1.0	12
5491	sc1	WarpGates	50	7	SA*	0.0	512
5494	sc1	WatersEdge	50	7	SA*	0.0	512
5497	sc1	WaypointJunction	50	7	SA*	1.0	21
5500	sc1	WheelofWar	50	7	SA*	0.0	512
5503	street	Shanghai_0	50	7	SA*	1.0	122
5506	street	Shanghai_1	50	7	SA*	1.0	80
5509	street	Shanghai_2	50	7	SA*	1.0	23
5512	street	Sydney_0	50	7	SA*	1.0	112
5515	street	Sydney_1	50	7	SA*	1.0	68
5518	street	Sydney_2	50	7	SA*	1.0	44
5521	wc3	riverrun	50	7	SA*	1.0	96
5524	wc3	scorchedbasin	50	7	SA*	1.0	145
5527	wc3	stromguarde	50	7	SA*	0.0	512
5530	wc3	swampofsorrows	50	7	SA*	1.0	3
5533	wc3	thecrucible	50	7	SA*	1.0	45
5536	wc3	theglaive	50	7	SA*	0.0	512
5539	wc3	timbermawhold	50	7	SA*	1.0	11
5542	wc3	tranquilpaths	50	7	SA*	1.0	102
5545	sc1	TaleofTwoCities	75	7	SA*	1.0	139
5548	sc1	TheFrozenSea	75	7	SA*	1.0	267
5551	sc1	TheHighway	75	7	SA*	1.0	284
5554	sc1	TheatreofWar	75	7	SA*	1.0	460
5557	sc1	ThinIce	75	7	SA*	0.0	512
5560	sc1	Tribes	75	7	SA*	1.0	58
5563	sc1	Triskelion	75	7	SA*	1.0	155
5566	sc1	Turbo	75	7	SA*	1.0	109
5569	sc1	Typhoon	75	7	SA*	0.0	512
5572	sc1	ValleyofRe	75	7	SA*	1.0	12
5575	sc1	WarpGates	75	7	SA*	0.0	512
5578	sc1	WatersEdge	75	7	SA*	0.0	512
5581	sc1	WaypointJunction	75	7	SA*	1.0	12
5584	sc1	WheelofWar	75	7	SA*	0.0	512
5587	street	Shanghai_0	75	7	SA*	1.0	134
5590	street	Shanghai_1	75	7	SA*	1.0	109
5593	street	Shanghai_2	75	7	SA*	1.0	114
5596	street	Sydney_0	75	7	SA*	1.0	211
5599	street	Sydney_1	75	7	SA*	1.0	63
5602	street	Sydney_2	75	7	SA*	0.0	512
5605	wc3	riverrun	75	7	SA*	1.0	280
5608	wc3	scorchedbasin	75	7	SA*	1.0	219
5611	wc3	stromguarde	75	7	SA*	0.0	512
5614	wc3	swampofsorrows	75	7	SA*	1.0	3
5617	wc3	thecrucible	75	7	SA*	1.0	130
5620	wc3	theglaive	75	7	SA*	1.0	206
5623	wc3	timbermawhold	75	7	SA*	1.0	13
5626	wc3	tranquilpaths	75	7	SA*	1.0	23
5629	sc1	TaleofTwoCities	100	7	SA*	1.0	183
5632	sc1	TheFrozenSea	100	7	SA*	1.0	80
5635	sc1	TheHighway	100	7	SA*	1.0	448
5638	sc1	TheatreofWar	100	7	SA*	0.0	512
5641	sc1	ThinIce	100	7	SA*	0.0	512
5644	sc1	Tribes	100	7	SA*	1.0	252
5647	sc1	Triskelion	100	7	SA*	0.0	512
5650	sc1	Turbo	100	7	SA*	0.0	512
5653	sc1	Typhoon	100	7	SA*	0.0	512
5656	sc1	ValleyofRe	100	7	SA*	1.0	12
5659	sc1	WarpGates	100	7	SA*	1.0	270
5662	sc1	WatersEdge	100	7	SA*	0.0	512
5665	sc1	WaypointJunction	100	7	SA*	1.0	18
5668	sc1	WheelofWar	100	7	SA*	0.0	512
5671	street	Shanghai_0	100	7	SA*	0.0	512
5674	street	Shanghai_1	100	7	SA*	1.0	216
5677	street	Shanghai_2	100	7	SA*	1.0	16
5680	street	Sydney_0	100	7	SA*	1.0	282
5683	street	Sydney_1	100	7	SA*	1.0	118
5686	street	Sydney_2	100	7	SA*	0.0	512
5689	wc3	riverrun	100	7	SA*	1.0	270
5692	wc3	scorchedbasin	100	7	SA*	1.0	410
5695	wc3	stromguarde	100	7	SA*	0.0	512
5698	wc3	swampofsorrows	100	7	SA*	1.0	3
5701	wc3	thecrucible	100	7	SA*	0.0	512
5704	wc3	theglaive	100	7	SA*	0.0	512
5707	wc3	timbermawhold	100	7	SA*	1.0	25
5710	wc3	tranquilpaths	100	7	SA*	1.0	23
5713	sc1	TaleofTwoCities	125	7	SA*	1.0	311
5716	sc1	TheFrozenSea	125	7	SA*	1.0	72
5719	sc1	TheHighway	125	7	SA*	0.0	512
5722	sc1	TheatreofWar	125	7	SA*	0.0	512
5725	sc1	ThinIce	125	7	SA*	0.0	512
5728	sc1	Tribes	125	7	SA*	0.0	512
5731	sc1	Triskelion	125	7	SA*	0.0	512
5734	sc1	Turbo	125	7	SA*	1.0	260
5737	sc1	Typhoon	125	7	SA*	0.0	512
5740	sc1	ValleyofRe	125	7	SA*	1.0	12
5743	sc1	WarpGates	125	7	SA*	0.0	512
5746	sc1	WatersEdge	125	7	SA*	0.0	512
5749	sc1	WaypointJunction	125	7	SA*	1.0	15
5752	sc1	WheelofWar	125	7	SA*	0.0	512
5755	street	Shanghai_0	125	7	SA*	1.0	366
5758	street	Shanghai_1	125	7	SA*	1.0	255
5761	street	Shanghai_2	125	7	SA*	1.0	37
5764	street	Sydney_0	125	7	SA*	1.0	192
5767	street	Sydney_1	125	7	SA*	1.0	108
5770	street	Sydney_2	125	7	SA*	1.0	114
5773	wc3	riverrun	125	7	SA*	1.0	502
5776	wc3	scorchedbasin	125	7	SA*	0.0	512
5779	wc3	stromguarde	125	7	SA*	0.0	512
5782	wc3	swampofsorrows	125	7	SA*	1.0	3
5785	wc3	thecrucible	125	7	SA*	0.0	512
5788	wc3	theglaive	125	7	SA*	0.0	512
5791	wc3	timbermawhold	125	7	SA*	1.0	36
5794	wc3	tranquilpaths	125	7	SA*	1.0	93
5797	sc1	TaleofTwoCities	150	7	SA*	0.0	512
5800	sc1	TheFrozenSea	150	7	SA*	1.0	81
5803	sc1	TheHighway	150	7	SA*	0.0	512
5806	sc1	TheatreofWar	150	7	SA*	0.0	512
5809	sc1	ThinIce	150	7	SA*	0.0	512
5812	sc1	Tribes	150	7	SA*	1.0	491
5815	sc1	Triskelion	150	7	SA*	0.0	512
5818	sc1	Turbo	150	7	SA*	0.0	512
5821	sc1	Typhoon	150	7	SA*	0.0	512
5824	sc1	ValleyofRe	150	7	SA*	1.0	12
5827	sc1	WarpGates	150	7	SA*	0.0	512
5830	sc1	WatersEdge	150	7	SA*	0.0	512
5833	sc1	WaypointJunction	150	7	SA*	1.0	38
5836	sc1	WheelofWar	150	7	SA*	0.0	512
5839	street	Shanghai_0	150	7	SA*	1.0	346
5842	street	Shanghai_1	150	7	SA*	0.0	512
5845	street	Shanghai_2	150	7	SA*	1.0	196
5848	street	Sydney_0	150	7	SA*	1.0	400
5851	street	Sydney_1	150	7	SA*	1.0	198
5854	street	Sydney_2	150	7	SA*	1.0	406
5857	wc3	riverrun	150	7	SA*	0.0	512
5860	wc3	scorchedbasin	150	7	SA*	0.0	512
5863	wc3	stromguarde	150	7	SA*	0.0	512
5866	wc3	swampofsorrows	150	7	SA*	1.0	3
5869	wc3	thecrucible	150	7	SA*	0.0	512
5872	wc3	theglaive	150	7	SA*	0.0	512
5875	wc3	timbermawhold	150	7	SA*	1.0	39
5878	wc3	tranquilpaths	150	7	SA*	1.0	127
5881	sc1	TaleofTwoCities	175	7	SA*	1.0	437
5884	sc1	TheFrozenSea	175	7	SA*	1.0	328
5887	sc1	TheHighway	175	7	SA*	0.0	512
5890	sc1	TheatreofWar	175	7	SA*	0.0	512
5893	sc1	ThinIce	175	7	SA*	0.0	512
5896	sc1	Tribes	175	7	SA*	0.0	512
5899	sc1	Triskelion	175	7	SA*	1.0	90
5902	sc1	Turbo	175	7	SA*	0.0	512
5905	sc1	Typhoon	175	7	SA*	0.0	512
5908	sc1	ValleyofRe	175	7	SA*	1.0	12
5911	sc1	WarpGates	175	7	SA*	1.0	383
5914	sc1	WatersEdge	175	7	SA*	0.0	512
5917	sc1	WaypointJunction	175	7	SA*	1.0	43
5920	sc1	WheelofWar	175	7	SA*	0.0	512
5923	street	Shanghai_0	175	7	SA*	0.0	512
5926	street	Shanghai_1	175	7	SA*	0.0	512
5929	street	Shanghai_2	175	7	SA*	1.0	22
5932	street	Sydney_0	175	7	SA*	1.0	213
5935	street	Sydney_1	175	7	SA*	1.0	133
5938	street	Sydney_2	175	7	SA*	0.0	512
5941	wc3	riverrun	175	7	SA*	0.0	512
5944	wc3	scorchedbasin	175	7	SA*	0.0	512
5947	wc3	stromguarde	175	7	SA*	0.0	512
5950	wc3	swampofsorrows	175	7	SA*	1.0	3
5953	wc3	thecrucible	175	7	SA*	0.0	512
5956	wc3	theglaive	175	7	SA*	0.0	512
5959	wc3	timbermawhold	175	7	SA*	1.0	16
5962	wc3	tranquilpaths	175	7	SA*	1.0	25
5965	sc1	TaleofTwoCities	200	7	SA*	1.0	376
5968	sc1	TheFrozenSea	200	7	SA*	1.0	154
5971	sc1	TheHighway	200	7	SA*	0.0	512
5974	sc1	TheatreofWar	200	7	SA*	0.0	512
5977	sc1	ThinIce	200	7	SA*	0.0	512
5980	sc1	Tribes	200	7	SA*	0.0	512
5983	sc1	Triskelion	200	7	SA*	0.0	512
5986	sc1	Turbo	200	7	SA*	0.0	512
5989	sc1	Typhoon	200	7	SA*	0.0	512
5992	sc1	ValleyofRe	200	7	SA*	1.0	12
5995	sc1	WarpGates	200	7	SA*	0.0	512
[truncated: 48,401 more rows]
