# Supplementary material for: Pathfinding in stochastic environments: learning vs planning
Source: PeerJ Comput Sci. 2022 Aug 18;8:e1056. doi: 10.7717/peerj-cs.1056 (PMC9455045; doi:10.7717/peerj-cs.1056)
Supplement: Supplemental Information 1 [file peerj-cs-08-1056-s001.zip › Table1-Figures-6-7-raw-data/GPU:CPU performance/04-APPO-gpu.csv]

id	algo	map_name	num_obstacles	seed	SPS(GPU)
8697	APPO	street-Shanghai_1	100	12	797.53747
7785	APPO	street-Sydney_2	50	11	531.7632
11055	APPO	street-Sydney_0	125	15	792.78886
8916	APPO	sc1-ThinIce	175	12	765.4388
5358	APPO	wc3-stromguarde	0	8	863.93922
11040	APPO	sc1-WaypointJunction	125	15	782.56729
3969	APPO	sc1-Turbo	50	6	773.54673
7071	APPO	sc1-Tribes	75	10	782.75006
8319	APPO	sc1-TheFrozenSea	0	12	853.80682
930	APPO	sc1-TheHighway	50	2	794.20063
768	APPO	sc1-ThinIce	0	2	925.25117
8184	APPO	sc1-WaypointJunction	175	11	768.31409
6798	APPO	wc3-timbermawhold	200	9	371.47789
10566	APPO	wc3-stromguarde	200	14	761.98637
417	APPO	wc3-tranquilpaths	100	1	812.2848
2466	APPO	sc1-WarpGates	50	4	866.70203
2448	APPO	sc1-ThinIce	50	4	628.5141
177	APPO	sc1-TheatreofWar	50	1	799.01002
8772	APPO	sc1-WaypointJunction	125	12	782.25017
9519	APPO	sc1-ValleyofRe	125	13	792.77775
8733	APPO	wc3-tranquilpaths	100	12	836.60892
7584	APPO	sc1-Typhoon	0	11	759.98444
9939	APPO	sc1-ValleyofRe	25	14	642.63359
837	APPO	wc3-tranquilpaths	0	2	967.30427
4713	APPO	sc1-TheatreofWar	50	7	807.10507
8736	APPO	sc1-TaleofTwoCities	125	12	753.77579
3438	APPO	wc3-timbermawhold	100	5	608.60424
2478	APPO	street-Shanghai_0	50	4	852.3308
9798	APPO	street-Sydney_1	200	13	337.62951
10158	APPO	wc3-timbermawhold	75	14	169.76074
2901	APPO	street-Shanghai_1	175	4	753.63895
2166	APPO	wc3-stromguarde	175	3	773.42348
6978	APPO	sc1-TheHighway	50	10	857.53074
144	APPO	wc3-riverrun	25	1	379.5437
4443	APPO	wc3-theglaive	175	6	759.68398
8895	APPO	wc3-theglaive	150	12	797.87541
11208	APPO	sc1-WaypointJunction	175	15	745.94591
4053	APPO	sc1-Turbo	75	6	750.66053
1677	APPO	wc3-tranquilpaths	25	3	911.8379
11136	APPO	street-Shanghai_2	150	15	573.08423
9003	APPO	sc1-Tribes	200	12	730.96404
7395	APPO	sc1-TheFrozenSea	175	10	762.82399
10137	APPO	street-Sydney_2	75	14	723.9634
1563	APPO	street-Sydney_0	0	3	717.8531
10890	APPO	street-Sydney_1	75	15	479.06601
2826	APPO	street-Sydney_1	150	4	770.23587
10116	APPO	sc1-WaypointJunction	75	14	838.69319
7569	APPO	sc1-TheatreofWar	0	11	833.49189
9972	APPO	wc3-riverrun	25	14	805.40382
5466	APPO	sc1-TheHighway	50	8	880.81517
4311	APPO	sc1-ValleyofRe	150	6	790.42565
9465	APPO	street-Sydney_2	100	13	676.27882
1599	APPO	sc1-TheFrozenSea	25	3	836.71216
5391	APPO	sc1-Tribes	25	8	822.42651
6819	APPO	sc1-Tribes	0	10	877.14869
1197	APPO	sc1-Turbo	125	2	780.37918
3879	APPO	sc1-Tribes	25	6	761.615
2919	APPO	wc3-scorchedbasin	175	4	758.69744
7947	APPO	street-Sydney_0	100	11	705.74596
5898	APPO	sc1-Triskelion	175	8	733.49927
4614	APPO	wc3-timbermawhold	0	7	624.62898
10113	APPO	sc1-WatersEdge	75	14	823.60038
288	APPO	sc1-WaypointJunction	75	1	824.44286
8100	APPO	sc1-WaypointJunction	150	11	771.42647
9660	APPO	sc1-TaleofTwoCities	175	13	508.83095
2994	APPO	street-Sydney_1	200	4	733.53014
5478	APPO	sc1-Triskelion	50	8	867.33971
9531	APPO	sc1-WheelofWar	125	13	794.83484
3384	APPO	sc1-Typhoon	100	5	804.21712
9522	APPO	sc1-WarpGates	125	13	804.1952
432	APPO	sc1-ThinIce	125	1	773.27662
900	APPO	wc3-riverrun	25	2	673.27129
10608	APPO	sc1-Typhoon	0	15	897.46472
11100	APPO	sc1-ThinIce	150	15	774.7613
5754	APPO	street-Shanghai_0	125	8	795.8895
4185	APPO	wc3-swampofsorrows	100	6	821.08962
6702	APPO	wc3-stromguarde	175	9	771.83252
2490	APPO	street-Sydney_1	50	4	869.63182
9651	APPO	wc3-theglaive	150	13	777.17178
2988	APPO	street-Shanghai_2	200	4	626.82955
9576	APPO	sc1-TaleofTwoCities	150	13	472.18173
10356	APPO	sc1-Typhoon	150	14	773.08255
6429	APPO	street-Shanghai_1	100	9	809.19081
9000	APPO	sc1-ThinIce	200	12	732.46906
10230	APPO	wc3-stromguarde	100	14	822.79047
3858	APPO	wc3-timbermawhold	0	6	357.91203
9621	APPO	street-Shanghai_1	150	13	788.0169
6498	APPO	sc1-WarpGates	125	9	799.2428
11133	APPO	street-Shanghai_1	150	15	718.13368
8280	APPO	street-Shanghai_2	200	11	716.78247
1716	APPO	sc1-WaypointJunction	50	3	716.80489
6366	APPO	wc3-stromguarde	75	9	813.78345
2250	APPO	wc3-stromguarde	200	3	739.03694
2304	APPO	sc1-WaypointJunction	0	4	848.95752
6966	APPO	wc3-timbermawhold	25	10	219.07446
8925	APPO	sc1-Turbo	175	12	261.32693
9633	APPO	street-Sydney_2	150	13	709.57215
7563	APPO	sc1-TheFrozenSea	0	11	890.33791
1938	APPO	sc1-TheHighway	125	3	777.85109
3195	APPO	sc1-TheFrozenSea	50	5	748.27554
8040	APPO	wc3-riverrun	125	11	653.9569
2460	APPO	sc1-Typhoon	50	4	832.09806
9717	APPO	street-Sydney_2	175	13	681.21913
9126	APPO	street-Sydney_1	0	13	730.00163
636	APPO	street-Shanghai_2	175	1	607.84003
5745	APPO	sc1-WatersEdge	125	8	784.01767
3459	APPO	sc1-Tribes	125	5	746.08594
5121	APPO	wc3-tranquilpaths	150	7	769.59702
7191	APPO	street-Sydney_0	100	10	549.37396
3243	APPO	street-Sydney_0	50	5	745.32526
3060	APPO	sc1-WaypointJunction	0	5	902.30591
2718	APPO	sc1-WarpGates	125	4	784.55428
1737	APPO	street-Sydney_2	50	3	96.25226
2913	APPO	street-Sydney_2	175	4	642.13627
9399	APPO	wc3-theglaive	75	13	825.88915
8157	APPO	sc1-TheatreofWar	175	11	513.78776
6510	APPO	street-Shanghai_0	125	9	776.41956
3027	APPO	sc1-TheFrozenSea	0	5	876.80355
8544	APPO	wc3-riverrun	50	12	737.55233
2097	APPO	wc3-tranquilpaths	150	3	771.9218
7824	APPO	sc1-ThinIce	75	11	817.65912
8937	APPO	sc1-WatersEdge	175	12	754.10191
2262	APPO	wc3-timbermawhold	200	3	743.08756
3426	APPO	wc3-stromguarde	100	5	798.53725
3381	APPO	sc1-Turbo	100	5	766.11104
3318	APPO	street-Shanghai_0	75	5	565.83048
5814	APPO	sc1-Triskelion	150	8	753.48038
8793	APPO	street-Sydney_2	125	12	674.08433
5310	APPO	sc1-Triskelion	0	8	913.31777
6480	APPO	sc1-ThinIce	125	9	788.12428
8556	APPO	wc3-thecrucible	50	12	476.39066
6852	APPO	street-Shanghai_2	0	10	720.59989
10896	APPO	wc3-riverrun	75	15	200.36192
10887	APPO	street-Sydney_0	75	15	793.1211
1944	APPO	sc1-ThinIce	125	3	363.14969
11091	APPO	sc1-TheFrozenSea	150	15	724.52087
8484	APPO	sc1-TaleofTwoCities	50	12	843.36789
693	APPO	sc1-Turbo	200	1	737.38139
10152	APPO	wc3-thecrucible	75	14	685.30024
2856	APPO	sc1-TaleofTwoCities	175	4	433.15974
885	APPO	street-Shanghai_1	25	2	825.7276
5430	APPO	street-Sydney_1	25	8	907.13096
9504	APPO	sc1-ThinIce	125	13	819.31303
7638	APPO	wc3-timbermawhold	0	11	763.718
10044	APPO	street-Shanghai_2	50	14	702.75464
4620	APPO	sc1-TaleofTwoCities	25	7	680.64691
9687	APPO	sc1-ValleyofRe	175	13	759.71804
10992	APPO	wc3-thecrucible	100	15	822.72357
4524	APPO	wc3-thecrucible	200	6	485.14513
6387	APPO	sc1-TheFrozenSea	100	9	811.4272
7911	APPO	sc1-Tribes	100	11	804.31678
1476	APPO	street-Shanghai_2	200	2	714.14668
6180	APPO	street-Shanghai_2	25	9	895.41142
7392	APPO	sc1-TaleofTwoCities	175	10	753.99899
8700	APPO	street-Shanghai_2	100	12	478.48367
9150	APPO	wc3-timbermawhold	0	13	446.5105
7398	APPO	sc1-TheHighway	175	10	769.90501
2364	APPO	sc1-ThinIce	25	4	764.57055
3735	APPO	sc1-WheelofWar	200	5	745.33677
5655	APPO	sc1-ValleyofRe	100	8	584.11304
3324	APPO	street-Shanghai_2	75	5	781.09203
7356	APPO	street-Shanghai_2	150	10	716.34987
7287	APPO	wc3-scorchedbasin	125	10	789.19591
5415	APPO	sc1-WheelofWar	25	8	888.32866
8292	APPO	wc3-riverrun	200	11	751.09762
1125	APPO	sc1-WatersEdge	100	2	801.53412
4980	APPO	sc1-Typhoon	125	7	797.41627
7857	APPO	street-Shanghai_1	75	11	606.54998
11220	APPO	street-Shanghai_2	175	15	668.03111
6351	APPO	street-Sydney_0	75	9	709.82361
8541	APPO	street-Sydney_2	50	12	738.55257
5811	APPO	sc1-Tribes	150	8	773.53976
765	APPO	sc1-TheatreofWar	0	2	935.86886
3522	APPO	wc3-timbermawhold	125	5	582.12049
3945	APPO	wc3-tranquilpaths	25	6	922.09191
1899	APPO	street-Sydney_0	100	3	622.31343
8388	APPO	wc3-thecrucible	0	12	710.83526
7371	APPO	wc3-scorchedbasin	150	10	778.50917
7752	APPO	sc1-Typhoon	50	11	802.15871
5691	APPO	wc3-scorchedbasin	100	8	851.31152
7029	APPO	street-Sydney_2	50	10	846.71785
7146	APPO	sc1-TheHighway	100	10	817.33916
7878	APPO	wc3-stromguarde	75	11	755.87479
2172	APPO	wc3-thecrucible	175	3	752.87987
2079	APPO	wc3-scorchedbasin	150	3	782.18856
7530	APPO	street-Sydney_1	200	10	723.61426
8427	APPO	sc1-ValleyofRe	25	12	896.57571
10602	APPO	sc1-Triskelion	0	15	951.21608
10581	APPO	wc3-tranquilpaths	200	14	747.32528
9990	APPO	wc3-timbermawhold	25	14	280.59594
570	APPO	wc3-stromguarde	150	1	787.51514
4227	APPO	sc1-ValleyofRe	125	6	794.80754
9063	APPO	wc3-theglaive	200	12	729.71208
7317	APPO	sc1-TheatreofWar	150	10	605.32443
2187	APPO	sc1-TheFrozenSea	200	3	680.96927
1974	APPO	street-Shanghai_0	125	3	737.56744
8550	APPO	wc3-stromguarde	50	12	745.77135
7869	APPO	street-Sydney_2	75	11	488.05316
8547	APPO	wc3-scorchedbasin	50	12	868.71661
5349	APPO	street-Sydney_2	0	8	945.2256
3015	APPO	wc3-theglaive	200	4	746.7658
4863	APPO	wc3-theglaive	75	7	836.57741
525	APPO	sc1-Turbo	150	1	772.09489
9552	APPO	wc3-riverrun	125	13	34.42984
4131	APPO	sc1-Tribes	100	6	625.80704
1188	APPO	sc1-ThinIce	125	2	792.11742
8919	APPO	sc1-Tribes	175	12	736.90872
486	APPO	wc3-stromguarde	125	1	715.97148
5832	APPO	sc1-WaypointJunction	150	8	752.52459
8175	APPO	sc1-ValleyofRe	175	11	777.59177
1866	APPO	sc1-Triskelion	100	3	364.07134
8823	APPO	sc1-TheFrozenSea	150	12	785.68394
7359	APPO	street-Sydney_0	150	10	604.91272
1761	APPO	wc3-tranquilpaths	50	3	810.32486
7725	APPO	wc3-tranquilpaths	25	11	779.26043
5907	APPO	sc1-ValleyofRe	175	8	635.38054
2520	APPO	sc1-TaleofTwoCities	75	4	551.67963
5388	APPO	sc1-ThinIce	25	8	770.62042
3000	APPO	wc3-riverrun	200	4	487.91953
4944	APPO	wc3-thecrucible	100	7	812.07586
5637	APPO	sc1-TheatreofWar	100	8	770.80903
3363	APPO	sc1-TheFrozenSea	100	5	827.64413
5157	APPO	sc1-WatersEdge	175	7	760.46885
2739	APPO	street-Sydney_0	125	4	770.90338
7851	APPO	sc1-WheelofWar	75	11	812.62569
4386	APPO	sc1-Triskelion	175	6	678.62271
3747	APPO	street-Sydney_0	200	5	716.54432
4329	APPO	street-Shanghai_1	150	6	780.1552
10185	APPO	sc1-Turbo	100	14	816.6248
1005	APPO	wc3-tranquilpaths	50	2	813.73552
4917	APPO	street-Shanghai_1	100	7	828.85466
10110	APPO	sc1-WarpGates	75	14	770.72993
10968	APPO	street-Shanghai_2	100	15	766.4581
6384	APPO	sc1-TaleofTwoCities	100	9	816.91293
5175	APPO	street-Sydney_0	175	7	717.12406
7701	APPO	street-Sydney_2	25	11	651.11032
9564	APPO	wc3-thecrucible	125	13	784.76892
7734	APPO	sc1-TheHighway	50	11	876.76766
4167	APPO	street-Sydney_0	100	6	728.27581
9303	APPO	wc3-scorchedbasin	50	13	862.24435
10851	APPO	sc1-Tribes	75	15	825.70942
2094	APPO	wc3-timbermawhold	150	3	734.10591
11283	APPO	sc1-ValleyofRe	200	15	728.8554
3483	APPO	sc1-WheelofWar	125	5	780.5095
1539	APPO	sc1-ValleyofRe	0	3	965.04498
8805	APPO	wc3-swampofsorrows	125	12	711.22547
8133	APPO	wc3-swampofsorrows	150	11	620.71138
3369	APPO	sc1-TheatreofWar	100	5	796.69161
3825	APPO	street-Shanghai_1	0	6	936.91778
6261	APPO	street-Shanghai_1	50	9	725.06746
504	APPO	sc1-TaleofTwoCities	150	1	793.11132
4809	APPO	sc1-Turbo	75	7	843.14761
90	APPO	sc1-TheHighway	25	1	879.75149
10263	APPO	sc1-Tribes	125	14	686.86861
8331	APPO	sc1-Tribes	0	12	610.33191
2115	APPO	sc1-Tribes	175	3	773.29626
11244	APPO	wc3-thecrucible	175	15	756.24052
10104	APPO	sc1-Typhoon	75	14	838.76327
8601	APPO	sc1-WatersEdge	75	12	837.78718
2457	APPO	sc1-Turbo	50	4	852.51215
10416	APPO	sc1-TaleofTwoCities	175	14	740.26958
4974	APPO	sc1-Triskelion	125	7	778.0118
8577	APPO	sc1-TheatreofWar	75	12	730.27639
9411	APPO	sc1-TheFrozenSea	100	13	705.69279
540	APPO	sc1-WaypointJunction	150	1	766.0083
6963	APPO	wc3-theglaive	25	10	173.6575
9270	APPO	sc1-WarpGates	50	13	849.5748
8607	APPO	sc1-WheelofWar	75	12	768.73804
4104	APPO	wc3-thecrucible	75	6	244.59571
10032	APPO	sc1-WaypointJunction	50	14	834.23581
8565	APPO	wc3-tranquilpaths	50	12	703.96393
4674	APPO	street-Sydney_1	25	7	815.90072
7764	APPO	sc1-WaypointJunction	50	11	833.42917
3510	APPO	wc3-stromguarde	125	5	791.58126
7719	APPO	wc3-theglaive	25	11	785.54931
5406	APPO	sc1-WarpGates	25	8	794.79974
5097	APPO	street-Sydney_2	150	7	739.46398
8058	APPO	wc3-timbermawhold	125	11	649.05397
6774	APPO	street-Sydney_1	200	9	723.3201
6738	APPO	sc1-Triskelion	200	9	733.17102
3276	APPO	sc1-TaleofTwoCities	75	5	801.03197
5220	APPO	sc1-ThinIce	200	7	700.70696
1797	APPO	sc1-WatersEdge	75	3	696.24295
8880	APPO	wc3-riverrun	150	12	777.54214
8466	APPO	wc3-stromguarde	25	12	891.37126
10926	APPO	sc1-TheHighway	100	15	806.80979
2145	APPO	street-Shanghai_1	175	3	689.72114
9210	APPO	street-Sydney_1	25	13	621.87194
5010	APPO	street-Sydney_1	125	7	689.98779
7860	APPO	street-Shanghai_2	75	11	644.70037
6516	APPO	street-Shanghai_2	125	9	809.73776
9291	APPO	street-Sydney_0	50	13	752.96775
354	APPO	sc1-Triskelion	100	1	750.99054
11226	APPO	street-Sydney_1	175	15	386.0455
9831	APPO	sc1-TheFrozenSea	0	14	806.97091
102	APPO	sc1-Triskelion	25	1	734.59621
1626	APPO	sc1-WarpGates	25	3	875.64564
7608	APPO	street-Shanghai_2	0	11	752.57541
5385	APPO	sc1-TheatreofWar	25	8	905.59008
5985	APPO	sc1-Turbo	200	8	742.14537
9444	APPO	sc1-WaypointJunction	100	13	813.30409
10551	APPO	street-Sydney_0	200	14	700.04328
3285	APPO	sc1-TheatreofWar	75	5	825.01533
6879	APPO	wc3-theglaive	0	10	321.74116
4071	APPO	sc1-WheelofWar	75	6	857.93271
5307	APPO	sc1-Tribes	0	8	864.15189
1884	APPO	sc1-WaypointJunction	100	3	835.3338
5226	APPO	sc1-Triskelion	200	7	722.2301
123	APPO	sc1-WheelofWar	25	1	900.15581
4059	APPO	sc1-ValleyofRe	75	6	847.56297
2607	APPO	sc1-TheFrozenSea	100	4	821.95701
9975	APPO	wc3-scorchedbasin	25	14	857.86809
1161	APPO	wc3-swampofsorrows	100	2	407.73353
6870	APPO	wc3-stromguarde	0	10	811.60087
3303	APPO	sc1-ValleyofRe	75	5	842.2916
7905	APPO	sc1-TheatreofWar	100	11	581.84315
7095	APPO	sc1-WheelofWar	75	10	816.36245
2499	APPO	wc3-scorchedbasin	50	4	871.52611
6483	APPO	sc1-Tribes	125	9	743.22052
1458	APPO	sc1-WarpGates	200	2	735.59313
552	APPO	street-Shanghai_2	150	1	583.91362
6693	APPO	street-Sydney_2	175	9	756.4198
2046	APPO	sc1-WarpGates	150	3	762.77643
4218	APPO	sc1-Triskelion	125	6	751.50015
8973	APPO	wc3-swampofsorrows	175	12	723.61713
9579	APPO	sc1-TheFrozenSea	150	13	764.3497
3912	APPO	street-Shanghai_2	25	6	836.78513
522	APPO	sc1-Triskelion	150	1	681.66422
9969	APPO	street-Sydney_2	25	14	758.49805
4266	APPO	wc3-stromguarde	125	6	820.20247
5982	APPO	sc1-Triskelion	200	8	709.07967
6567	APPO	sc1-Tribes	150	9	756.2133
5679	APPO	street-Sydney_0	100	8	566.67475
7164	APPO	sc1-Typhoon	100	10	822.77877
3264	APPO	wc3-thecrucible	50	5	605.92438
822	APPO	wc3-stromguarde	0	2	793.26462
8199	APPO	street-Sydney_0	175	11	746.81234
8202	APPO	street-Sydney_1	175	11	497.30519
8619	APPO	street-Sydney_0	75	12	833.50609
10077	APPO	wc3-tranquilpaths	50	14	865.72929
3267	APPO	wc3-theglaive	50	5	856.48464
6612	APPO	wc3-riverrun	150	9	268.03814
9945	APPO	sc1-WatersEdge	25	14	803.42704
1659	APPO	wc3-scorchedbasin	25	3	754.35903
1377	APPO	sc1-WatersEdge	175	2	770.62611
8610	APPO	street-Shanghai_0	75	12	345.61412
6447	APPO	wc3-scorchedbasin	100	9	823.22323
5733	APPO	sc1-Turbo	125	8	772.68275
4962	APPO	sc1-TheHighway	125	7	787.51021
2481	APPO	street-Shanghai_1	50	4	889.13011
7083	APPO	sc1-ValleyofRe	75	10	834.27871
7416	APPO	sc1-Typhoon	175	10	775.82154
5202	APPO	wc3-timbermawhold	175	7	295.76975
0	APPO	sc1-TaleofTwoCities	0	1	931.04583
7575	APPO	sc1-Tribes	0	11	929.20334
11286	APPO	sc1-WarpGates	200	15	711.57283
543	APPO	sc1-WheelofWar	150	1	784.74973
10392	APPO	wc3-riverrun	150	14	762.54192
393	APPO	street-Sydney_2	100	1	797.90165
870	APPO	sc1-WarpGates	25	2	900.46752
5760	APPO	street-Shanghai_2	125	8	775.94104
4956	APPO	sc1-TaleofTwoCities	125	7	758.55965
7962	APPO	wc3-stromguarde	100	11	647.96284
972	APPO	street-Shanghai_2	50	2	865.70774
48	APPO	street-Shanghai_2	0	1	836.86682
8163	APPO	sc1-Tribes	175	11	725.08278
1455	APPO	sc1-ValleyofRe	200	2	742.96289
10359	APPO	sc1-ValleyofRe	150	14	477.97128
3804	APPO	sc1-Typhoon	0	6	662.66809
6579	APPO	sc1-ValleyofRe	150	9	316.57467
588	APPO	sc1-TaleofTwoCities	175	1	773.78428
7107	APPO	street-Sydney_0	75	10	724.43831
3579	APPO	street-Sydney_0	150	5	732.44669
5208	APPO	sc1-TaleofTwoCities	200	7	712.89321
3564	APPO	sc1-WaypointJunction	150	5	757.47281
8502	APPO	sc1-Triskelion	50	12	888.90154
951	APPO	sc1-ValleyofRe	50	2	881.06341
696	APPO	sc1-Typhoon	200	1	736.12861
6690	APPO	street-Sydney_1	175	9	759.61661
3864	APPO	sc1-TaleofTwoCities	25	6	684.12264
1374	APPO	sc1-WarpGates	175	2	737.55667
5622	APPO	wc3-timbermawhold	75	8	679.20217
6405	APPO	sc1-Turbo	100	9	804.94755
7428	APPO	sc1-WaypointJunction	175	10	757.87366
3075	APPO	street-Sydney_0	0	5	814.46378
4704	APPO	sc1-TaleofTwoCities	50	7	592.8827
10311	APPO	wc3-scorchedbasin	125	14	792.614
1653	APPO	street-Sydney_2	25	3	123.57404
6126	APPO	wc3-timbermawhold	0	9	681.93078
864	APPO	sc1-Typhoon	25	2	886.60129
57	APPO	street-Sydney_2	0	1	868.44015
7668	APPO	sc1-Typhoon	25	11	657.8103
603	APPO	sc1-Tribes	175	1	555.17751
2874	APPO	sc1-Triskelion	175	4	760.84214
2538	APPO	sc1-Triskelion	75	4	839.797
4794	APPO	sc1-TheHighway	75	7	817.24579
9654	APPO	wc3-timbermawhold	150	13	575.40266
10989	APPO	wc3-swampofsorrows	100	15	116.58664
6078	APPO	sc1-WarpGates	0	9	923.13497
10614	APPO	sc1-WarpGates	0	15	914.67008
867	APPO	sc1-ValleyofRe	25	2	885.42624
6552	APPO	sc1-TaleofTwoCities	150	9	760.49319
969	APPO	street-Shanghai_1	50	2	824.23181
10656	APPO	wc3-thecrucible	0	15	861.99079
852	APPO	sc1-ThinIce	25	2	901.3747
9219	APPO	wc3-scorchedbasin	25	13	877.83925
8616	APPO	street-Shanghai_2	75	12	582.51111
195	APPO	sc1-ValleyofRe	50	1	864.66567
291	APPO	sc1-WheelofWar	75	1	847.94725
75	APPO	wc3-theglaive	0	1	678.34017
6435	APPO	street-Sydney_0	100	9	668.09405
6723	APPO	sc1-TheFrozenSea	200	9	726.75641
10980	APPO	wc3-riverrun	100	15	466.74474
4605	APPO	wc3-swampofsorrows	0	7	424.6121
6570	APPO	sc1-Triskelion	150	9	791.53178
2532	APPO	sc1-ThinIce	75	4	614.34413
4587	APPO	street-Sydney_0	0	7	952.98953
9546	APPO	street-Sydney_1	125	13	416.75976
2031	APPO	sc1-Tribes	150	3	776.00108
4113	APPO	wc3-tranquilpaths	75	6	828.063
11037	APPO	sc1-WatersEdge	125	15	812.11113
5700	APPO	wc3-thecrucible	100	8	826.32225
1824	APPO	wc3-riverrun	75	3	168.21197
8283	APPO	street-Sydney_0	200	11	738.37709
6174	APPO	street-Shanghai_0	25	9	794.58975
9960	APPO	street-Shanghai_2	25	14	744.11504
6222	APPO	sc1-TheHighway	50	9	864.85423
6153	APPO	sc1-Turbo	25	9	896.79322
2004	APPO	wc3-thecrucible	125	3	794.14134
9372	APPO	street-Shanghai_2	75	13	560.58097
3078	APPO	street-Sydney_1	0	5	908.03756
9525	APPO	sc1-WatersEdge	125	13	775.57706
7758	APPO	sc1-WarpGates	50	11	852.41485
2289	APPO	sc1-Turbo	0	4	937.047
10677	APPO	sc1-TheatreofWar	25	15	727.35185
8439	APPO	sc1-WheelofWar	25	12	800.51285
5340	APPO	street-Shanghai_2	0	8	849.59893
5913	APPO	sc1-WatersEdge	175	8	759.11285
10401	APPO	wc3-swampofsorrows	150	14	134.94526
6741	APPO	sc1-Turbo	200	9	729.32742
1470	APPO	street-Shanghai_0	200	2	747.52066
10947	APPO	sc1-ValleyofRe	100	15	813.54844
1854	APPO	sc1-TheHighway	100	3	619.62103
5796	APPO	sc1-TaleofTwoCities	150	8	771.83714
10941	APPO	sc1-Turbo	100	15	798.46904
2070	APPO	street-Sydney_1	150	3	509.59701
4482	APPO	sc1-WarpGates	200	6	732.52378
8463	APPO	wc3-scorchedbasin	25	12	890.58988
10923	APPO	sc1-TheFrozenSea	100	15	796.52788
2214	APPO	sc1-WarpGates	200	3	725.44771
3378	APPO	sc1-Triskelion	100	5	720.061
1344	APPO	sc1-TaleofTwoCities	175	2	733.21855
8286	APPO	street-Sydney_1	200	11	456.76497
2088	APPO	wc3-thecrucible	150	3	763.31187
1833	APPO	wc3-swampofsorrows	75	3	293.26119
2415	APPO	wc3-scorchedbasin	25	4	819.19333
3090	APPO	wc3-stromguarde	0	5	820.57805
4695	APPO	wc3-theglaive	25	7	944.43894
4083	APPO	street-Sydney_0	75	6	685.41981
7614	APPO	street-Sydney_1	0	11	812.86293
10443	APPO	sc1-ValleyofRe	175	14	440.86029
510	APPO	sc1-TheHighway	150	1	775.59998
1263	APPO	sc1-TheFrozenSea	150	2	786.6562
537	APPO	sc1-WatersEdge	150	1	28.44841
7848	APPO	sc1-WaypointJunction	75	11	845.87874
3594	APPO	wc3-stromguarde	150	5	743.07012
4035	APPO	sc1-TheFrozenSea	75	6	591.23833
315	APPO	wc3-scorchedbasin	75	1	734.01842
9018	APPO	sc1-WarpGates	200	12	746.30383
2283	APPO	sc1-Tribes	0	4	783.5978
10521	APPO	sc1-Turbo	200	14	716.76569
3132	APPO	sc1-Typhoon	25	5	826.91389
3549	APPO	sc1-Turbo	150	5	761.18326
327	APPO	wc3-theglaive	75	1	288.52243
10818	APPO	wc3-stromguarde	50	15	891.47909
3099	APPO	wc3-theglaive	0	5	940.16569
3999	APPO	street-Sydney_0	50	6	591.92005
708	APPO	sc1-WaypointJunction	200	1	733.80983
1770	APPO	sc1-TheHighway	75	3	634.2204
10374	APPO	street-Shanghai_0	150	14	765.42237
159	APPO	wc3-theglaive	25	1	436.03122
8640	APPO	wc3-thecrucible	75	12	718.10681
111	APPO	sc1-ValleyofRe	25	1	899.24805
6576	APPO	sc1-Typhoon	150	9	786.03315
2574	APPO	street-Sydney_1	75	4	816.99436
5427	APPO	street-Sydney_0	25	8	678.22978
4269	APPO	wc3-swampofsorrows	125	6	793.32564
5697	APPO	wc3-swampofsorrows	100	8	815.84278
231	APPO	wc3-scorchedbasin	50	1	720.30278
4935	APPO	wc3-scorchedbasin	100	7	804.73333
213	APPO	street-Shanghai_1	50	1	745.28179
4398	APPO	sc1-WarpGates	175	6	734.19534
7212	APPO	wc3-thecrucible	100	10	807.48838
3798	APPO	sc1-Triskelion	0	6	790.45055
4710	APPO	sc1-TheHighway	50	7	883.72623
2751	APPO	wc3-scorchedbasin	125	4	782.29773
5766	APPO	street-Sydney_1	125	8	804.67601
7341	APPO	sc1-WatersEdge	150	10	776.31323
3933	APPO	wc3-swampofsorrows	25	6	699.82733
2883	APPO	sc1-ValleyofRe	175	4	766.28987
5061	APPO	sc1-Turbo	150	7	787.32643
9312	APPO	wc3-thecrucible	50	13	814.18751
10026	APPO	sc1-WarpGates	50	14	738.82539
8496	APPO	sc1-ThinIce	50	12	873.81104
5457	APPO	wc3-tranquilpaths	25	8	776.45298
96	APPO	sc1-ThinIce	25	1	895.27997
9825	APPO	wc3-tranquilpaths	200	13	746.13441
7113	APPO	street-Sydney_2	75	10	634.61193
5394	APPO	sc1-Triskelion	25	8	911.63576
8949	APPO	street-Shanghai_1	175	12	732.35479
5181	APPO	street-Sydney_2	175	7	747.28089
2118	APPO	sc1-Triskelion	175	3	277.45555
10002	APPO	sc1-TheHighway	50	14	801.32075
4758	APPO	street-Sydney_1	50	7	690.73837
999	APPO	wc3-theglaive	50	2	855.02602
9930	APPO	sc1-Triskelion	25	14	878.51094
7806	APPO	wc3-timbermawhold	50	11	744.9682
1437	APPO	sc1-TheatreofWar	200	2	722.44768
11046	APPO	street-Shanghai_0	125	15	747.06818
3006	APPO	wc3-stromguarde	200	4	737.7753
4977	APPO	sc1-Turbo	125	7	788.22538
3294	APPO	sc1-Triskelion	75	5	714.25298
9201	APPO	street-Shanghai_1	25	13	828.08595
7866	APPO	street-Sydney_1	75	11	626.28674
8790	APPO	street-Sydney_1	125	12	793.42325
2328	APPO	wc3-riverrun	0	4	711.14231
3129	APPO	sc1-Turbo	25	5	747.86181
1776	APPO	sc1-ThinIce	75	3	319.75195
1749	APPO	wc3-swampofsorrows	50	3	347.76689
9906	APPO	wc3-timbermawhold	0	14	426.49584
4995	APPO	sc1-WheelofWar	125	7	795.6918
2133	APPO	sc1-WatersEdge	175	3	703.72171
9420	APPO	sc1-ThinIce	100	13	807.23341
6969	APPO	wc3-tranquilpaths	25	10	730.1712
4626	APPO	sc1-TheHighway	25	7	880.57729
11181	APPO	sc1-TheatreofWar	175	15	545.76356
4095	APPO	wc3-scorchedbasin	75	6	763.83375
8994	APPO	sc1-TheHighway	200	12	743.07236
4221	APPO	sc1-Turbo	125	6	731.60783
798	APPO	street-Shanghai_0	0	2	941.96048
2745	APPO	street-Sydney_2	125	4	713.60504
6258	APPO	street-Shanghai_0	50	9	862.31877
150	APPO	wc3-stromguarde	25	1	632.66221
2847	APPO	wc3-theglaive	150	4	758.78509
9978	APPO	wc3-stromguarde	25	14	925.90013
8832	APPO	sc1-ThinIce	150	12	769.02267
9678	APPO	sc1-Triskelion	175	13	766.88399
1275	APPO	sc1-Tribes	150	2	780.39751
801	APPO	street-Shanghai_1	0	2	931.54401
2622	APPO	sc1-Triskelion	100	4	783.47607
2454	APPO	sc1-Triskelion	50	4	896.12281
2604	APPO	sc1-TaleofTwoCities	100	4	507.98968
1527	APPO	sc1-Tribes	0	3	915.50698
1446	APPO	sc1-Triskelion	200	2	719.82454
7092	APPO	sc1-WaypointJunction	75	10	792.63655
1497	APPO	wc3-swampofsorrows	200	2	636.5526
9165	APPO	sc1-TheatreofWar	25	13	359.72196
10467	APPO	street-Sydney_0	175	14	612.65426
9627	APPO	street-Sydney_0	150	13	759.78091
918	APPO	wc3-timbermawhold	25	2	553.86181
7329	APPO	sc1-Turbo	150	10	769.47526
7755	APPO	sc1-ValleyofRe	50	11	861.95539
6006	APPO	street-Shanghai_0	200	8	723.11003
9681	APPO	sc1-Turbo	175	13	767.81179
9549	APPO	street-Sydney_2	125	13	719.75867
4893	APPO	sc1-Turbo	100	7	839.33921
6315	APPO	sc1-Tribes	75	9	765.86578
7059	APPO	sc1-TheFrozenSea	75	10	763.66579
5460	APPO	sc1-TaleofTwoCities	50	8	760.62224
11160	APPO	wc3-thecrucible	150	15	776.84243
11088	APPO	sc1-TaleofTwoCities	150	15	426.39288
3657	APPO	street-Shanghai_1	175	5	752.96281
4086	APPO	street-Sydney_1	75	6	594.33974
528	APPO	sc1-Typhoon	150	1	790.20592
7143	APPO	sc1-TheFrozenSea	100	10	806.22466
117	APPO	sc1-WatersEdge	25	1	76.7076
5625	APPO	wc3-tranquilpaths	75	8	829.76223
1950	APPO	sc1-Triskelion	125	3	338.40101
720	APPO	street-Shanghai_2	200	1	617.13776
6519	APPO	street-Sydney_0	125	9	718.05529
2076	APPO	wc3-riverrun	150	3	107.82302
3072	APPO	street-Shanghai_2	0	5	912.97611
1683	APPO	sc1-TheFrozenSea	50	3	808.55706
4887	APPO	sc1-Tribes	100	7	634.22023
4896	APPO	sc1-Typhoon	100	7	821.39129
2853	APPO	wc3-tranquilpaths	150	4	767.58813
7050	APPO	wc3-timbermawhold	50	10	168.63152
2058	APPO	street-Shanghai_0	150	3	724.2516
7854	APPO	street-Shanghai_0	75	11	831.5635
8379	APPO	wc3-scorchedbasin	0	12	845.02186
6939	APPO	street-Sydney_0	25	10	650.98512
10569	APPO	wc3-swampofsorrows	200	14	742.53587
6594	APPO	street-Shanghai_0	150	9	760.39769
1830	APPO	wc3-stromguarde	75	3	681.2306
5931	APPO	street-Sydney_0	175	8	759.14576
4824	APPO	sc1-WaypointJunction	75	7	381.62045
84	APPO	sc1-TaleofTwoCities	25	1	901.66163
9591	APPO	sc1-Tribes	150	13	757.00758
1479	APPO	street-Sydney_0	200	2	743.2674
4431	APPO	wc3-scorchedbasin	175	6	762.48365
9849	APPO	sc1-Turbo	0	14	849.60766
6591	APPO	sc1-WheelofWar	150	9	777.03064
5916	APPO	sc1-WaypointJunction	175	8	746.39523
11112	APPO	sc1-Typhoon	150	15	763.82723
11061	APPO	street-Sydney_2	125	15	790.7851
4461	APPO	sc1-TheatreofWar	200	6	735.17893
36	APPO	sc1-WaypointJunction	0	1	962.74779
7821	APPO	sc1-TheatreofWar	75	11	607.22632
2817	APPO	street-Shanghai_1	150	4	786.40803
8271	APPO	sc1-WheelofWar	200	11	733.10433
4380	APPO	sc1-ThinIce	175	6	752.65965
1530	APPO	sc1-Triskelion	0	3	646.02508
4542	APPO	sc1-TheHighway	0	7	950.0047
8169	APPO	sc1-Turbo	175	11	737.29635
3069	APPO	street-Shanghai_1	0	5	806.2681
147	APPO	wc3-scorchedbasin	25	1	668.78201
1551	APPO	sc1-WheelofWar	0	3	791.63801
6672	APPO	sc1-WaypointJunction	175	9	733.8158
831	APPO	wc3-theglaive	0	2	945.75031
10083	APPO	sc1-TheFrozenSea	75	14	733.06261
9918	APPO	sc1-TheHighway	25	14	758.45085
2937	APPO	wc3-tranquilpaths	175	4	769.61191
8757	APPO	sc1-Turbo	125	12	239.30041
6615	APPO	wc3-scorchedbasin	150	9	772.98742
2439	APPO	sc1-TheFrozenSea	50	4	746.14673
3108	APPO	sc1-TaleofTwoCities	25	5	837.41498
10983	APPO	wc3-scorchedbasin	100	15	710.80867
9264	APPO	sc1-Typhoon	50	13	440.26987
5847	APPO	street-Sydney_0	150	8	752.94172
6231	APPO	sc1-Tribes	50	9	840.97241
7698	APPO	street-Sydney_1	25	11	759.12114
7746	APPO	sc1-Triskelion	50	11	841.93436
6168	APPO	sc1-WaypointJunction	25	9	897.09418
1656	APPO	wc3-riverrun	25	3	272.74424
4026	APPO	wc3-timbermawhold	50	6	246.92319
3066	APPO	street-Shanghai_0	0	5	794.40597
5094	APPO	street-Sydney_1	150	7	626.53968
5301	APPO	sc1-TheatreofWar	0	8	948.53657
5694	APPO	wc3-stromguarde	100	8	816.29081
297	APPO	street-Shanghai_1	75	1	717.77468
1641	APPO	street-Shanghai_1	25	3	899.81002
5706	APPO	wc3-timbermawhold	100	8	481.92338
2730	APPO	street-Shanghai_0	125	4	806.92103
120	APPO	sc1-WaypointJunction	25	1	873.52966
8247	APPO	sc1-Tribes	200	11	717.91661
576	APPO	wc3-thecrucible	150	1	454.0772
8268	APPO	sc1-WaypointJunction	200	11	735.26741
7500	APPO	sc1-Typhoon	200	10	744.60488
8436	APPO	sc1-WaypointJunction	25	12	775.30423
5949	APPO	wc3-swampofsorrows	175	8	656.5075
8127	APPO	wc3-scorchedbasin	150	11	792.8906
396	APPO	wc3-riverrun	100	1	220.71418
8829	APPO	sc1-TheatreofWar	150	12	696.29701
2709	APPO	sc1-Turbo	125	4	787.79403
11079	APPO	wc3-theglaive	125	15	583.33582
1740	APPO	wc3-riverrun	50	3	498.79103
11250	APPO	wc3-timbermawhold	175	15	704.35688
3354	APPO	wc3-timbermawhold	75	5	822.51261
9105	APPO	sc1-WatersEdge	0	13	944.63556
9042	APPO	street-Sydney_1	200	12	715.66419
567	APPO	wc3-scorchedbasin	150	1	758.82152
2712	APPO	sc1-Typhoon	125	4	728.12954
10758	APPO	sc1-TheHighway	50	15	845.04996
4191	APPO	wc3-theglaive	100	6	814.15566
4800	APPO	sc1-ThinIce	75	7	805.11468
9642	APPO	wc3-stromguarde	150	13	774.6538
237	APPO	wc3-swampofsorrows	50	1	423.87789
5763	APPO	street-Sydney_0	125	8	711.30269
4422	APPO	street-Sydney_1	175	6	641.32611
9489	APPO	wc3-tranquilpaths	100	13	818.29619
5484	APPO	sc1-Typhoon	50	8	816.19906
11145	APPO	street-Sydney_2	150	15	765.04477
9795	APPO	street-Sydney_0	200	13	722.63694
714	APPO	street-Shanghai_0	200	1	714.64605
1203	APPO	sc1-ValleyofRe	125	2	785.12669
6216	APPO	sc1-TaleofTwoCities	50	9	848.11909
8730	APPO	wc3-timbermawhold	100	12	441.09634
11187	APPO	sc1-Tribes	175	15	769.18577
3597	APPO	wc3-swampofsorrows	150	5	135.05519
9366	APPO	street-Shanghai_0	75	13	616.58667
10089	APPO	sc1-TheatreofWar	75	14	702.51631
7635	APPO	wc3-theglaive	0	11	838.93894
1707	APPO	sc1-ValleyofRe	50	3	837.98769
3312	APPO	sc1-WaypointJunction	75	5	850.27986
4206	APPO	sc1-TheHighway	125	6	813.92442
9087	APPO	sc1-Tribes	0	13	656.47343
10197	APPO	sc1-WatersEdge	100	14	800.36615
3546	APPO	sc1-Triskelion	150	5	765.9778
4827	APPO	sc1-WheelofWar	75	7	852.45063
3453	APPO	sc1-TheatreofWar	125	5	802.44162
7602	APPO	street-Shanghai_0	0	11	808.25417
3996	APPO	street-Shanghai_2	50	6	872.06993
3087	APPO	wc3-scorchedbasin	0	5	755.83028
657	APPO	wc3-swampofsorrows	175	1	227.53204
3177	APPO	wc3-swampofsorrows	25	5	338.42704
7032	APPO	wc3-riverrun	50	10	828.29111
8820	APPO	sc1-TaleofTwoCities	150	12	740.01239
7065	APPO	sc1-TheatreofWar	75	10	667.97022
1233	APPO	street-Sydney_2	125	2	783.45995
2271	APPO	sc1-TheFrozenSea	0	4	752.71108
741	APPO	wc3-swampofsorrows	200	1	202.1681
7119	APPO	wc3-scorchedbasin	75	10	861.63907
6378	APPO	wc3-timbermawhold	75	9	413.36461
1515	APPO	sc1-TheFrozenSea	0	3	886.4402
6117	APPO	wc3-swampofsorrows	0	9	581.66939
5088	APPO	street-Shanghai_2	150	7	532.88142
2643	APPO	sc1-WheelofWar	100	4	779.56855
2325	APPO	street-Sydney_2	0	4	899.31274
4326	APPO	street-Shanghai_0	150	6	412.82816
7290	APPO	wc3-stromguarde	125	10	458.70088
10779	APPO	sc1-ValleyofRe	50	15	857.0916
6057	APPO	sc1-TheatreofWar	0	9	662.94105
3513	APPO	wc3-swampofsorrows	125	5	319.20659
5436	APPO	wc3-riverrun	25	8	608.08638
8838	APPO	sc1-Triskelion	150	12	767.99322
3342	APPO	wc3-stromguarde	75	5	823.98188
8154	APPO	sc1-TheHighway	175	11	763.08484
7233	APPO	sc1-TheatreofWar	125	10	595.49545
10719	APPO	street-Sydney_0	25	15	753.2325
633	APPO	street-Shanghai_1	175	1	730.76555
3198	APPO	sc1-TheHighway	50	5	807.4042
5016	APPO	wc3-riverrun	125	7	795.92473
6588	APPO	sc1-WaypointJunction	150	9	779.14164
3558	APPO	sc1-WarpGates	150	5	783.21272
11313	APPO	street-Sydney_2	200	15	740.62934
11034	APPO	sc1-WarpGates	125	15	794.46089
9603	APPO	sc1-ValleyofRe	150	13	752.94127
10767	APPO	sc1-Tribes	50	15	848.91893
8517	APPO	sc1-WatersEdge	50	12	871.17278
438	APPO	sc1-Triskelion	125	1	621.41369
5829	APPO	sc1-WatersEdge	150	8	783.50987
9492	APPO	sc1-TaleofTwoCities	125	13	578.53906
9996	APPO	sc1-TaleofTwoCities	50	14	780.52011
5328	APPO	sc1-WaypointJunction	0	8	940.13729
4638	APPO	sc1-Triskelion	25	7	651.71052
3903	APPO	sc1-WheelofWar	25	6	899.15499
2943	APPO	sc1-TheFrozenSea	200	4	737.39456
10611	APPO	sc1-ValleyofRe	0	15	928.86213
6795	APPO	wc3-theglaive	200	9	708.19125
9108	APPO	sc1-WaypointJunction	0	13	838.83982
4875	APPO	sc1-TheFrozenSea	100	7	663.96695
2256	APPO	wc3-thecrucible	200	3	707.99793
5739	APPO	sc1-ValleyofRe	125	8	552.25323
4134	APPO	sc1-Triskelion	100	6	769.05821
8844	APPO	sc1-Typhoon	150	12	783.65996
8196	APPO	street-Shanghai_2	175	11	578.8205
2433	APPO	wc3-tranquilpaths	25	4	829.94846
219	APPO	street-Sydney_0	50	1	688.26879
9060	APPO	wc3-thecrucible	200	12	727.01216
2535	APPO	sc1-Tribes	75	4	745.53875
10572	APPO	wc3-thecrucible	200	14	742.94262
8631	APPO	wc3-scorchedbasin	75	12	832.62266
6129	APPO	wc3-tranquilpaths	0	9	833.02565
5844	APPO	street-Shanghai_2	150	8	572.89997
2484	APPO	street-Shanghai_2	50	4	641.11019
10140	APPO	wc3-riverrun	75	14	774.67869
3282	APPO	sc1-TheHighway	75	5	841.83889
5085	APPO	street-Shanghai_1	150	7	772.8397
1605	APPO	sc1-TheatreofWar	25	3	863.43387
1359	APPO	sc1-Tribes	175	2	741.42459
4374	APPO	sc1-TheHighway	175	6	747.60792
5172	APPO	street-Shanghai_2	175	7	268.10759
2892	APPO	sc1-WaypointJunction	175	4	741.74961
4164	APPO	street-Shanghai_2	100	6	793.00938
2865	APPO	sc1-TheatreofWar	175	4	570.21713
7419	APPO	sc1-ValleyofRe	175	10	732.01656
2964	APPO	sc1-Typhoon	200	4	720.99045
4236	APPO	sc1-WaypointJunction	125	6	808.92829
10542	APPO	street-Shanghai_0	200	14	728.32996
5499	APPO	sc1-WheelofWar	50	8	858.47237
6537	APPO	wc3-swampofsorrows	125	9	728.75676
8583	APPO	sc1-Tribes	75	12	457.58564
8775	APPO	sc1-WheelofWar	125	12	773.07415
7221	APPO	wc3-tranquilpaths	100	10	786.36552
402	APPO	wc3-stromguarde	100	1	722.57814
8004	APPO	sc1-Typhoon	125	11	788.68051
6699	APPO	wc3-scorchedbasin	175	9	769.52837
711	APPO	sc1-WheelofWar	200	1	728.31754
3771	APPO	wc3-theglaive	200	5	744.09509
7983	APPO	sc1-TheFrozenSea	125	11	802.55249
6951	APPO	wc3-scorchedbasin	25	10	884.61794
8325	APPO	sc1-TheatreofWar	0	12	786.69573
10323	APPO	wc3-theglaive	125	14	780.52611
7704	APPO	wc3-riverrun	25	11	704.00738
6954	APPO	wc3-stromguarde	25	10	735.23359
6675	APPO	sc1-WheelofWar	175	9	754.54893
8172	APPO	sc1-Typhoon	175	11	755.22469
4359	APPO	wc3-theglaive	150	6	775.12945
4779	APPO	wc3-theglaive	50	7	883.58319
5109	APPO	wc3-swampofsorrows	150	7	87.01764
10884	APPO	street-Shanghai_2	75	15	735.99055
5295	APPO	sc1-TheFrozenSea	0	8	809.39783
6039	APPO	wc3-theglaive	200	8	739.81859
5571	APPO	sc1-ValleyofRe	75	8	676.65637
4488	APPO	sc1-WaypointJunction	200	6	740.02157
3012	APPO	wc3-thecrucible	200	4	701.10691
477	APPO	street-Sydney_2	125	1	782.17246
2742	APPO	street-Sydney_1	125	4	772.83664
8505	APPO	sc1-Turbo	50	12	308.98645
7659	APPO	sc1-Tribes	25	11	863.50674
9057	APPO	wc3-swampofsorrows	200	12	748.47705
3249	APPO	street-Sydney_2	50	5	847.99996
4599	APPO	wc3-scorchedbasin	0	7	828.38794
7542	APPO	wc3-stromguarde	200	10	514.75851
6882	APPO	wc3-timbermawhold	0	10	357.80518
5607	APPO	wc3-scorchedbasin	75	8	808.72147
3675	APPO	wc3-scorchedbasin	175	5	776.55404
4092	APPO	wc3-riverrun	75	6	648.03318
10050	APPO	street-Sydney_1	50	14	889.96351
7086	APPO	sc1-WarpGates	75	10	792.01839
2073	APPO	street-Sydney_2	150	3	52.47581
639	APPO	street-Sydney_0	175	1	738.76969
7323	APPO	sc1-Tribes	150	10	757.97083
2127	APPO	sc1-ValleyofRe	175	3	766.75351
10950	APPO	sc1-WarpGates	100	15	802.30583
5559	APPO	sc1-Tribes	75	8	856.7119
1182	APPO	sc1-TheHighway	125	2	772.11464
7656	APPO	sc1-ThinIce	25	11	868.92012
5547	APPO	sc1-TheFrozenSea	75	8	808.2872
7098	APPO	street-Shanghai_0	75	10	405.97877
171	APPO	sc1-TheFrozenSea	50	1	719.98359
165	APPO	wc3-tranquilpaths	25	1	897.90673
3192	APPO	sc1-TaleofTwoCities	50	5	755.21846
9861	APPO	sc1-WatersEdge	0	14	832.61039
2451	APPO	sc1-Tribes	50	4	785.9483
2310	APPO	street-Shanghai_0	0	4	936.89071
9072	APPO	sc1-TaleofTwoCities	0	13	613.05799
2673	APPO	wc3-swampofsorrows	100	4	815.2254
10260	APPO	sc1-ThinIce	125	14	793.44579
4158	APPO	street-Shanghai_0	100	6	465.37008
8085	APPO	sc1-Turbo	150	11	752.52597
489	APPO	wc3-swampofsorrows	125	1	288.79663
6240	APPO	sc1-Typhoon	50	9	876.1946
8211	APPO	wc3-scorchedbasin	175	11	762.01683
10368	APPO	sc1-WaypointJunction	150	14	763.95794
3534	APPO	sc1-TheHighway	150	5	781.96913
954	APPO	sc1-WarpGates	50	2	856.57376
6024	APPO	wc3-riverrun	200	8	600.29358
8649	APPO	wc3-tranquilpaths	75	12	722.38986
9081	APPO	sc1-TheatreofWar	0	13	493.47068
9102	APPO	sc1-WarpGates	0	13	920.20357
1956	APPO	sc1-Typhoon	125	3	747.89721
4680	APPO	wc3-riverrun	25	7	817.88345
8679	APPO	sc1-ValleyofRe	100	12	829.68114
9153	APPO	wc3-tranquilpaths	0	13	980.76249
8688	APPO	sc1-WaypointJunction	100	12	837.93279
10752	APPO	sc1-TaleofTwoCities	50	15	477.11539
11199	APPO	sc1-ValleyofRe	175	15	769.53637
5052	APPO	sc1-ThinIce	150	7	729.31399
10764	APPO	sc1-ThinIce	50	15	837.97028
7629	APPO	wc3-swampofsorrows	0	11	569.17885
1818	APPO	street-Sydney_1	75	3	570.17854
4767	APPO	wc3-scorchedbasin	50	7	894.18357
9051	APPO	wc3-scorchedbasin	200	12	731.27956
912	APPO	wc3-thecrucible	25	2	782.19829
4725	APPO	sc1-Turbo	50	7	860.44752
5232	APPO	sc1-Typhoon	200	7	745.72499
99	APPO	sc1-Tribes	25	1	548.21809
894	APPO	street-Sydney_1	25	2	615.20138
5313	APPO	sc1-Turbo	0	8	921.13881
1608	APPO	sc1-ThinIce	25	3	433.4782
8670	APPO	sc1-Triskelion	100	12	814.30504
9006	APPO	sc1-Triskelion	200	12	727.61463
5211	APPO	sc1-TheFrozenSea	200	7	619.3596
10272	APPO	sc1-Typhoon	125	14	816.07603
729	APPO	street-Sydney_2	200	1	713.08319
5082	APPO	street-Shanghai_0	150	7	736.4144
3717	APPO	sc1-Turbo	200	5	730.31438
1713	APPO	sc1-WatersEdge	50	3	688.4574
4437	APPO	wc3-swampofsorrows	175	6	768.88631
4575	APPO	sc1-WheelofWar	0	7	931.12888
7611	APPO	street-Sydney_0	0	11	858.33851
8982	APPO	wc3-timbermawhold	175	12	592.40064
3330	APPO	street-Sydney_1	75	5	735.10858
8448	APPO	street-Shanghai_2	25	12	664.71271
4506	APPO	street-Sydney_1	200	6	627.98083
8109	APPO	street-Shanghai_1	150	11	424.35096
1212	APPO	sc1-WaypointJunction	125	2	786.60197
1701	APPO	sc1-Turbo	50	3	105.3216
2628	APPO	sc1-Typhoon	100	4	794.06154
5541	APPO	wc3-tranquilpaths	50	8	851.28806
5946	APPO	wc3-stromguarde	175	8	764.51889
3606	APPO	wc3-timbermawhold	150	5	779.01762
5454	APPO	wc3-timbermawhold	25	8	417.83973
981	APPO	street-Sydney_2	50	2	886.68629
78	APPO	wc3-timbermawhold	0	1	742.29841
2217	APPO	sc1-WatersEdge	200	3	705.79212
4515	APPO	wc3-scorchedbasin	200	6	723.60968
9675	APPO	sc1-Tribes	175	13	769.44396
8568	APPO	sc1-TaleofTwoCities	75	12	778.15176
3807	APPO	sc1-ValleyofRe	0	6	930.81347
4989	APPO	sc1-WatersEdge	125	7	787.44378
1548	APPO	sc1-WaypointJunction	0	3	800.13597
10662	APPO	wc3-timbermawhold	0	15	750.64025
2724	APPO	sc1-WaypointJunction	125	4	758.12206
2928	APPO	wc3-thecrucible	175	4	743.35635
10497	APPO	wc3-tranquilpaths	175	14	760.22642
3351	APPO	wc3-theglaive	75	5	853.61465
4494	APPO	street-Shanghai_0	200	6	430.0774
5955	APPO	wc3-theglaive	175	8	767.32703
8718	APPO	wc3-stromguarde	100	12	760.7798
5718	APPO	sc1-TheHighway	125	8	808.94658
7863	APPO	street-Sydney_0	75	11	671.11455
8262	APPO	sc1-WarpGates	200	11	735.01665
3843	APPO	wc3-scorchedbasin	0	6	831.49182
4050	APPO	sc1-Triskelion	75	6	790.584
1272	APPO	sc1-ThinIce	150	2	762.28584
3714	APPO	sc1-Triskelion	200	5	741.92295
10227	APPO	wc3-scorchedbasin	100	14	815.75257
9600	APPO	sc1-Typhoon	150	13	737.94942
5712	APPO	sc1-TaleofTwoCities	125	8	791.26568
7257	APPO	sc1-WatersEdge	125	10	776.91057
192	APPO	sc1-Typhoon	50	1	861.24724
3492	APPO	street-Shanghai_2	125	5	775.60815
5757	APPO	street-Shanghai_1	125	8	112.13522
6210	APPO	wc3-timbermawhold	25	9	524.77249
1698	APPO	sc1-Triskelion	50	3	505.47272
7992	APPO	sc1-ThinIce	125	11	811.79311
2301	APPO	sc1-WatersEdge	0	4	884.56941
6717	APPO	wc3-tranquilpaths	175	9	755.4149
2208	APPO	sc1-Typhoon	200	3	749.89251
8955	APPO	street-Sydney_0	175	12	720.5534
6282	APPO	wc3-stromguarde	50	9	746.71115
4965	APPO	sc1-TheatreofWar	125	7	805.87337
8295	APPO	wc3-scorchedbasin	200	11	748.85182
5823	APPO	sc1-ValleyofRe	150	8	723.50077
2028	APPO	sc1-ThinIce	150	3	466.07718
7671	APPO	sc1-ValleyofRe	25	11	907.06012
10647	APPO	wc3-scorchedbasin	0	15	738.18062
5586	APPO	street-Shanghai_0	75	8	828.48199
3033	APPO	sc1-TheatreofWar	0	5	941.03335
3180	APPO	wc3-thecrucible	25	5	540.53574
2808	APPO	sc1-WaypointJunction	150	4	754.43342
942	APPO	sc1-Triskelion	50	2	862.34748
1071	APPO	wc3-scorchedbasin	75	2	843.39027
2016	APPO	sc1-TaleofTwoCities	150	3	770.66048
10881	APPO	street-Shanghai_1	75	15	737.44043
1929	APPO	wc3-tranquilpaths	100	3	801.96102
993	APPO	wc3-swampofsorrows	50	2	430.03754
9033	APPO	street-Shanghai_1	200	12	743.50355
8751	APPO	sc1-Tribes	125	12	727.52359
4677	APPO	street-Sydney_2	25	7	721.45995
105	APPO	sc1-Turbo	25	1	890.01188
8808	APPO	wc3-thecrucible	125	12	772.337
6333	APPO	sc1-WatersEdge	75	9	681.50875
10788	APPO	sc1-WaypointJunction	50	15	803.26194
2349	APPO	wc3-tranquilpaths	0	4	859.72429
5580	APPO	sc1-WaypointJunction	75	8	845.04854
8928	APPO	sc1-Typhoon	175	12	749.48176
4797	APPO	sc1-TheatreofWar	75	7	829.37952
3237	APPO	street-Shanghai_1	50	5	884.99813
168	APPO	sc1-TaleofTwoCities	50	1	860.55065
10095	APPO	sc1-Tribes	75	14	724.7665
5877	APPO	wc3-tranquilpaths	150	8	791.04732
7467	APPO	wc3-theglaive	175	10	52.17364
2424	APPO	wc3-thecrucible	25	4	678.95058
1977	APPO	street-Shanghai_1	125	3	802.89723
10287	APPO	sc1-WheelofWar	125	14	787.76757
4410	APPO	street-Shanghai_0	175	6	372.54009
10494	APPO	wc3-timbermawhold	175	14	97.08128
8016	APPO	sc1-WaypointJunction	125	11	777.14957
9402	APPO	wc3-timbermawhold	75	13	168.65677
1506	APPO	wc3-timbermawhold	200	2	745.48256
2493	APPO	street-Sydney_2	50	4	795.98394
1059	APPO	street-Sydney_0	75	2	827.07888
1134	APPO	street-Shanghai_0	100	2	822.23071
6294	APPO	wc3-timbermawhold	50	9	468.87592
7716	APPO	wc3-thecrucible	25	11	855.86651
9792	APPO	street-Shanghai_2	200	13	341.71387
9483	APPO	wc3-theglaive	100	13	815.44993
348	APPO	sc1-ThinIce	100	1	825.97598
132	APPO	street-Shanghai_2	25	1	731.09567
6150	APPO	sc1-Triskelion	25	9	852.51061
3708	APPO	sc1-ThinIce	200	5	735.92421
2055	APPO	sc1-WheelofWar	150	3	708.78945
861	APPO	sc1-Turbo	25	2	899.44051
5973	APPO	sc1-TheatreofWar	200	8	729.24037
11004	APPO	sc1-TaleofTwoCities	125	15	416.45761
10995	APPO	wc3-theglaive	100	15	326.58531
6993	APPO	sc1-Turbo	50	10	687.02645
8421	APPO	sc1-Turbo	25	12	395.03528
9297	APPO	street-Sydney_2	50	13	733.86721
6396	APPO	sc1-ThinIce	100	9	793.31691
7188	APPO	street-Shanghai_2	100	10	685.17256
6090	APPO	street-Shanghai_0	0	9	803.69135
6726	APPO	sc1-TheHighway	200	9	745.01439
1422	APPO	wc3-timbermawhold	175	2	742.50913
4791	APPO	sc1-TheFrozenSea	75	7	683.81655
7407	APPO	sc1-Tribes	175	10	737.97573
9567	APPO	wc3-theglaive	125	13	815.64331
5115	APPO	wc3-theglaive	150	7	794.47272
8067	APPO	sc1-TheFrozenSea	150	11	759.5729
2859	APPO	sc1-TheFrozenSea	175	4	760.23115
10548	APPO	street-Shanghai_2	200	14	726.31874
10434	APPO	sc1-Triskelion	175	14	735.9736
6147	APPO	sc1-Tribes	25	9	847.23525
4503	APPO	street-Sydney_0	200	6	696.68452
7455	APPO	wc3-scorchedbasin	175	10	752.86405
11118	APPO	sc1-WarpGates	150	15	770.46944
1056	APPO	street-Shanghai_2	75	2	849.15849
6252	APPO	sc1-WaypointJunction	50	9	868.06626
3705	APPO	sc1-TheatreofWar	200	5	742.97756
1482	APPO	street-Sydney_1	200	2	571.10175
1755	APPO	wc3-theglaive	50	3	571.80489
8865	APPO	street-Shanghai_1	150	12	759.66503
8193	APPO	street-Shanghai_1	175	11	128.30469
1173	APPO	wc3-tranquilpaths	100	2	841.99461
1509	APPO	wc3-tranquilpaths	200	2	732.86605
1695	APPO	sc1-Tribes	50	3	771.8901
1323	APPO	wc3-scorchedbasin	150	2	770.84818
6468	APPO	sc1-TaleofTwoCities	125	9	799.21363
1224	APPO	street-Shanghai_2	125	2	804.23268
10584	APPO	sc1-TaleofTwoCities	0	15	628.96261
3882	APPO	sc1-Triskelion	25	6	777.18232
4914	APPO	street-Shanghai_0	100	7	803.71917
8472	APPO	wc3-thecrucible	25	12	558.24576
966	APPO	street-Shanghai_0	50	2	845.89395
4581	APPO	street-Shanghai_1	0	7	935.14804
1851	APPO	sc1-TheFrozenSea	100	3	722.19217
3570	APPO	street-Shanghai_0	150	5	467.1842
8694	APPO	street-Shanghai_0	100	12	218.92877
762	APPO	sc1-TheHighway	0	2	884.88241
7791	APPO	wc3-scorchedbasin	50	11	611.70528
7740	APPO	sc1-ThinIce	50	11	829.91403
8499	APPO	sc1-Tribes	50	12	646.33468
3417	APPO	street-Sydney_2	100	5	830.68783
216	APPO	street-Shanghai_2	50	1	655.85882
10278	APPO	sc1-WarpGates	125	14	705.22684
5418	APPO	street-Shanghai_0	25	8	902.1833
1935	APPO	sc1-TheFrozenSea	125	3	660.06332
4833	APPO	street-Shanghai_1	75	7	727.67843
3114	APPO	sc1-TheHighway	25	5	887.00038
732	APPO	wc3-riverrun	200	1	138.80847
8148	APPO	sc1-TaleofTwoCities	175	11	524.6503
2442	APPO	sc1-TheHighway	50	4	871.88485
8856	APPO	sc1-WaypointJunction	150	12	781.73366
11274	APPO	sc1-Triskelion	200	15	737.82565
6663	APPO	sc1-ValleyofRe	175	9	344.48925
10131	APPO	street-Sydney_0	75	14	516.95523
1725	APPO	street-Shanghai_1	50	3	860.22205
10731	APPO	wc3-scorchedbasin	25	15	541.78423
8889	APPO	wc3-swampofsorrows	150	12	603.75952
1989	APPO	street-Sydney_2	125	3	59.34446
1629	APPO	sc1-WatersEdge	25	3	749.60085
6885	APPO	wc3-tranquilpaths	0	10	865.0245
675	APPO	sc1-TheFrozenSea	200	1	726.20154
8025	APPO	street-Shanghai_1	125	11	360.43193
5373	APPO	wc3-tranquilpaths	0	8	846.98776
8049	APPO	wc3-swampofsorrows	125	11	177.13611
3603	APPO	wc3-theglaive	150	5	785.50247
6360	APPO	wc3-riverrun	75	9	323.47676
11028	APPO	sc1-Typhoon	125	15	790.69567
5676	APPO	street-Shanghai_2	100	8	644.39281
8442	APPO	street-Shanghai_0	25	12	373.04063
1131	APPO	sc1-WheelofWar	100	2	786.00414
6075	APPO	sc1-ValleyofRe	0	9	728.42125
9744	APPO	sc1-TaleofTwoCities	200	13	542.30116
3501	APPO	street-Sydney_2	125	5	767.86494
1920	APPO	wc3-thecrucible	100	3	817.23998
8862	APPO	street-Shanghai_0	150	12	403.20733
3975	APPO	sc1-ValleyofRe	50	6	863.77317
5880	APPO	sc1-TaleofTwoCities	175	8	732.45836
8220	APPO	wc3-thecrucible	175	11	760.71927
4101	APPO	wc3-swampofsorrows	75	6	742.33476
7386	APPO	wc3-timbermawhold	150	10	107.79951
9180	APPO	sc1-Typhoon	25	13	513.99622
9333	APPO	sc1-TheatreofWar	75	13	224.9957
10827	APPO	wc3-theglaive	50	15	450.25311
7938	APPO	street-Shanghai_0	100	11	796.36822
4701	APPO	wc3-tranquilpaths	25	7	688.10727
5280	APPO	wc3-thecrucible	200	7	738.13552
2043	APPO	sc1-ValleyofRe	150	3	769.71117
6111	APPO	wc3-scorchedbasin	0	9	941.56089
1452	APPO	sc1-Typhoon	200	2	747.6667
975	APPO	street-Sydney_0	50	2	839.22586
6015	APPO	street-Sydney_0	200	8	719.25222
9459	APPO	street-Sydney_0	100	13	833.86175
3732	APPO	sc1-WaypointJunction	200	5	727.72335
1200	APPO	sc1-Typhoon	125	2	798.3528
3834	APPO	street-Sydney_1	0	6	736.96741
3669	APPO	street-Sydney_2	175	5	753.06676
10710	APPO	street-Shanghai_0	25	15	723.77505
1623	APPO	sc1-ValleyofRe	25	3	844.60118
1347	APPO	sc1-TheFrozenSea	175	2	757.86572
4530	APPO	wc3-timbermawhold	200	6	66.31852
5139	APPO	sc1-Tribes	175	7	756.92886
8760	APPO	sc1-Typhoon	125	12	803.8021
6606	APPO	street-Sydney_1	150	9	759.7593
7374	APPO	wc3-stromguarde	150	10	659.0091
3228	APPO	sc1-WaypointJunction	50	5	858.67143
924	APPO	sc1-TaleofTwoCities	50	2	860.31211
6876	APPO	wc3-thecrucible	0	10	766.71276
1098	APPO	sc1-TheHighway	100	2	828.00936
8259	APPO	sc1-ValleyofRe	200	11	714.69142
4467	APPO	sc1-Tribes	200	6	524.51522
2679	APPO	wc3-theglaive	100	4	807.4276
10488	APPO	wc3-thecrucible	175	14	737.61167
7344	APPO	sc1-WaypointJunction	150	10	756.34152
2373	APPO	sc1-Turbo	25	4	924.87528
2925	APPO	wc3-swampofsorrows	175	4	751.70176
1431	APPO	sc1-TheFrozenSea	200	2	730.71567
5742	APPO	sc1-WarpGates	125	8	724.78738
6342	APPO	street-Shanghai_0	75	9	815.0225
7302	APPO	wc3-timbermawhold	125	10	95.61683
8250	APPO	sc1-Triskelion	200	11	695.57466
1671	APPO	wc3-theglaive	25	3	611.47165
4116	APPO	sc1-TaleofTwoCities	100	6	761.03036
9435	APPO	sc1-ValleyofRe	100	13	833.10574
10920	APPO	sc1-TaleofTwoCities	100	15	482.71525
9588	APPO	sc1-ThinIce	150	13	790.96055
4749	APPO	street-Shanghai_1	50	7	853.13958
4647	APPO	sc1-ValleyofRe	25	7	495.53341
8493	APPO	sc1-TheatreofWar	50	12	681.14478
3654	APPO	street-Shanghai_0	175	5	746.44977
9237	APPO	wc3-tranquilpaths	25	13	904.84494
6654	APPO	sc1-Triskelion	175	9	758.66997
10071	APPO	wc3-theglaive	50	14	777.1302
11319	APPO	wc3-scorchedbasin	200	15	557.43667
9393	APPO	wc3-swampofsorrows	75	13	269.20027
4812	APPO	sc1-Typhoon	75	7	844.12387
33	APPO	sc1-WatersEdge	0	1	130.32676
5322	APPO	sc1-WarpGates	0	8	825.93869
10809	APPO	street-Sydney_2	50	15	778.63285
4509	APPO	street-Sydney_2	200	6	640.3334
81	APPO	wc3-tranquilpaths	0	1	943.36555
10179	APPO	sc1-Tribes	100	14	815.08572
1923	APPO	wc3-theglaive	100	3	569.20914
1704	APPO	sc1-Typhoon	50	3	745.9939
6144	APPO	sc1-ThinIce	25	9	877.3709
8580	APPO	sc1-ThinIce	75	12	840.68629
10101	APPO	sc1-Turbo	75	14	760.29657
4047	APPO	sc1-Tribes	75	6	733.19412
10464	APPO	street-Shanghai_2	175	14	732.00994
162	APPO	wc3-timbermawhold	25	1	604.38881
4905	APPO	sc1-WatersEdge	100	7	826.6701
10428	APPO	sc1-ThinIce	175	14	762.43216
2406	APPO	street-Sydney_1	25	4	893.59217
2067	APPO	street-Sydney_0	150	3	689.81347
2769	APPO	wc3-tranquilpaths	125	4	777.29434
1155	APPO	wc3-scorchedbasin	100	2	799.41425
2331	APPO	wc3-scorchedbasin	0	4	883.80115
7980	APPO	sc1-TaleofTwoCities	125	11	578.53013
7377	APPO	wc3-swampofsorrows	150	10	505.95415
8274	APPO	street-Shanghai_0	200	11	722.86919
2667	APPO	wc3-scorchedbasin	100	4	809.45746
8313	APPO	wc3-tranquilpaths	200	11	755.57117
7479	APPO	sc1-TheFrozenSea	200	10	717.41078
10458	APPO	street-Shanghai_0	175	14	727.73995
4920	APPO	street-Shanghai_2	100	7	659.82787
5355	APPO	wc3-scorchedbasin	0	8	812.42689
9456	APPO	street-Shanghai_2	100	13	682.64802
7968	APPO	wc3-thecrucible	100	11	807.62554
3630	APPO	sc1-Triskelion	175	5	602.80786
6048	APPO	sc1-TaleofTwoCities	0	9	916.07479
3828	APPO	street-Shanghai_2	0	6	924.17674
129	APPO	street-Shanghai_1	25	1	759.73362
2001	APPO	wc3-swampofsorrows	125	3	219.62176
4404	APPO	sc1-WaypointJunction	175	6	758.57721
1674	APPO	wc3-timbermawhold	25	3	758.04552
4008	APPO	wc3-riverrun	50	6	499.84797
2226	APPO	street-Shanghai_0	200	3	679.27452
8868	APPO	street-Shanghai_2	150	12	455.35935
6747	APPO	sc1-ValleyofRe	200	9	223.1302
5070	APPO	sc1-WarpGates	150	7	747.67263
6471	APPO	sc1-TheFrozenSea	125	9	795.69543
11193	APPO	sc1-Turbo	175	15	740.27671
4926	APPO	street-Sydney_1	100	7	733.96823
2523	APPO	sc1-TheFrozenSea	75	4	784.84682
4929	APPO	street-Sydney_2	100	7	765.02057
2361	APPO	sc1-TheatreofWar	25	4	741.07401
7263	APPO	sc1-WheelofWar	125	10	799.67988
9747	APPO	sc1-TheFrozenSea	200	13	729.61619
10431	APPO	sc1-Tribes	175	14	703.22922
3435	APPO	wc3-theglaive	100	5	811.41095
8529	APPO	street-Shanghai_1	50	12	856.84419
8079	APPO	sc1-Tribes	150	11	764.83773
2163	APPO	wc3-scorchedbasin	175	3	757.71619
1251	APPO	wc3-theglaive	125	2	802.48845
9963	APPO	street-Sydney_0	25	14	596.10314
6066	APPO	sc1-Triskelion	0	9	868.2478
1926	APPO	wc3-timbermawhold	100	3	687.43192
8508	APPO	sc1-Typhoon	50	12	822.08402
9315	APPO	wc3-theglaive	50	13	866.90942
8652	APPO	sc1-TaleofTwoCities	100	12	796.50391
8526	APPO	street-Shanghai_0	50	12	298.48557
8205	APPO	street-Sydney_2	175	11	405.15547
7902	APPO	sc1-TheHighway	100	11	756.23757
7038	APPO	wc3-stromguarde	50	10	678.79961
3720	APPO	sc1-Typhoon	200	5	752.2072
3525	APPO	wc3-tranquilpaths	125	5	619.37966
10953	APPO	sc1-WatersEdge	100	15	821.17815
5421	APPO	street-Shanghai_1	25	8	218.79188
9585	APPO	sc1-TheatreofWar	150	13	339.79721
1575	APPO	wc3-scorchedbasin	0	3	875.26168
5376	APPO	sc1-TaleofTwoCities	25	8	724.48267
6828	APPO	sc1-Typhoon	0	10	867.31098
3936	APPO	wc3-thecrucible	25	6	510.17589
10560	APPO	wc3-riverrun	200	14	729.0593
1968	APPO	sc1-WaypointJunction	125	3	686.58807
3783	APPO	sc1-TheFrozenSea	0	6	777.86136
8964	APPO	wc3-riverrun	175	12	756.404
2529	APPO	sc1-TheatreofWar	75	4	569.81003
11196	APPO	sc1-Typhoon	175	15	745.17055
6027	APPO	wc3-scorchedbasin	200	8	742.11431
7074	APPO	sc1-Triskelion	75	10	686.78815
3780	APPO	sc1-TaleofTwoCities	0	6	770.98549
1512	APPO	sc1-TaleofTwoCities	0	3	860.25306
6582	APPO	sc1-WarpGates	150	9	785.53788
258	APPO	sc1-TheHighway	75	1	677.28431
8874	APPO	street-Sydney_1	150	12	779.08972
7767	APPO	sc1-WheelofWar	50	11	883.52582
7890	APPO	wc3-timbermawhold	75	11	691.80906
4395	APPO	sc1-ValleyofRe	175	6	753.88865
7986	APPO	sc1-TheHighway	125	11	758.96369
3633	APPO	sc1-Turbo	175	5	742.65374
8304	APPO	wc3-thecrucible	200	11	725.1703
9300	APPO	wc3-riverrun	50	13	62.7732
627	APPO	sc1-WheelofWar	175	1	741.54962
3030	APPO	sc1-TheHighway	0	5	897.35683
7737	APPO	sc1-TheatreofWar	50	11	658.77937
10332	APPO	sc1-TaleofTwoCities	150	14	774.3956
6108	APPO	wc3-riverrun	0	9	639.57724
9048	APPO	wc3-riverrun	200	12	733.66416
387	APPO	street-Sydney_0	100	1	785.57554
9417	APPO	sc1-TheatreofWar	100	13	189.86486
8511	APPO	sc1-ValleyofRe	50	12	855.65296
3465	APPO	sc1-Turbo	125	5	764.84827
1638	APPO	street-Shanghai_0	25	3	727.68875
9696	APPO	sc1-WaypointJunction	175	13	768.65694
6303	APPO	sc1-TheFrozenSea	75	9	805.93414
2763	APPO	wc3-theglaive	125	4	797.09304
8010	APPO	sc1-WarpGates	125	11	790.84607
6450	APPO	wc3-stromguarde	100	9	816.40138
30	APPO	sc1-WarpGates	0	1	956.15288
4011	APPO	wc3-scorchedbasin	50	6	793.92003
8046	APPO	wc3-stromguarde	125	11	692.76341
6945	APPO	street-Sydney_2	25	10	663.94343
1782	APPO	sc1-Triskelion	75	3	403.3137
8811	APPO	wc3-theglaive	125	12	809.7961
7593	APPO	sc1-WatersEdge	0	11	938.48795
6120	APPO	wc3-thecrucible	0	9	898.59753
11331	APPO	wc3-theglaive	200	15	214.84006
4143	APPO	sc1-ValleyofRe	100	6	812.88049
9723	APPO	wc3-scorchedbasin	175	13	759.63953
2292	APPO	sc1-Typhoon	0	4	894.35611
1158	APPO	wc3-stromguarde	100	2	804.3625
7266	APPO	street-Shanghai_0	125	10	566.41205
2379	APPO	sc1-ValleyofRe	25	4	885.43743
6765	APPO	street-Shanghai_1	200	9	729.31325
9690	APPO	sc1-WarpGates	175	13	735.01025
255	APPO	sc1-TheFrozenSea	75	1	816.83405
9927	APPO	sc1-Tribes	25	14	704.1523
10065	APPO	wc3-swampofsorrows	50	14	513.18198
10437	APPO	sc1-Turbo	175	14	765.5803
5151	APPO	sc1-ValleyofRe	175	7	229.79624
3960	APPO	sc1-ThinIce	50	6	857.88353
10062	APPO	wc3-stromguarde	50	14	784.8983
11142	APPO	street-Sydney_1	150	15	381.42383
4593	APPO	street-Sydney_2	0	7	823.14089
462	APPO	street-Shanghai_0	125	1	758.90352
10998	APPO	wc3-timbermawhold	100	15	332.57219
8328	APPO	sc1-ThinIce	0	12	936.14155
4080	APPO	street-Shanghai_2	75	6	820.14696
6426	APPO	street-Shanghai_0	100	9	802.44086
306	APPO	street-Sydney_1	75	1	582.30479
6003	APPO	sc1-WheelofWar	200	8	732.42467
10470	APPO	street-Sydney_1	175	14	748.70062
10830	APPO	wc3-timbermawhold	50	15	663.62206
2562	APPO	street-Shanghai_0	75	4	852.47508
6189	APPO	street-Sydney_2	25	9	742.39666
4161	APPO	street-Shanghai_1	100	6	795.68453
2787	APPO	sc1-Tribes	150	4	716.39714
8415	APPO	sc1-Tribes	25	12	559.37084
7581	APPO	sc1-Turbo	0	11	923.53699
5103	APPO	wc3-scorchedbasin	150	7	757.46145
8013	APPO	sc1-WatersEdge	125	11	771.8168
1839	APPO	wc3-theglaive	75	3	598.5441
897	APPO	street-Sydney_2	25	2	895.29475
2109	APPO	sc1-TheatreofWar	175	3	669.7916
9777	APPO	sc1-WatersEdge	200	13	743.75978
11016	APPO	sc1-ThinIce	125	15	808.50314
7167	APPO	sc1-ValleyofRe	100	10	807.73569
9921	APPO	sc1-TheatreofWar	25	14	722.60024
4464	APPO	sc1-ThinIce	200	6	727.07051
6813	APPO	sc1-TheatreofWar	0	10	783.56053
8853	APPO	sc1-WatersEdge	150	12	771.74901
1902	APPO	street-Sydney_1	100	3	551.75816
4149	APPO	sc1-WatersEdge	100	6	819.38084
777	APPO	sc1-Turbo	0	2	979.27763
6459	APPO	wc3-theglaive	100	9	814.54639
9852	APPO	sc1-Typhoon	0	14	929.06004
6072	APPO	sc1-Typhoon	0	9	947.28463
1602	APPO	sc1-TheHighway	25	3	519.27647
1380	APPO	sc1-WaypointJunction	175	2	762.44244
10674	APPO	sc1-TheHighway	25	15	902.06393
7140	APPO	sc1-TaleofTwoCities	100	10	787.96439
4200	APPO	sc1-TaleofTwoCities	125	6	757.7424
441	APPO	sc1-Turbo	125	1	773.08587
5727	APPO	sc1-Tribes	125	8	776.43832
1500	APPO	wc3-thecrucible	200	2	751.52379
4602	APPO	wc3-stromguarde	0	7	872.37266
1101	APPO	sc1-TheatreofWar	100	2	799.06376
1953	APPO	sc1-Turbo	125	3	61.80708
8073	APPO	sc1-TheatreofWar	150	11	512.72393
4623	APPO	sc1-TheFrozenSea	25	7	727.26489
3024	APPO	sc1-TaleofTwoCities	0	5	922.44935
9891	APPO	wc3-scorchedbasin	0	14	849.65613
1779	APPO	sc1-Tribes	75	3	768.47526
5964	APPO	sc1-TaleofTwoCities	200	8	717.77521
1026	APPO	sc1-Triskelion	75	2	799.55576
2427	APPO	wc3-theglaive	25	4	835.30037
7950	APPO	street-Sydney_1	100	11	581.12844
3540	APPO	sc1-ThinIce	150	5	780.21034
600	APPO	sc1-ThinIce	175	1	758.18984
4014	APPO	wc3-stromguarde	50	6	812.81107
10728	APPO	wc3-riverrun	25	15	324.85043
2376	APPO	sc1-Typhoon	25	4	886.78522
4308	APPO	sc1-Typhoon	150	6	792.15243
2247	APPO	wc3-scorchedbasin	200	3	741.5009
1734	APPO	street-Sydney_1	50	3	678.53679
8481	APPO	wc3-tranquilpaths	25	12	690.65391
10824	APPO	wc3-thecrucible	50	15	821.8532
5448	APPO	wc3-thecrucible	25	8	895.67061
4275	APPO	wc3-theglaive	125	6	772.12981
5073	APPO	sc1-WatersEdge	150	7	763.63253
7068	APPO	sc1-ThinIce	75	10	848.54532
6327	APPO	sc1-ValleyofRe	75	9	364.18201
5256	APPO	street-Shanghai_2	200	7	537.42515
6600	APPO	street-Shanghai_2	150	9	774.91912
957	APPO	sc1-WatersEdge	50	2	862.18482
9756	APPO	sc1-ThinIce	200	13	733.22174
243	APPO	wc3-theglaive	50	1	559.48742
6651	APPO	sc1-Tribes	175	9	735.6828
4590	APPO	street-Sydney_1	0	7	768.07493
10773	APPO	sc1-Turbo	50	15	777.96515
6099	APPO	street-Sydney_0	0	9	828.74846
1008	APPO	sc1-TaleofTwoCities	75	2	817.11577
10299	APPO	street-Sydney_0	125	14	595.15664
1047	APPO	sc1-WheelofWar	75	2	579.33814
9363	APPO	sc1-WheelofWar	75	13	858.01981
8424	APPO	sc1-Typhoon	25	12	755.90477
5856	APPO	wc3-riverrun	150	8	665.03769
8298	APPO	wc3-stromguarde	200	11	721.69087
1815	APPO	street-Sydney_0	75	3	626.11627
8301	APPO	wc3-swampofsorrows	200	11	159.45903
8961	APPO	street-Sydney_2	175	12	712.65639
3450	APPO	sc1-TheHighway	125	5	789.34174
6975	APPO	sc1-TheFrozenSea	50	10	765.47569
1236	APPO	wc3-riverrun	125	2	759.06129
183	APPO	sc1-Tribes	50	1	508.12407
7446	APPO	street-Sydney_1	175	10	741.71279
495	APPO	wc3-theglaive	125	1	217.0512
8382	APPO	wc3-stromguarde	0	12	885.00219
8121	APPO	street-Sydney_2	150	11	366.30027
4653	APPO	sc1-WatersEdge	25	7	877.56297
10413	APPO	wc3-tranquilpaths	150	14	762.05927
3	APPO	sc1-TheFrozenSea	0	1	677.70742
9225	APPO	wc3-swampofsorrows	25	13	241.86883
2775	APPO	sc1-TheFrozenSea	150	4	766.19481
3003	APPO	wc3-scorchedbasin	200	4	722.0144
1584	APPO	wc3-thecrucible	0	3	841.547
1827	APPO	wc3-scorchedbasin	75	3	839.28379
7545	APPO	wc3-swampofsorrows	200	10	469.41635
501	APPO	wc3-tranquilpaths	125	1	785.99
3246	APPO	street-Sydney_1	50	5	746.02378
3327	APPO	street-Sydney_0	75	5	746.53929
687	APPO	sc1-Tribes	200	1	277.40263
1881	APPO	sc1-WatersEdge	100	3	689.5992
4860	APPO	wc3-thecrucible	75	7	834.0596
1590	APPO	wc3-timbermawhold	0	3	790.8317
4662	APPO	street-Shanghai_0	25	7	800.89989
8931	APPO	sc1-ValleyofRe	175	12	740.84114
9186	APPO	sc1-WarpGates	25	13	902.46937
11334	APPO	wc3-timbermawhold	200	15	725.84794
9834	APPO	sc1-TheHighway	0	14	822.48225
7101	APPO	street-Shanghai_1	75	10	570.32785
5886	APPO	sc1-TheHighway	175	8	737.68937
1710	APPO	sc1-WarpGates	50	3	886.79965
4023	APPO	wc3-theglaive	50	6	876.53327
4953	APPO	wc3-tranquilpaths	100	7	465.93721
1290	APPO	sc1-WarpGates	150	2	760.21589
10659	APPO	wc3-theglaive	0	15	683.30017
6453	APPO	wc3-swampofsorrows	100	9	527.13371
1863	APPO	sc1-Tribes	100	3	749.14219
6018	APPO	street-Sydney_1	200	8	711.91027
1191	APPO	sc1-Tribes	125	2	766.6983
6684	APPO	street-Shanghai_2	175	9	748.03271
3678	APPO	wc3-stromguarde	175	5	742.07465
10770	APPO	sc1-Triskelion	50	15	864.15856
4122	APPO	sc1-TheHighway	100	6	805.22506
4773	APPO	wc3-swampofsorrows	50	7	178.5775
2766	APPO	wc3-timbermawhold	125	4	623.56235
10419	APPO	sc1-TheFrozenSea	175	14	761.17434
3699	APPO	sc1-TheFrozenSea	200	5	725.35641
10707	APPO	sc1-WheelofWar	25	15	239.31682
8991	APPO	sc1-TheFrozenSea	200	12	724.8226
9369	APPO	street-Shanghai_1	75	13	745.27531
9606	APPO	sc1-WarpGates	150	13	775.9365
4371	APPO	sc1-TheFrozenSea	175	6	482.27472
6681	APPO	street-Shanghai_1	175	9	734.57174
1428	APPO	sc1-TaleofTwoCities	200	2	715.50356
8847	APPO	sc1-ValleyofRe	150	12	792.0647
6756	APPO	sc1-WaypointJunction	200	9	720.20171
8877	APPO	street-Sydney_2	150	12	710.74393
1566	APPO	street-Sydney_1	0	3	712.76339
1587	APPO	wc3-theglaive	0	3	672.72247
10848	APPO	sc1-ThinIce	75	15	852.81827
5799	APPO	sc1-TheFrozenSea	150	8	748.56411
717	APPO	street-Shanghai_1	200	1	732.93898
5409	APPO	sc1-WatersEdge	25	8	772.78488
7206	APPO	wc3-stromguarde	100	10	638.67698
9156	APPO	sc1-TaleofTwoCities	25	13	616.98818
5619	APPO	wc3-theglaive	75	8	829.2084
8628	APPO	wc3-riverrun	75	12	699.16825
2820	APPO	street-Shanghai_2	150	4	671.65399
8364	APPO	street-Shanghai_2	0	12	738.40172
10638	APPO	street-Sydney_1	0	15	695.78141
7695	APPO	street-Sydney_0	25	11	780.32587
2577	APPO	street-Sydney_2	75	4	798.51397
9189	APPO	sc1-WatersEdge	25	13	874.78506
7335	APPO	sc1-ValleyofRe	150	10	777.59118
7125	APPO	wc3-swampofsorrows	75	10	613.2444
1266	APPO	sc1-TheHighway	150	2	759.18112
9693	APPO	sc1-WatersEdge	175	13	752.90097
3663	APPO	street-Sydney_0	175	5	761.13935
3681	APPO	wc3-swampofsorrows	175	5	119.04889
11271	APPO	sc1-Tribes	200	15	727.20935
2598	APPO	wc3-timbermawhold	75	4	786.47327
3618	APPO	sc1-TheHighway	175	5	737.18657
3537	APPO	sc1-TheatreofWar	150	5	753.74455
9384	APPO	wc3-riverrun	75	13	49.35985
9474	APPO	wc3-stromguarde	100	13	834.46558
10056	APPO	wc3-riverrun	50	14	832.73475
8451	APPO	street-Sydney_0	25	12	767.10857
2436	APPO	sc1-TaleofTwoCities	50	4	592.25183
7815	APPO	sc1-TheFrozenSea	75	11	815.8794
10794	APPO	street-Shanghai_0	50	15	651.07328
7278	APPO	street-Sydney_1	125	10	758.72295
1149	APPO	street-Sydney_2	100	2	777.44125
4065	APPO	sc1-WatersEdge	75	6	854.16319
6897	APPO	sc1-TheatreofWar	25	10	695.68238
2130	APPO	sc1-WarpGates	175	3	732.20094
5925	APPO	street-Shanghai_1	175	8	89.93562
15	APPO	sc1-Tribes	0	1	641.76838
7434	APPO	street-Shanghai_0	175	10	714.29322
5988	APPO	sc1-Typhoon	200	8	726.66455
5943	APPO	wc3-scorchedbasin	175	8	733.35148
4785	APPO	wc3-tranquilpaths	50	7	648.32899
2352	APPO	sc1-TaleofTwoCities	25	4	659.93602
8970	APPO	wc3-stromguarde	175	12	757.22573
4500	APPO	street-Shanghai_2	200	6	726.86913
585	APPO	wc3-tranquilpaths	150	1	760.10006
5874	APPO	wc3-timbermawhold	150	8	551.49415
3813	APPO	sc1-WatersEdge	0	6	916.76077
5265	APPO	street-Sydney_2	200	7	724.57019
5967	APPO	sc1-TheFrozenSea	200	8	712.35731
1392	APPO	street-Shanghai_2	175	2	745.53679
6423	APPO	sc1-WheelofWar	100	9	795.93382
9981	APPO	wc3-swampofsorrows	25	14	631.70504
5883	APPO	sc1-TheFrozenSea	175	8	748.69863
4947	APPO	wc3-theglaive	100	7	817.55741
7653	APPO	sc1-TheatreofWar	25	11	732.60573
6915	APPO	sc1-ValleyofRe	25	10	898.93732
10353	APPO	sc1-Turbo	150	14	758.50699
7401	APPO	sc1-TheatreofWar	175	10	658.86359
6330	APPO	sc1-WarpGates	75	9	802.42791
7743	APPO	sc1-Tribes	50	11	855.89401
6792	APPO	wc3-thecrucible	200	9	711.27308
5865	APPO	wc3-swampofsorrows	150	8	537.82215
9030	APPO	street-Shanghai_0	200	12	620.15284
8934	APPO	sc1-WarpGates	175	12	753.41392
9816	APPO	wc3-thecrucible	200	13	713.78339
1257	APPO	wc3-tranquilpaths	125	2	767.84414
189	APPO	sc1-Turbo	50	1	861.67944
4428	APPO	wc3-riverrun	175	6	302.98377
1791	APPO	sc1-ValleyofRe	75	3	870.98259
5793	APPO	wc3-tranquilpaths	125	8	801.24897
2610	APPO	sc1-TheHighway	100	4	790.76538
1398	APPO	street-Sydney_1	175	2	400.70888
7281	APPO	street-Sydney_2	125	10	734.51823
5592	APPO	street-Shanghai_2	75	8	677.48962
2316	APPO	street-Shanghai_2	0	4	760.93976
9252	APPO	sc1-ThinIce	50	13	845.95747
6546	APPO	wc3-timbermawhold	125	9	479.74771
5634	APPO	sc1-TheHighway	100	8	819.44677
1719	APPO	sc1-WheelofWar	50	3	751.48327
5058	APPO	sc1-Triskelion	150	7	525.1627
1350	APPO	sc1-TheHighway	175	2	740.49078
8685	APPO	sc1-WatersEdge	100	12	806.28401
9516	APPO	sc1-Typhoon	125	13	640.01539
10407	APPO	wc3-theglaive	150	14	790.5522
4716	APPO	sc1-ThinIce	50	7	806.54635
3576	APPO	street-Shanghai_2	150	5	749.69383
4842	APPO	street-Sydney_1	75	7	677.05291
3831	APPO	street-Sydney_0	0	6	731.35294
6462	APPO	wc3-timbermawhold	100	9	347.61708
8655	APPO	sc1-TheFrozenSea	100	12	792.38761
3414	APPO	street-Sydney_1	100	5	682.18273
6750	APPO	sc1-WarpGates	200	9	725.42565
6042	APPO	wc3-timbermawhold	200	8	367.35265
1494	APPO	wc3-stromguarde	200	2	743.00346
984	APPO	wc3-riverrun	50	2	655.25051
1194	APPO	sc1-Triskelion	125	2	789.0969
8904	APPO	sc1-TaleofTwoCities	175	12	739.97803
138	APPO	street-Sydney_1	25	1	658.61378
7650	APPO	sc1-TheHighway	25	11	871.35076
375	APPO	sc1-WheelofWar	100	1	820.63782
9786	APPO	street-Shanghai_0	200	13	738.31692
8745	APPO	sc1-TheatreofWar	125	12	716.2614
1620	APPO	sc1-Typhoon	25	3	838.83071
4560	APPO	sc1-Typhoon	0	7	894.72783
9714	APPO	street-Sydney_1	175	13	355.73557
1179	APPO	sc1-TheFrozenSea	125	2	810.5
3978	APPO	sc1-WarpGates	50	6	886.27777
669	APPO	wc3-tranquilpaths	175	1	766.8279
423	APPO	sc1-TheFrozenSea	125	1	697.30898
4851	APPO	wc3-scorchedbasin	75	7	831.41974
3891	APPO	sc1-ValleyofRe	25	6	905.08751
4155	APPO	sc1-WheelofWar	100	6	814.01497
5337	APPO	street-Shanghai_1	0	8	315.68945
6990	APPO	sc1-Triskelion	50	10	750.09288
6972	APPO	sc1-TaleofTwoCities	50	10	840.62092
1299	APPO	sc1-WheelofWar	150	2	768.5782
5193	APPO	wc3-swampofsorrows	175	7	76.05685
4389	APPO	sc1-Turbo	175	6	750.83177
5433	APPO	street-Sydney_2	25	8	897.66886
480	APPO	wc3-riverrun	125	1	194.84111
6102	APPO	street-Sydney_1	0	9	796.24196
6771	APPO	street-Sydney_0	200	9	690.54912
5976	APPO	sc1-ThinIce	200	8	622.81683
11268	APPO	sc1-ThinIce	200	15	722.69028
9318	APPO	wc3-timbermawhold	50	13	207.54648
2232	APPO	street-Shanghai_2	200	3	720.64137
7932	APPO	sc1-WaypointJunction	100	11	807.36132
204	APPO	sc1-WaypointJunction	50	1	857.66671
1035	APPO	sc1-ValleyofRe	75	2	806.56218
2877	APPO	sc1-Turbo	175	4	751.06958
10455	APPO	sc1-WheelofWar	175	14	744.02445
2136	APPO	sc1-WaypointJunction	175	3	655.19541
9144	APPO	wc3-thecrucible	0	13	963.01112
10782	APPO	sc1-WarpGates	50	15	832.29946
10530	APPO	sc1-WarpGates	200	14	701.24417
1020	APPO	sc1-ThinIce	75	2	845.74644
9159	APPO	sc1-TheFrozenSea	25	13	724.82428
1128	APPO	sc1-WaypointJunction	100	2	845.54894
6417	APPO	sc1-WatersEdge	100	9	318.14711
1119	APPO	sc1-ValleyofRe	100	2	804.80783
1773	APPO	sc1-TheatreofWar	75	3	793.23986
108	APPO	sc1-Typhoon	25	1	887.51215
10965	APPO	street-Shanghai_1	100	15	712.10022
5031	APPO	wc3-theglaive	125	7	802.39125
2049	APPO	sc1-WatersEdge	150	3	670.30161
8859	APPO	sc1-WheelofWar	150	12	723.15709
948	APPO	sc1-Typhoon	50	2	848.81527
369	APPO	sc1-WatersEdge	100	1	37.98922
10599	APPO	sc1-Tribes	0	15	839.71604
1281	APPO	sc1-Turbo	150	2	761.92906
3591	APPO	wc3-scorchedbasin	150	5	759.16456
8787	APPO	street-Sydney_0	125	12	725.14063
3402	APPO	street-Shanghai_0	100	5	763.25818
5043	APPO	sc1-TheFrozenSea	150	7	575.45059
2862	APPO	sc1-TheHighway	175	4	747.07879
3810	APPO	sc1-WarpGates	0	6	931.16233
5190	APPO	wc3-stromguarde	175	7	774.81501
156	APPO	wc3-thecrucible	25	1	371.30121
1914	APPO	wc3-stromguarde	100	3	809.4077
3279	APPO	sc1-TheFrozenSea	75	5	818.51546
7590	APPO	sc1-WarpGates	0	11	939.7522
2760	APPO	wc3-thecrucible	125	4	733.24946
10176	APPO	sc1-ThinIce	100	14	828.71579
2640	APPO	sc1-WaypointJunction	100	4	768.90392
366	APPO	sc1-WarpGates	100	1	798.85798
6225	APPO	sc1-TheatreofWar	50	9	414.33412
5028	APPO	wc3-thecrucible	125	7	799.53341
1389	APPO	street-Shanghai_1	175	2	754.70178
2985	APPO	street-Shanghai_1	200	4	733.58361
10194	APPO	sc1-WarpGates	100	14	669.61534
3768	APPO	wc3-thecrucible	200	5	350.74594
1848	APPO	sc1-TaleofTwoCities	100	3	755.73189
825	APPO	wc3-swampofsorrows	0	2	663.62297
5025	APPO	wc3-swampofsorrows	125	7	99.67523
7926	APPO	sc1-WarpGates	100	11	813.4108
1986	APPO	street-Sydney_1	125	3	576.16979
10515	APPO	sc1-Tribes	200	14	737.81943
4077	APPO	street-Shanghai_1	75	6	824.74151
5283	APPO	wc3-theglaive	200	7	744.87325
6816	APPO	sc1-ThinIce	0	10	878.10619
465	APPO	street-Shanghai_1	125	1	732.40942
1875	APPO	sc1-ValleyofRe	100	3	818.66946
10704	APPO	sc1-WaypointJunction	25	15	754.25995
9195	APPO	sc1-WheelofWar	25	13	875.31531
7842	APPO	sc1-WarpGates	75	11	841.39339
6444	APPO	wc3-riverrun	100	9	387.44881
2343	APPO	wc3-theglaive	0	4	832.99793
9987	APPO	wc3-theglaive	25	14	750.95272
2229	APPO	street-Shanghai_1	200	3	721.00405
10986	APPO	wc3-stromguarde	100	15	820.1895
10248	APPO	sc1-TaleofTwoCities	125	14	786.57724
6735	APPO	sc1-Tribes	200	9	726.80325
2898	APPO	street-Shanghai_0	175	4	734.15608
198	APPO	sc1-WarpGates	50	1	869.71091
1872	APPO	sc1-Typhoon	100	3	765.87028
9684	APPO	sc1-Typhoon	175	13	655.99236
4176	APPO	wc3-riverrun	100	6	515.3002
5598	APPO	street-Sydney_1	75	8	819.60178
4323	APPO	sc1-WheelofWar	150	6	781.46759
4491	APPO	sc1-WheelofWar	200	6	714.48221
4392	APPO	sc1-Typhoon	175	6	658.09926
9813	APPO	wc3-swampofsorrows	200	13	68.0968
3495	APPO	street-Sydney_0	125	5	739.10091
9405	APPO	wc3-tranquilpaths	75	13	800.45852
6873	APPO	wc3-swampofsorrows	0	10	536.14117
5850	APPO	street-Sydney_1	150	8	756.39548
9966	APPO	street-Sydney_1	25	14	907.29336
10785	APPO	sc1-WatersEdge	50	15	863.56697
10803	APPO	street-Sydney_0	50	15	726.93047
594	APPO	sc1-TheHighway	175	1	762.45604
1788	APPO	sc1-Typhoon	75	3	809.05431
8802	APPO	wc3-stromguarde	125	12	703.54519
2568	APPO	street-Shanghai_2	75	4	778.87777
2052	APPO	sc1-WaypointJunction	150	3	709.88251
10440	APPO	sc1-Typhoon	175	14	755.97577
1230	APPO	street-Sydney_1	125	2	581.15847
2547	APPO	sc1-ValleyofRe	75	4	844.09823
750	APPO	wc3-timbermawhold	200	1	582.86166
10383	APPO	street-Sydney_0	150	14	710.20829
10362	APPO	sc1-WarpGates	150	14	711.00648
5214	APPO	sc1-TheHighway	200	7	728.10894
1578	APPO	wc3-stromguarde	0	3	811.7431
2463	APPO	sc1-ValleyofRe	50	4	850.29916
10386	APPO	street-Sydney_1	150	14	749.46298
267	APPO	sc1-Tribes	75	1	480.75884
1245	APPO	wc3-swampofsorrows	125	2	439.75348
10107	APPO	sc1-ValleyofRe	75	14	617.2855
2430	APPO	wc3-timbermawhold	25	4	490.22481
9396	APPO	wc3-thecrucible	75	13	831.97796
6846	APPO	street-Shanghai_0	0	10	528.17784
8346	APPO	sc1-WarpGates	0	12	937.99035
6825	APPO	sc1-Turbo	0	10	925.94265
5583	APPO	sc1-WheelofWar	75	8	828.16038
3300	APPO	sc1-Typhoon	75	5	823.13748
2259	APPO	wc3-theglaive	200	3	644.58717
3051	APPO	sc1-ValleyofRe	0	5	960.93735
4683	APPO	wc3-scorchedbasin	25	7	855.23938
8478	APPO	wc3-timbermawhold	25	12	485.27272
1029	APPO	sc1-Turbo	75	2	821.04545
4335	APPO	street-Sydney_0	150	6	613.6994
4209	APPO	sc1-TheatreofWar	125	6	788.40954
10170	APPO	sc1-TheHighway	100	14	722.79871
2157	APPO	street-Sydney_2	175	3	46.555
1383	APPO	sc1-WheelofWar	175	2	709.70927
1395	APPO	street-Sydney_0	175	2	742.55296
10617	APPO	sc1-WatersEdge	0	15	940.56303
93	APPO	sc1-TheatreofWar	25	1	843.91331
9840	APPO	sc1-ThinIce	0	14	935.05437
10776	APPO	sc1-Typhoon	50	15	859.71912
5979	APPO	sc1-Tribes	200	8	720.4554
5367	APPO	wc3-theglaive	0	8	783.827
3471	APPO	sc1-ValleyofRe	125	5	768.11698
4245	APPO	street-Shanghai_1	125	6	793.54076
7689	APPO	street-Shanghai_1	25	11	408.90049
3531	APPO	sc1-TheFrozenSea	150	5	780.56996
1650	APPO	street-Sydney_1	25	3	626.83052
681	APPO	sc1-TheatreofWar	200	1	611.07084
9648	APPO	wc3-thecrucible	150	13	786.33565
8676	APPO	sc1-Typhoon	100	12	824.59172
7077	APPO	sc1-Turbo	75	10	831.70218
9360	APPO	sc1-WaypointJunction	75	13	807.32535
10476	APPO	wc3-riverrun	175	14	730.18002
1404	APPO	wc3-riverrun	175	2	763.70314
3081	APPO	street-Sydney_2	0	5	1005.27616
9645	APPO	wc3-swampofsorrows	150	13	406.21801
4617	APPO	wc3-tranquilpaths	0	7	814.81989
591	APPO	sc1-TheFrozenSea	175	1	776.24258
9243	APPO	sc1-TheFrozenSea	50	13	684.99843
10686	APPO	sc1-Triskelion	25	15	902.54525
6840	APPO	sc1-WaypointJunction	0	10	864.55091
1809	APPO	street-Shanghai_1	75	3	623.34212
4848	APPO	wc3-riverrun	75	7	724.41398
10380	APPO	street-Shanghai_2	150	14	712.35574
2391	APPO	sc1-WheelofWar	25	4	884.48121
2181	APPO	wc3-tranquilpaths	175	3	751.7796
4470	APPO	sc1-Triskelion	200	6	726.13816
10722	APPO	street-Sydney_1	25	15	612.76328
6306	APPO	sc1-TheHighway	75	9	848.98266
3687	APPO	wc3-theglaive	175	5	760.38421
8598	APPO	sc1-WarpGates	75	12	833.14551
9666	APPO	sc1-TheHighway	175	13	739.50825
10008	APPO	sc1-ThinIce	50	14	845.8139
7269	APPO	street-Shanghai_1	125	10	714.05043
357	APPO	sc1-Turbo	100	1	826.39156
6636	APPO	sc1-TaleofTwoCities	175	9	757.73257
2910	APPO	street-Sydney_1	175	4	742.30737
5439	APPO	wc3-scorchedbasin	25	8	854.55677
2403	APPO	street-Sydney_0	25	4	720.83799
11202	APPO	sc1-WarpGates	175	15	740.98333
8241	APPO	sc1-TheatreofWar	200	11	460.31873
678	APPO	sc1-TheHighway	200	1	720.38699
2511	APPO	wc3-theglaive	50	4	837.23814
8940	APPO	sc1-WaypointJunction	175	12	734.90509
8571	APPO	sc1-TheFrozenSea	75	12	812.16656
4020	APPO	wc3-thecrucible	50	6	439.2019
4668	APPO	street-Shanghai_2	25	7	416.72122
3423	APPO	wc3-scorchedbasin	100	5	719.22498
3486	APPO	street-Shanghai_0	125	5	476.77844
9705	APPO	street-Shanghai_1	175	13	762.1102
10020	APPO	sc1-Typhoon	50	14	851.44821
6441	APPO	street-Sydney_2	100	9	725.58249
7770	APPO	street-Shanghai_0	50	11	835.92555
8106	APPO	street-Shanghai_0	150	11	766.00529
1143	APPO	street-Sydney_0	100	2	786.14314
3765	APPO	wc3-swampofsorrows	200	5	203.79736
11301	APPO	street-Shanghai_1	200	15	723.24989
4215	APPO	sc1-Tribes	125	6	586.63824
11214	APPO	street-Shanghai_0	175	15	722.44876
4746	APPO	street-Shanghai_0	50	7	806.42399
618	APPO	sc1-WarpGates	175	1	747.72087
996	APPO	wc3-thecrucible	50	2	847.42551
2781	APPO	sc1-TheatreofWar	150	4	616.79747
9951	APPO	sc1-WheelofWar	25	14	882.48299
879	APPO	sc1-WheelofWar	25	2	589.93129
9630	APPO	street-Sydney_1	150	13	389.9686
3957	APPO	sc1-TheatreofWar	50	6	860.14752
10215	APPO	street-Sydney_0	100	14	665.58197
9780	APPO	sc1-WaypointJunction	200	13	721.44209
9729	APPO	wc3-swampofsorrows	175	13	76.37904
5262	APPO	street-Sydney_1	200	7	680.75934
1611	APPO	sc1-Tribes	25	3	799.18121
10509	APPO	sc1-TheatreofWar	200	14	508.61697
7203	APPO	wc3-scorchedbasin	100	10	833.71838
855	APPO	sc1-Tribes	25	2	885.37286
6720	APPO	sc1-TaleofTwoCities	200	9	734.3035
9177	APPO	sc1-Turbo	25	13	620.81512
10221	APPO	street-Sydney_2	100	14	759.17045
3150	APPO	street-Shanghai_0	25	5	677.21451
8151	APPO	sc1-TheFrozenSea	175	11	738.57471
11127	APPO	sc1-WheelofWar	150	15	101.80405
4479	APPO	sc1-ValleyofRe	200	6	745.08099
6501	APPO	sc1-WatersEdge	125	9	495.92524
8022	APPO	street-Shanghai_0	125	11	807.34356
10644	APPO	wc3-riverrun	0	15	471.36331
8160	APPO	sc1-ThinIce	175	11	745.65968
5952	APPO	wc3-thecrucible	175	8	744.08542
2922	APPO	wc3-stromguarde	175	4	750.41967
4338	APPO	street-Sydney_1	150	6	617.4277
6171	APPO	sc1-WheelofWar	25	9	865.56309
1959	APPO	sc1-ValleyofRe	125	3	774.21975
2238	APPO	street-Sydney_1	200	3	423.92124
10029	APPO	sc1-WatersEdge	50	14	849.58585
5040	APPO	sc1-TaleofTwoCities	150	7	772.16546
6657	APPO	sc1-Turbo	175	9	759.32038
1416	APPO	wc3-thecrucible	175	2	758.20508
3084	APPO	wc3-riverrun	0	5	405.06005
2880	APPO	sc1-Typhoon	175	4	757.40827
6288	APPO	wc3-thecrucible	50	9	869.77747
660	APPO	wc3-thecrucible	175	1	555.21779
9288	APPO	street-Shanghai_2	50	13	579.5939
7137	APPO	wc3-tranquilpaths	75	10	827.0113
6372	APPO	wc3-thecrucible	75	9	776.94281
11154	APPO	wc3-stromguarde	150	15	791.79147
2595	APPO	wc3-theglaive	75	4	788.55976
7464	APPO	wc3-thecrucible	175	10	751.9827
2124	APPO	sc1-Typhoon	175	3	752.71802
4344	APPO	wc3-riverrun	150	6	616.9528
5808	APPO	sc1-ThinIce	150	8	770.0229
7224	APPO	sc1-TaleofTwoCities	125	10	771.07037
2268	APPO	sc1-TaleofTwoCities	0	4	759.1631
10206	APPO	street-Shanghai_0	100	14	797.81743
8763	APPO	sc1-ValleyofRe	125	12	768.24325
5379	APPO	sc1-TheFrozenSea	25	8	806.30276
3321	APPO	street-Shanghai_1	75	5	816.73204
9276	APPO	sc1-WaypointJunction	50	13	786.50411
1692	APPO	sc1-ThinIce	50	3	369.33322
8088	APPO	sc1-Typhoon	150	11	761.38635
1434	APPO	sc1-TheHighway	200	2	705.19312
3750	APPO	street-Sydney_1	200	5	715.1343
8019	APPO	sc1-WheelofWar	125	11	782.93828
3021	APPO	wc3-tranquilpaths	200	4	732.5908
3696	APPO	sc1-TaleofTwoCities	200	5	725.48318
9873	APPO	street-Shanghai_1	0	14	914.96529
2952	APPO	sc1-ThinIce	200	4	636.36983
4017	APPO	wc3-swampofsorrows	50	6	782.58043
6507	APPO	sc1-WheelofWar	125	9	786.5904
1632	APPO	sc1-WaypointJunction	25	3	675.08645
2823	APPO	street-Sydney_0	150	4	745.23554
4260	APPO	wc3-riverrun	125	6	560.46268
5910	APPO	sc1-WarpGates	175	8	753.90328
5640	APPO	sc1-ThinIce	100	8	777.58648
9354	APPO	sc1-WarpGates	75	13	837.88028
5481	APPO	sc1-Turbo	50	8	869.84002
3210	APPO	sc1-Triskelion	50	5	739.53111
1905	APPO	street-Sydney_2	100	3	67.90704
10875	APPO	sc1-WheelofWar	75	15	285.74693
8487	APPO	sc1-TheFrozenSea	50	12	770.9313
9132	APPO	wc3-riverrun	0	13	161.34937
6318	APPO	sc1-Triskelion	75	9	849.67785
9141	APPO	wc3-swampofsorrows	0	13	411.81164
8337	APPO	sc1-Turbo	0	12	508.25505
9663	APPO	sc1-TheFrozenSea	175	13	749.40653
7644	APPO	sc1-TaleofTwoCities	25	11	688.92704
10212	APPO	street-Shanghai_2	100	14	702.2487
3207	APPO	sc1-Tribes	50	5	787.85403
564	APPO	wc3-riverrun	150	1	270.58133
5568	APPO	sc1-Typhoon	75	8	840.61013
2319	APPO	street-Sydney_0	0	4	752.55613
9114	APPO	street-Shanghai_0	0	13	698.25794
1764	APPO	sc1-TaleofTwoCities	75	3	778.43927
10806	APPO	street-Sydney_1	50	15	529.03417
6279	APPO	wc3-scorchedbasin	50	9	842.72838
450	APPO	sc1-WarpGates	125	1	796.88456
1560	APPO	street-Shanghai_2	0	3	900.98266
8076	APPO	sc1-ThinIce	150	11	744.20949
8742	APPO	sc1-TheHighway	125	12	803.83327
4596	APPO	wc3-riverrun	0	7	765.15151
5991	APPO	sc1-ValleyofRe	200	8	727.72977
5127	APPO	sc1-TheFrozenSea	175	7	624.82933
2958	APPO	sc1-Triskelion	200	4	723.35691
6093	APPO	street-Shanghai_1	0	9	917.21794
1581	APPO	wc3-swampofsorrows	0	3	636.99106
8490	APPO	sc1-TheHighway	50	12	849.0498
9075	APPO	sc1-TheFrozenSea	0	13	751.66071
4044	APPO	sc1-ThinIce	75	6	837.86899
9282	APPO	street-Shanghai_0	50	13	525.5782
10836	APPO	sc1-TaleofTwoCities	75	15	458.6256
804	APPO	street-Shanghai_2	0	2	934.2872
285	APPO	sc1-WatersEdge	75	1	45.38334
11001	APPO	wc3-tranquilpaths	100	15	821.66982
10716	APPO	street-Shanghai_2	25	15	757.78384
1065	APPO	street-Sydney_2	75	2	817.33463
1746	APPO	wc3-stromguarde	50	3	663.44203
8376	APPO	wc3-riverrun	0	12	786.41701
8406	APPO	sc1-TheHighway	25	12	901.05757
8235	APPO	sc1-TheFrozenSea	200	11	723.90788
3171	APPO	wc3-scorchedbasin	25	5	899.6964
390	APPO	street-Sydney_1	100	1	592.98106
7320	APPO	sc1-ThinIce	150	10	758.90319
2799	APPO	sc1-ValleyofRe	150	4	752.61436
5751	APPO	sc1-WheelofWar	125	8	783.10127
9702	APPO	street-Shanghai_0	175	13	719.90925
4983	APPO	sc1-ValleyofRe	125	7	270.15505
3252	APPO	wc3-riverrun	50	5	242.27828
5250	APPO	street-Shanghai_0	200	7	728.66509
654	APPO	wc3-stromguarde	175	1	753.9838
8637	APPO	wc3-swampofsorrows	75	12	471.45796
4968	APPO	sc1-ThinIce	125	7	792.15228
5364	APPO	wc3-thecrucible	0	8	937.90151
795	APPO	sc1-WheelofWar	0	2	600.17924
6768	APPO	street-Shanghai_2	200	9	766.83764
6660	APPO	sc1-Typhoon	175	9	829.07884
7557	APPO	wc3-tranquilpaths	200	10	803.51714
9069	APPO	wc3-tranquilpaths	200	12	803.94867
3924	APPO	wc3-riverrun	25	6	609.71503
4971	APPO	sc1-Tribes	125	7	832.36687
7578	APPO	sc1-Triskelion	0	11	1092.49256
4854	APPO	wc3-stromguarde	75	7	952.20898
6345	APPO	street-Shanghai_1	75	9	943.27068
8661	APPO	sc1-TheatreofWar	100	12	818.54175
8091	APPO	sc1-ValleyofRe	150	11	850.9419
11172	APPO	sc1-TaleofTwoCities	175	15	414.75
780	APPO	sc1-Typhoon	0	2	1099.009
9468	APPO	wc3-riverrun	100	13	40.81641
378	APPO	street-Shanghai_0	100	1	813.89811
3408	APPO	street-Shanghai_2	100	5	874.85894
9330	APPO	sc1-TheHighway	75	13	777.38631
8178	APPO	sc1-WarpGates	175	11	824.71509
9204	APPO	street-Shanghai_2	25	13	697.06268
7749	APPO	sc1-Turbo	50	11	981.9277
1284	APPO	sc1-Typhoon	150	2	853.5572
10839	APPO	sc1-TheFrozenSea	75	15	942.17186
7800	APPO	wc3-thecrucible	50	11	737.95659
9321	APPO	wc3-tranquilpaths	50	13	976.60974
6933	APPO	street-Shanghai_1	25	10	738.56247
1857	APPO	sc1-TheatreofWar	100	3	913.39795
7179	APPO	sc1-WheelofWar	100	10	911.82407
4806	APPO	sc1-Triskelion	75	7	682.04347
6291	APPO	wc3-theglaive	50	9	985.90919
4527	APPO	wc3-theglaive	200	6	802.58151
1806	APPO	street-Shanghai_0	75	3	791.75688
7713	APPO	wc3-swampofsorrows	25	11	409.05632
7647	APPO	sc1-TheFrozenSea	25	11	950.15022
3189	APPO	wc3-tranquilpaths	25	5	571.95831
1995	APPO	wc3-scorchedbasin	125	3	886.00831
7506	APPO	sc1-WarpGates	200	10	797.51988
6159	APPO	sc1-ValleyofRe	25	9	620.91441
7812	APPO	sc1-TaleofTwoCities	75	11	730.09518
2082	APPO	wc3-stromguarde	150	3	857.21423
753	APPO	wc3-tranquilpaths	200	1	802.90851
8430	APPO	sc1-WarpGates	25	12	1022.67021
6696	APPO	wc3-riverrun	175	9	403.92051
690	APPO	sc1-Triskelion	200	1	759.14489
11043	APPO	sc1-WheelofWar	125	15	243.73125
6603	APPO	street-Sydney_0	150	9	705.67508
1092	APPO	sc1-TaleofTwoCities	100	2	821.76439
6402	APPO	sc1-Triskelion	100	9	798.4344
3816	APPO	sc1-WaypointJunction	0	6	867.44966
7299	APPO	wc3-theglaive	125	10	67.58491
3624	APPO	sc1-ThinIce	175	5	764.21912
9870	APPO	street-Shanghai_0	0	14	932.3586
2274	APPO	sc1-TheHighway	0	4	921.84923
8646	APPO	wc3-timbermawhold	75	12	505.63849
492	APPO	wc3-thecrucible	125	1	285.25929
5589	APPO	street-Shanghai_1	75	8	146.02848
5403	APPO	sc1-ValleyofRe	25	8	699.99854
3444	APPO	sc1-TaleofTwoCities	125	5	789.05555
6780	APPO	wc3-riverrun	200	9	220.41722
2700	APPO	sc1-ThinIce	125	4	647.06746
2784	APPO	sc1-ThinIce	150	4	556.83619
10371	APPO	sc1-WheelofWar	150	14	782.90186
8208	APPO	wc3-riverrun	175	11	741.97847
9342	APPO	sc1-Triskelion	75	13	868.60057
7797	APPO	wc3-swampofsorrows	50	11	297.24836
726	APPO	street-Sydney_1	200	1	745.49973
3477	APPO	sc1-WatersEdge	125	5	791.514
6930	APPO	street-Shanghai_0	25	10	400.95819
114	APPO	sc1-WarpGates	25	1	896.34033
816	APPO	wc3-riverrun	0	2	676.87808
7836	APPO	sc1-Typhoon	75	11	665.22669
9810	APPO	wc3-stromguarde	200	13	725.40625
11229	APPO	street-Sydney_2	175	15	759.68316
9609	APPO	sc1-WatersEdge	150	13	786.90985
5838	APPO	street-Shanghai_0	150	8	762.79646
1314	APPO	street-Sydney_1	150	2	404.73022
3777	APPO	wc3-tranquilpaths	200	5	305.48869
3762	APPO	wc3-stromguarde	200	5	727.36552
54	APPO	street-Sydney_1	0	1	745.03224
141	APPO	street-Sydney_2	25	1	876.08771
6909	APPO	sc1-Turbo	25	10	821.12375
9438	APPO	sc1-WarpGates	100	13	806.36238
906	APPO	wc3-stromguarde	25	2	740.40162
9348	APPO	sc1-Typhoon	75	13	744.68433
10626	APPO	street-Shanghai_0	0	15	767.40204
8979	APPO	wc3-theglaive	175	12	750.51395
2505	APPO	wc3-swampofsorrows	50	4	814.41445
8115	APPO	street-Sydney_0	150	11	717.89181
6045	APPO	wc3-tranquilpaths	200	8	734.74923
10938	APPO	sc1-Triskelion	100	15	802.04692
3123	APPO	sc1-Tribes	25	5	824.45906
10269	APPO	sc1-Turbo	125	14	814.98677
8103	APPO	sc1-WheelofWar	150	11	770.9525
3234	APPO	street-Shanghai_0	50	5	617.00274
4332	APPO	street-Shanghai_2	150	6	786.98112
2358	APPO	sc1-TheHighway	25	4	898.82017
9804	APPO	wc3-riverrun	200	13	23.13072
2154	APPO	street-Sydney_1	175	3	497.85073
10632	APPO	street-Shanghai_2	0	15	877.37529
2421	APPO	wc3-swampofsorrows	25	4	762.98375
1572	APPO	wc3-riverrun	0	3	420.99183
2265	APPO	wc3-tranquilpaths	200	3	736.35619
63	APPO	wc3-scorchedbasin	0	1	805.39488
10596	APPO	sc1-ThinIce	0	15	919.59976
8070	APPO	sc1-TheHighway	150	11	766.88524
4452	APPO	sc1-TaleofTwoCities	200	6	740.85044
2385	APPO	sc1-WatersEdge	25	4	902.76678
2619	APPO	sc1-Tribes	100	4	756.56969
6786	APPO	wc3-stromguarde	200	9	741.97436
9915	APPO	sc1-TheFrozenSea	25	14	714.94597
1308	APPO	street-Shanghai_2	150	2	778.316
3918	APPO	street-Sydney_1	25	6	634.31097
10053	APPO	street-Sydney_2	50	14	737.45272
8586	APPO	sc1-Triskelion	75	12	839.08951
9879	APPO	street-Sydney_0	0	14	655.04335
9903	APPO	wc3-theglaive	0	14	843.47936
8412	APPO	sc1-ThinIce	25	12	883.97451
11190	APPO	sc1-Triskelion	175	15	767.33491
1104	APPO	sc1-ThinIce	100	2	810.42886
9045	APPO	street-Sydney_2	200	12	745.65285
10665	APPO	wc3-tranquilpaths	0	15	992.41984
10098	APPO	sc1-Triskelion	75	14	846.12394
9624	APPO	street-Shanghai_2	150	13	465.2364
9885	APPO	street-Sydney_2	0	14	811.1497
5934	APPO	street-Sydney_1	175	8	759.62477
4425	APPO	street-Sydney_2	175	6	542.25379
10680	APPO	sc1-ThinIce	25	15	881.49015
2997	APPO	street-Sydney_2	200	4	705.29266
2367	APPO	sc1-Tribes	25	4	790.28393
1680	APPO	sc1-TaleofTwoCities	50	3	769.17741
9450	APPO	street-Shanghai_0	100	13	540.55783
4179	APPO	wc3-scorchedbasin	100	6	842.87539
3516	APPO	wc3-thecrucible	125	5	546.97524
5463	APPO	sc1-TheFrozenSea	50	8	825.25911
6936	APPO	street-Shanghai_2	25	10	682.53194
9594	APPO	sc1-Triskelion	150	13	771.96498
8031	APPO	street-Sydney_0	125	11	764.43149
8922	APPO	sc1-Triskelion	175	12	761.33476
3885	APPO	sc1-Turbo	25	6	895.51224
3399	APPO	sc1-WheelofWar	100	5	802.09457
5178	APPO	street-Sydney_1	175	7	715.68829
1164	APPO	wc3-thecrucible	100	2	813.76156
5664	APPO	sc1-WaypointJunction	100	8	811.75558
582	APPO	wc3-timbermawhold	150	1	561.85492
6534	APPO	wc3-stromguarde	125	9	791.1309
4872	APPO	sc1-TaleofTwoCities	100	7	768.07802
651	APPO	wc3-scorchedbasin	175	1	770.01844
2688	APPO	sc1-TaleofTwoCities	125	4	475.11014
180	APPO	sc1-ThinIce	50	1	861.93391
1536	APPO	sc1-Typhoon	0	3	973.25674
9888	APPO	wc3-riverrun	0	14	926.02066
8190	APPO	street-Shanghai_0	175	11	752.83255
6762	APPO	street-Shanghai_0	200	9	744.42488
[truncated: 1,781 more rows]
