# Supplementary material for: Pathfinding in stochastic environments: learning vs planning
Source: PeerJ Comput Sci. 2022 Aug 18;8:e1056. doi: 10.7717/peerj-cs.1056 (PMC9455045; doi:10.7717/peerj-cs.1056)
Supplement: Supplemental Information 1 [file peerj-cs-08-1056-s001.zip › Table1-Figures-6-7-raw-data/GPU:CPU performance/01-Astar-cpu.csv]

id	algo	map_name	num_obstacles	seed	SPS(CPU)
8531	A*	street-Shanghai_1	50	12	304.58804
2483	A*	street-Shanghai_1	50	4	4124.73365
7994	A*	sc1-ThinIce	125	11	2474.15649
7025	A*	street-Sydney_0	50	10	3541.10615
2174	A*	wc3-thecrucible	175	3	1994.32841
518	A*	sc1-ThinIce	150	1	2180.09384
8450	A*	street-Shanghai_2	25	12	190.46388
9611	A*	sc1-WatersEdge	150	13	2342.44739
9605	A*	sc1-ValleyofRe	150	13	2235.20182
1367	A*	sc1-Turbo	175	2	2035.81559
1229	A*	street-Sydney_0	125	2	2228.80391
11327	A*	wc3-swampofsorrows	200	15	1832.07952
1208	A*	sc1-WarpGates	125	2	612.22153
1943	A*	sc1-TheatreofWar	125	3	330.37543
2696	A*	sc1-TheHighway	125	4	1683.9815
461	A*	sc1-WheelofWar	125	1	2479.6984
6449	A*	wc3-scorchedbasin	100	9	2747.01463
8564	A*	wc3-timbermawhold	50	12	288.87891
3875	A*	sc1-TheatreofWar	25	6	1359.65985
6905	A*	sc1-Tribes	25	10	2627.10691
9923	A*	sc1-TheatreofWar	25	14	4703.60318
7502	A*	sc1-Typhoon	200	10	1848.87313
9188	A*	sc1-WarpGates	25	13	689.81171
3908	A*	street-Shanghai_0	25	6	1172.64206
6377	A*	wc3-theglaive	75	9	2732.08639
5276	A*	wc3-stromguarde	200	7	1826.80996
4217	A*	sc1-Tribes	125	6	508.20668
2513	A*	wc3-theglaive	50	4	3629.61377
5912	A*	sc1-WarpGates	175	8	1906.07283
8867	A*	street-Shanghai_1	150	12	2117.00664
3881	A*	sc1-Tribes	25	6	645.1011
9374	A*	street-Shanghai_2	75	13	675.15836
6608	A*	street-Sydney_1	150	9	1601.45535
4991	A*	sc1-WatersEdge	125	7	1780.1243
7712	A*	wc3-stromguarde	25	11	1259.79638
2072	A*	street-Sydney_1	150	3	2252.94104
419	A*	wc3-tranquilpaths	100	1	2194.93982
9431	A*	sc1-Turbo	100	13	750.31904
9248	A*	sc1-TheHighway	50	13	4006.57131
7481	A*	sc1-TheFrozenSea	200	10	1788.44969
2543	A*	sc1-Turbo	75	4	2803.3605
5801	A*	sc1-TheFrozenSea	150	8	2129.43824
6194	A*	wc3-riverrun	25	9	705.4621
4583	A*	street-Shanghai_1	0	7	468.39127
4979	A*	sc1-Turbo	125	7	2408.41614
4415	A*	street-Shanghai_1	175	6	1467.26873
10634	A*	street-Shanghai_2	0	15	1727.50715
9287	A*	street-Shanghai_1	50	13	3755.84579
4607	A*	wc3-swampofsorrows	0	7	626.33357
9194	A*	sc1-WaypointJunction	25	13	5047.81916
8414	A*	sc1-ThinIce	25	12	1513.41997
365	A*	sc1-ValleyofRe	100	1	1821.70427
1355	A*	sc1-TheatreofWar	175	2	2020.61791
9821	A*	wc3-theglaive	200	13	1751.67337
689	A*	sc1-Tribes	200	1	282.79888
2711	A*	sc1-Turbo	125	4	2223.3533
8273	A*	sc1-WheelofWar	200	11	1893.36796
4691	A*	wc3-swampofsorrows	25	7	278.76567
1337	A*	wc3-theglaive	150	2	2209.07081
1541	A*	sc1-ValleyofRe	0	3	870.76877
6398	A*	sc1-ThinIce	100	9	2645.68312
767	A*	sc1-TheatreofWar	0	2	569.50689
5315	A*	sc1-Turbo	0	8	408.22028
7577	A*	sc1-Tribes	0	11	253.79267
7580	A*	sc1-Triskelion	0	11	679.98269
2492	A*	street-Sydney_1	50	4	2628.27825
10298	A*	street-Shanghai_2	125	14	2478.91662
7421	A*	sc1-ValleyofRe	175	10	2004.79014
1547	A*	sc1-WatersEdge	0	3	1189.35222
1589	A*	wc3-theglaive	0	3	1586.08399
3554	A*	sc1-Typhoon	150	5	2047.84223
4388	A*	sc1-Triskelion	175	6	1928.9383
9590	A*	sc1-ThinIce	150	13	2262.10061
620	A*	sc1-WarpGates	175	1	1695.72765
9275	A*	sc1-WatersEdge	50	13	2571.37739
7169	A*	sc1-ValleyofRe	100	10	2798.36313
1064	A*	street-Sydney_1	75	2	2751.47465
4838	A*	street-Shanghai_2	75	7	3078.75096
1298	A*	sc1-WaypointJunction	150	2	2176.89954
3899	A*	sc1-WatersEdge	25	6	816.70017
9500	A*	sc1-TheHighway	125	13	2463.53723
1595	A*	wc3-tranquilpaths	0	3	2164.62398
2768	A*	wc3-timbermawhold	125	4	2444.41251
3848	A*	wc3-stromguarde	0	6	1527.03291
1559	A*	street-Shanghai_1	0	3	1555.3628
9524	A*	sc1-WarpGates	125	13	1019.30786
5354	A*	wc3-riverrun	0	8	1750.21381
1427	A*	wc3-tranquilpaths	175	2	1996.85322
641	A*	street-Sydney_0	175	1	1949.44492
4184	A*	wc3-stromguarde	100	6	2693.6498
6530	A*	wc3-riverrun	125	9	278.37822
5783	A*	wc3-swampofsorrows	125	8	333.9075
7658	A*	sc1-ThinIce	25	11	2338.54704
9341	A*	sc1-Tribes	75	13	3202.01961
10526	A*	sc1-Typhoon	200	14	1440.70644
50	A*	street-Shanghai_2	0	1	918.22372
3854	A*	wc3-thecrucible	0	6	1169.80203
4046	A*	sc1-ThinIce	75	6	2689.76726
3779	A*	wc3-tranquilpaths	200	5	1768.36874
2756	A*	wc3-stromguarde	125	4	2414.03267
6245	A*	sc1-ValleyofRe	50	9	758.38649
7781	A*	street-Sydney_0	50	11	4236.47704
10250	A*	sc1-TaleofTwoCities	125	14	1720.50811
8237	A*	sc1-TheFrozenSea	200	11	1107.34778
6884	A*	wc3-timbermawhold	0	10	473.24703
6215	A*	wc3-tranquilpaths	25	9	4707.01333
6713	A*	wc3-theglaive	175	9	1843.64781
1787	A*	sc1-Turbo	75	3	82.11767
10490	A*	wc3-thecrucible	175	14	1977.05837
7208	A*	wc3-stromguarde	100	10	2868.48099
11114	A*	sc1-Typhoon	150	15	2242.04245
2273	A*	sc1-TheFrozenSea	0	4	1543.47675
5393	A*	sc1-Tribes	25	8	4939.10579
164	A*	wc3-timbermawhold	25	1	1025.53667
8144	A*	wc3-timbermawhold	150	11	2298.18537
5867	A*	wc3-swampofsorrows	150	8	2325.65111
1583	A*	wc3-swampofsorrows	0	3	1351.14412
3956	A*	sc1-TheHighway	50	6	3627.52937
8486	A*	sc1-TaleofTwoCities	50	12	3090.78892
9779	A*	sc1-WatersEdge	200	13	1840.21927
7832	A*	sc1-Triskelion	75	11	2672.44278
9734	A*	wc3-thecrucible	175	13	1993.27863
6029	A*	wc3-scorchedbasin	200	8	1834.41767
8888	A*	wc3-stromguarde	150	12	2249.45017
1805	A*	sc1-WheelofWar	75	3	3107.63431
7115	A*	street-Sydney_2	75	10	705.48513
971	A*	street-Shanghai_1	50	2	1239.96493
5759	A*	street-Shanghai_1	125	8	109.53852
8300	A*	wc3-stromguarde	200	11	1833.75697
9980	A*	wc3-stromguarde	25	14	4199.91986
6620	A*	wc3-stromguarde	150	9	2155.90741
1529	A*	sc1-Tribes	0	3	1354.47008
10289	A*	sc1-WheelofWar	125	14	2327.54668
3425	A*	wc3-scorchedbasin	100	5	2771.92592
4913	A*	sc1-WheelofWar	100	7	1561.75588
542	A*	sc1-WaypointJunction	150	1	2191.53441
3080	A*	street-Sydney_1	0	5	682.81841
4967	A*	sc1-TheatreofWar	125	7	2488.87035
4343	A*	street-Sydney_2	150	6	2190.28285
185	A*	sc1-Tribes	50	1	674.73714
3122	A*	sc1-ThinIce	25	5	3139.51487
1979	A*	street-Shanghai_1	125	3	2598.05137
488	A*	wc3-stromguarde	125	1	2468.68141
10853	A*	sc1-Tribes	75	15	3206.52108
8792	A*	street-Sydney_1	125	12	2413.29792
977	A*	street-Sydney_0	50	2	1934.99513
8765	A*	sc1-ValleyofRe	125	12	2414.4044
7835	A*	sc1-Turbo	75	11	836.08319
5165	A*	sc1-WheelofWar	175	7	2057.90836
2081	A*	wc3-scorchedbasin	150	3	2207.90112
7742	A*	sc1-ThinIce	50	11	3283.61262
2033	A*	sc1-Tribes	150	3	770.82419
10112	A*	sc1-WarpGates	75	14	3106.05385
9464	A*	street-Sydney_1	100	13	672.1634
4265	A*	wc3-scorchedbasin	125	6	2343.74371
3353	A*	wc3-theglaive	75	5	3184.89189
9125	A*	street-Sydney_0	0	13	839.16467
6881	A*	wc3-theglaive	0	10	405.79409
299	A*	street-Shanghai_1	75	1	1140.90368
2801	A*	sc1-ValleyofRe	150	4	2226.845
7364	A*	street-Sydney_1	150	10	2021.56321
4889	A*	sc1-Tribes	100	7	2706.92082
3920	A*	street-Sydney_1	25	6	1049.64566
3842	A*	wc3-riverrun	0	6	1716.21867
1469	A*	sc1-WheelofWar	200	2	1870.05152
6674	A*	sc1-WaypointJunction	175	9	2020.62093
4679	A*	street-Sydney_2	25	7	995.77522
5795	A*	wc3-tranquilpaths	125	8	2481.79025
6569	A*	sc1-Tribes	150	9	1859.24023
2336	A*	wc3-stromguarde	0	4	2218.08385
4742	A*	sc1-WaypointJunction	50	7	4028.66477
9059	A*	wc3-swampofsorrows	200	12	1867.67214
8762	A*	sc1-Typhoon	125	12	2461.93471
5357	A*	wc3-scorchedbasin	0	8	766.95713
2435	A*	wc3-tranquilpaths	25	4	1275.55464
7763	A*	sc1-WatersEdge	50	11	3899.41712
2372	A*	sc1-Triskelion	25	4	332.08724
2507	A*	wc3-swampofsorrows	50	4	3730.5054
10622	A*	sc1-WaypointJunction	0	15	1538.54074
8750	A*	sc1-ThinIce	125	12	903.64902
8606	A*	sc1-WaypointJunction	75	12	3333.67914
6935	A*	street-Shanghai_1	25	10	1301.17143
5792	A*	wc3-timbermawhold	125	8	2508.90394
4811	A*	sc1-Turbo	75	7	3183.61944
4517	A*	wc3-scorchedbasin	200	6	1814.25315
11237	A*	wc3-scorchedbasin	175	15	2060.11914
2216	A*	sc1-WarpGates	200	3	946.30207
4424	A*	street-Sydney_1	175	6	2053.38601
5243	A*	sc1-WatersEdge	200	7	1182.22115
587	A*	wc3-tranquilpaths	150	1	2230.48945
3809	A*	sc1-ValleyofRe	0	6	301.79328
11258	A*	sc1-TaleofTwoCities	200	15	1907.34502
4601	A*	wc3-scorchedbasin	0	7	2126.33039
10946	A*	sc1-Typhoon	100	15	2998.46494
5552	A*	sc1-TheHighway	75	8	2921.66923
9062	A*	wc3-thecrucible	200	12	1829.92468
3050	A*	sc1-Typhoon	0	5	550.91261
6995	A*	sc1-Turbo	50	10	3491.93378
3767	A*	wc3-swampofsorrows	200	5	1840.31398
3704	A*	sc1-TheHighway	200	5	1902.84188
5489	A*	sc1-ValleyofRe	50	8	3861.86032
3866	A*	sc1-TaleofTwoCities	25	6	3034.13008
7898	A*	sc1-TaleofTwoCities	100	11	2975.47997
4142	A*	sc1-Typhoon	100	6	2355.7522
6860	A*	street-Sydney_1	0	10	678.25573
2267	A*	wc3-tranquilpaths	200	3	1860.58789
6050	A*	sc1-TaleofTwoCities	0	9	1387.09784
746	A*	wc3-thecrucible	200	1	1825.69678
8129	A*	wc3-scorchedbasin	150	11	2230.24072
10586	A*	sc1-TaleofTwoCities	0	15	1381.97447
10754	A*	sc1-TaleofTwoCities	50	15	727.32323
8024	A*	street-Shanghai_0	125	11	928.99517
2453	A*	sc1-Tribes	50	4	3563.89532
8621	A*	street-Sydney_0	75	12	3452.67384
4172	A*	street-Sydney_1	100	6	2685.56711
2783	A*	sc1-TheatreofWar	150	4	490.34083
4118	A*	sc1-TaleofTwoCities	100	6	2843.93208
10604	A*	sc1-Triskelion	0	15	853.77874
10220	A*	street-Sydney_1	100	14	2785.33984
239	A*	wc3-swampofsorrows	50	1	608.37427
4340	A*	street-Sydney_1	150	6	2248.52006
3227	A*	sc1-WatersEdge	50	5	3665.47385
3590	A*	wc3-riverrun	150	5	995.71554
11282	A*	sc1-Typhoon	200	15	1865.44889
10172	A*	sc1-TheHighway	100	14	2278.57495
5318	A*	sc1-Typhoon	0	8	808.12374
6806	A*	sc1-TaleofTwoCities	0	10	541.07675
3716	A*	sc1-Triskelion	200	5	1847.5653
9506	A*	sc1-ThinIce	125	13	2526.39181
5627	A*	wc3-tranquilpaths	75	8	3266.70616
10304	A*	street-Sydney_1	125	14	2147.70169
10139	A*	street-Sydney_2	75	14	3089.06103
188	A*	sc1-Triskelion	50	1	3706.08762
3983	A*	sc1-WatersEdge	50	6	2304.40342
659	A*	wc3-swampofsorrows	175	1	249.71149
9389	A*	wc3-scorchedbasin	75	13	3011.57786
10283	A*	sc1-WatersEdge	125	14	2563.08247
1388	A*	street-Shanghai_0	175	2	1266.54846
2276	A*	sc1-TheHighway	0	4	878.21225
6185	A*	street-Sydney_0	25	9	776.78295
8549	A*	wc3-scorchedbasin	50	12	3708.28563
1850	A*	sc1-TaleofTwoCities	100	3	2751.18014
10901	A*	wc3-scorchedbasin	75	15	3358.82601
6968	A*	wc3-timbermawhold	25	10	245.3945
11150	A*	wc3-riverrun	150	15	914.84548
5768	A*	street-Sydney_1	125	8	2450.98283
10133	A*	street-Sydney_0	75	14	3004.38999
3188	A*	wc3-timbermawhold	25	5	1065.06657
11291	A*	sc1-WatersEdge	200	15	1873.37456
6023	A*	street-Sydney_2	200	8	1450.04164
47	A*	street-Shanghai_1	0	1	761.0613
9701	A*	sc1-WheelofWar	175	13	1998.74044
914	A*	wc3-thecrucible	25	2	5152.38133
5501	A*	sc1-WheelofWar	50	8	3972.09948
5030	A*	wc3-thecrucible	125	7	2461.05566
4070	A*	sc1-WaypointJunction	75	6	2003.33284
6134	A*	sc1-TaleofTwoCities	25	9	1139.12251
6662	A*	sc1-Typhoon	175	9	2030.75957
7373	A*	wc3-scorchedbasin	150	10	2296.90581
8771	A*	sc1-WatersEdge	125	12	2519.86785
3383	A*	sc1-Turbo	100	5	2842.17017
10880	A*	street-Shanghai_0	75	15	3332.78358
2876	A*	sc1-Triskelion	175	4	2039.39866
9089	A*	sc1-Tribes	0	13	1281.51274
9716	A*	street-Sydney_1	175	13	460.37692
3746	A*	street-Shanghai_2	200	5	1881.7198
2831	A*	street-Sydney_2	150	4	2224.29773
5522	A*	wc3-riverrun	50	8	842.6283
6242	A*	sc1-Typhoon	50	9	3741.17404
4010	A*	wc3-riverrun	50	6	833.7089
95	A*	sc1-TheatreofWar	25	1	582.9922
479	A*	street-Sydney_2	125	1	2495.61964
7013	A*	sc1-WheelofWar	50	10	2583.41718
7997	A*	sc1-Tribes	125	11	1603.49592
5078	A*	sc1-WaypointJunction	150	7	2245.72243
3203	A*	sc1-TheatreofWar	50	5	2967.37314
7091	A*	sc1-WatersEdge	75	10	2906.59476
1865	A*	sc1-Tribes	100	3	2939.89878
893	A*	street-Sydney_0	25	2	3198.31273
4355	A*	wc3-swampofsorrows	150	6	2198.47462
3560	A*	sc1-WarpGates	150	5	2275.60155
8345	A*	sc1-ValleyofRe	0	12	541.4988
2888	A*	sc1-WarpGates	175	4	2070.56174
9806	A*	wc3-riverrun	200	13	21.32003
9422	A*	sc1-ThinIce	100	13	2727.48902
1973	A*	sc1-WheelofWar	125	3	2586.39653
1907	A*	street-Sydney_2	100	3	64.53307
7769	A*	sc1-WheelofWar	50	11	2143.72427
1409	A*	wc3-scorchedbasin	175	2	2008.25835
8993	A*	sc1-TheFrozenSea	200	12	1848.74304
8489	A*	sc1-TheFrozenSea	50	12	4005.61565
9317	A*	wc3-theglaive	50	13	3467.02683
4100	A*	wc3-stromguarde	75	6	3139.80711
4043	A*	sc1-TheatreofWar	75	6	2268.92006
6593	A*	sc1-WheelofWar	150	9	1466.65949
2909	A*	street-Sydney_0	175	4	1963.10403
3011	A*	wc3-swampofsorrows	200	4	1830.51371
11228	A*	street-Sydney_1	175	15	437.09266
2237	A*	street-Sydney_0	200	3	1832.66284
3497	A*	street-Sydney_0	125	5	1961.3869
6893	A*	sc1-TheFrozenSea	25	10	1208.43394
2348	A*	wc3-timbermawhold	0	4	1296.88667
2819	A*	street-Shanghai_1	150	4	2101.32056
2900	A*	street-Shanghai_0	175	4	2053.65759
9005	A*	sc1-Tribes	200	12	1840.22007
2528	A*	sc1-TheHighway	75	4	1544.47782
6971	A*	wc3-tranquilpaths	25	10	4489.42179
2927	A*	wc3-swampofsorrows	175	4	1991.37525
9281	A*	sc1-WheelofWar	50	13	1794.12082
3650	A*	sc1-WaypointJunction	175	5	2038.4197
5195	A*	wc3-swampofsorrows	175	7	73.2293
4919	A*	street-Shanghai_1	100	7	2256.55401
5543	A*	wc3-tranquilpaths	50	8	3646.67014
125	A*	sc1-WheelofWar	25	1	2121.56415
515	A*	sc1-TheatreofWar	150	1	499.55003
3797	A*	sc1-Tribes	0	6	712.47595
1322	A*	wc3-riverrun	150	2	2328.82485
2708	A*	sc1-Triskelion	125	4	2604.85789
92	A*	sc1-TheHighway	25	1	5076.91768
3398	A*	sc1-WaypointJunction	100	5	2220.61614
1385	A*	sc1-WheelofWar	175	2	2098.72213
1136	A*	street-Shanghai_0	100	2	1733.01295
2843	A*	wc3-swampofsorrows	150	4	2248.12479
10358	A*	sc1-Typhoon	150	14	1943.04435
8441	A*	sc1-WheelofWar	25	12	1081.11058
836	A*	wc3-timbermawhold	0	2	1539.3365
3164	A*	street-Sydney_1	25	5	5403.4105
995	A*	wc3-swampofsorrows	50	2	705.93209
9053	A*	wc3-scorchedbasin	200	12	1908.27423
1955	A*	sc1-Turbo	125	3	59.51695
3656	A*	street-Shanghai_0	175	5	473.9849
7124	A*	wc3-stromguarde	75	10	3465.69007
7496	A*	sc1-Triskelion	200	10	905.34085
6740	A*	sc1-Triskelion	200	9	1457.12396
10397	A*	wc3-scorchedbasin	150	14	2395.76358
7142	A*	sc1-TaleofTwoCities	100	10	1613.01168
1364	A*	sc1-Triskelion	175	2	2080.38355
1328	A*	wc3-stromguarde	150	2	2262.89607
1412	A*	wc3-stromguarde	175	2	2059.96261
578	A*	wc3-thecrucible	150	1	2250.5626
3260	A*	wc3-stromguarde	50	5	3809.94279
4637	A*	sc1-Tribes	25	7	627.08804
614	A*	sc1-Typhoon	175	1	2173.47218
1799	A*	sc1-WatersEdge	75	3	3001.08012
2258	A*	wc3-thecrucible	200	3	1890.52521
8084	A*	sc1-Triskelion	150	11	1847.27144
2486	A*	street-Shanghai_2	50	4	1090.05186
8363	A*	street-Shanghai_1	0	12	765.62901
6044	A*	wc3-timbermawhold	200	8	1899.26137
10028	A*	sc1-WarpGates	50	14	3358.07049
8048	A*	wc3-stromguarde	125	11	2259.86958
1760	A*	wc3-timbermawhold	50	3	3949.06152
5468	A*	sc1-TheHighway	50	8	3130.13421
11294	A*	sc1-WaypointJunction	200	15	1883.77068
1403	A*	street-Sydney_2	175	2	2080.45944
9755	A*	sc1-TheatreofWar	200	13	1909.16226
7676	A*	sc1-WarpGates	25	11	714.24074
1790	A*	sc1-Typhoon	75	3	3208.11818
6107	A*	street-Sydney_2	0	9	1419.24505
7313	A*	sc1-TheFrozenSea	150	10	2233.5319
8954	A*	street-Shanghai_2	175	12	515.63252
7202	A*	wc3-riverrun	100	10	2905.89789
695	A*	sc1-Turbo	200	1	325.4151
2198	A*	sc1-ThinIce	200	3	1038.05481
7955	A*	street-Sydney_2	100	11	574.99025
7055	A*	wc3-tranquilpaths	50	10	2743.00726
3125	A*	sc1-Tribes	25	5	618.18853
4403	A*	sc1-WatersEdge	175	6	1419.04445
6998	A*	sc1-Typhoon	50	10	3436.19233
1994	A*	wc3-riverrun	125	3	125.07069
8798	A*	wc3-riverrun	125	12	2518.70459
7196	A*	street-Sydney_1	100	10	1345.81469
10196	A*	sc1-WarpGates	100	14	2960.98056
596	A*	sc1-TheHighway	175	1	2032.08127
1214	A*	sc1-WaypointJunction	125	2	2491.88749
62	A*	wc3-riverrun	0	1	1017.24876
7535	A*	street-Sydney_2	200	10	1862.91209
8720	A*	wc3-stromguarde	100	12	2167.98937
10610	A*	sc1-Typhoon	0	15	683.99764
7004	A*	sc1-WarpGates	50	10	3376.53818
5405	A*	sc1-ValleyofRe	25	8	4743.49737
8276	A*	street-Shanghai_0	200	11	1081.16289
7151	A*	sc1-TheatreofWar	100	10	2563.59277
3434	A*	wc3-thecrucible	100	5	1282.30994
2612	A*	sc1-TheHighway	100	4	1707.40892
4205	A*	sc1-TheFrozenSea	125	6	2549.72222
320	A*	wc3-stromguarde	75	1	3458.09092
8924	A*	sc1-Triskelion	175	12	421.95784
5411	A*	sc1-WatersEdge	25	8	4092.2271
4619	A*	wc3-tranquilpaths	0	7	2354.37307
4763	A*	street-Sydney_2	50	7	107.86763
9872	A*	street-Shanghai_0	0	14	555.01567
9503	A*	sc1-TheatreofWar	125	13	2576.9501
464	A*	street-Shanghai_0	125	1	2640.7635
9215	A*	street-Sydney_2	25	13	3584.79918
872	A*	sc1-WarpGates	25	2	625.67932
4025	A*	wc3-theglaive	50	6	3914.15188
5186	A*	wc3-riverrun	175	7	2069.06561
6437	A*	street-Sydney_0	100	9	849.55907
5087	A*	street-Shanghai_1	150	7	1676.78752
2639	A*	sc1-WatersEdge	100	4	2994.3643
8648	A*	wc3-timbermawhold	75	12	307.20557
3527	A*	wc3-tranquilpaths	125	5	2404.93745
2816	A*	street-Shanghai_0	150	4	2326.33685
8675	A*	sc1-Turbo	100	12	262.48468
4781	A*	wc3-theglaive	50	7	3919.88031
3254	A*	wc3-riverrun	50	5	4027.80868
7424	A*	sc1-WarpGates	175	10	2058.25076
6386	A*	sc1-TaleofTwoCities	100	9	2952.44588
4127	A*	sc1-TheatreofWar	100	6	2312.18896
3185	A*	wc3-theglaive	25	5	665.18213
7862	A*	street-Shanghai_2	75	11	2477.7302
590	A*	sc1-TaleofTwoCities	175	1	2173.95881
6653	A*	sc1-Tribes	175	9	2074.54011
2312	A*	street-Shanghai_0	0	4	502.41562
1511	A*	wc3-tranquilpaths	200	2	1904.68952
4523	A*	wc3-swampofsorrows	200	6	1912.40457
1691	A*	sc1-TheatreofWar	50	3	2301.03294
4475	A*	sc1-Turbo	200	6	1832.41845
2192	A*	sc1-TheHighway	200	3	1958.08374
8096	A*	sc1-WarpGates	150	11	1822.22843
9938	A*	sc1-Typhoon	25	14	4752.21179
7232	A*	sc1-TheHighway	125	10	1939.31132
5450	A*	wc3-thecrucible	25	8	4303.1216
368	A*	sc1-WarpGates	100	1	2713.3244
8870	A*	street-Shanghai_2	150	12	739.13122
6221	A*	sc1-TheFrozenSea	50	9	2161.80667
9794	A*	street-Shanghai_2	200	13	419.8824
4121	A*	sc1-TheFrozenSea	100	6	2917.08874
10238	A*	wc3-thecrucible	100	14	2828.60946
2810	A*	sc1-WaypointJunction	150	4	2290.73294
707	A*	sc1-WatersEdge	200	1	20.97454
3491	A*	street-Shanghai_1	125	5	2471.42854
6260	A*	street-Shanghai_0	50	9	3810.26948
5201	A*	wc3-theglaive	175	7	2049.03302
1193	A*	sc1-Tribes	125	2	2427.54868
3494	A*	street-Shanghai_2	125	5	2454.51641
4055	A*	sc1-Turbo	75	6	3287.69706
4496	A*	street-Shanghai_0	200	6	1778.48315
8768	A*	sc1-WarpGates	125	12	2511.49782
8102	A*	sc1-WaypointJunction	150	11	2291.11796
5225	A*	sc1-Tribes	200	7	1863.21437
503	A*	wc3-tranquilpaths	125	1	2612.49243
10640	A*	street-Sydney_1	0	15	1354.35877
827	A*	wc3-swampofsorrows	0	2	1710.47292
9746	A*	sc1-TaleofTwoCities	200	13	1924.02938
791	A*	sc1-WatersEdge	0	2	991.39744
10241	A*	wc3-theglaive	100	14	2664.06856
8141	A*	wc3-theglaive	150	11	2256.44
5336	A*	street-Shanghai_0	0	8	1183.75413
5717	A*	sc1-TheFrozenSea	125	8	2343.6201
6605	A*	street-Sydney_0	150	9	1000.05564
7784	A*	street-Sydney_1	50	11	1094.0054
3902	A*	sc1-WaypointJunction	25	6	2637.34455
9164	A*	sc1-TheHighway	25	13	4979.13945
569	A*	wc3-scorchedbasin	150	1	2304.05247
9323	A*	wc3-tranquilpaths	50	13	3576.59198
11063	A*	street-Sydney_2	125	15	2505.29803
3215	A*	sc1-Turbo	50	5	2921.03192
242	A*	wc3-thecrucible	50	1	377.58556
5525	A*	wc3-scorchedbasin	50	8	3078.73911
9479	A*	wc3-swampofsorrows	100	13	2876.92064
5849	A*	street-Sydney_0	150	8	2256.14163
4463	A*	sc1-TheatreofWar	200	6	704.2883
9920	A*	sc1-TheHighway	25	14	2651.66699
7901	A*	sc1-TheFrozenSea	100	11	936.3634
9191	A*	sc1-WatersEdge	25	13	2689.81951
1244	A*	wc3-stromguarde	125	2	2537.59715
3536	A*	sc1-TheHighway	150	5	1833.37105
536	A*	sc1-WarpGates	150	1	2278.79272
10211	A*	street-Shanghai_1	100	14	710.33991
4157	A*	sc1-WheelofWar	100	6	2589.65548
7238	A*	sc1-ThinIce	125	10	2691.85333
4916	A*	street-Shanghai_0	100	7	2267.17869
5222	A*	sc1-ThinIce	200	7	1614.88874
1487	A*	street-Sydney_2	200	2	1816.13295
2537	A*	sc1-Tribes	75	4	3380.75592
4754	A*	street-Shanghai_2	50	7	3830.89398
7754	A*	sc1-Typhoon	50	11	3686.31252
8843	A*	sc1-Turbo	150	12	281.8063
3803	A*	sc1-Turbo	0	6	742.35896
3824	A*	street-Shanghai_0	0	6	1709.5711
182	A*	sc1-ThinIce	50	1	3862.84906
9626	A*	street-Shanghai_2	150	13	2254.00256
2594	A*	wc3-thecrucible	75	4	263.92953
10964	A*	street-Shanghai_0	100	15	2893.10027
10202	A*	sc1-WaypointJunction	100	14	2828.73111
1910	A*	wc3-riverrun	100	3	316.52462
9884	A*	street-Sydney_1	0	14	1446.9115
6368	A*	wc3-stromguarde	75	9	3169.69647
5519	A*	street-Sydney_2	50	8	303.10798
4706	A*	sc1-TaleofTwoCities	50	7	888.89705
1094	A*	sc1-TaleofTwoCities	100	2	2713.80176
5900	A*	sc1-Triskelion	175	8	2063.52918
4325	A*	sc1-WheelofWar	150	6	2319.6707
3857	A*	wc3-theglaive	0	6	1348.82735
5618	A*	wc3-thecrucible	75	8	2496.66091
9356	A*	sc1-WarpGates	75	13	1004.54223
5306	A*	sc1-ThinIce	0	8	1180.63397
3632	A*	sc1-Triskelion	175	5	1878.18056
8801	A*	wc3-scorchedbasin	125	12	2479.15054
7214	A*	wc3-thecrucible	100	10	2819.13971
11159	A*	wc3-swampofsorrows	150	15	2214.47552
935	A*	sc1-TheatreofWar	50	2	2731.71981
1667	A*	wc3-swampofsorrows	25	3	666.28339
8540	A*	street-Sydney_1	50	12	2890.05011
5507	A*	street-Shanghai_1	50	8	192.45575
6440	A*	street-Sydney_1	100	9	2201.6644
3674	A*	wc3-riverrun	175	5	2010.69973
1739	A*	street-Sydney_2	50	3	95.99838
6908	A*	sc1-Triskelion	25	10	858.72924
41	A*	sc1-WheelofWar	0	1	734.63458
677	A*	sc1-TheFrozenSea	200	1	1834.40773
1727	A*	street-Shanghai_1	50	3	4185.63179
4373	A*	sc1-TheFrozenSea	175	6	2057.72613
6590	A*	sc1-WaypointJunction	150	9	2223.81027
7913	A*	sc1-Tribes	100	11	2141.11444
7346	A*	sc1-WaypointJunction	150	10	2169.89497
6041	A*	wc3-theglaive	200	8	1845.15915
1952	A*	sc1-Triskelion	125	3	438.71287
719	A*	street-Shanghai_1	200	1	1070.82992
5474	A*	sc1-ThinIce	50	8	3300.92089
6311	A*	sc1-TheatreofWar	75	9	529.17657
8690	A*	sc1-WaypointJunction	100	12	2707.93942
7316	A*	sc1-TheHighway	150	10	1947.62072
2897	A*	sc1-WheelofWar	175	4	2021.71358
4682	A*	wc3-riverrun	25	7	4600.02727
1649	A*	street-Sydney_0	25	3	1070.1306
6872	A*	wc3-stromguarde	0	10	2184.18683
3689	A*	wc3-theglaive	175	5	2021.52172
5831	A*	sc1-WatersEdge	150	8	2198.15423
3464	A*	sc1-Triskelion	125	5	2537.89823
857	A*	sc1-Tribes	25	2	4325.5638
5945	A*	wc3-scorchedbasin	175	8	2029.94287
173	A*	sc1-TheFrozenSea	50	1	3778.20566
9887	A*	street-Sydney_2	0	14	890.59041
5993	A*	sc1-ValleyofRe	200	8	1921.74395
1256	A*	wc3-timbermawhold	125	2	2484.06322
4850	A*	wc3-riverrun	75	7	3356.2119
6356	A*	street-Sydney_1	75	9	3113.64578
4820	A*	sc1-WarpGates	75	7	3214.38502
3314	A*	sc1-WaypointJunction	75	5	1968.81193
2603	A*	wc3-tranquilpaths	75	4	3212.38213
4244	A*	street-Shanghai_0	125	6	594.13117
9233	A*	wc3-theglaive	25	13	3864.64711
10013	A*	sc1-Tribes	50	14	3499.67178
2912	A*	street-Sydney_1	175	4	1860.26969
2012	A*	wc3-timbermawhold	125	3	2487.95219
2054	A*	sc1-WaypointJunction	150	3	2238.90438
3098	A*	wc3-thecrucible	0	5	1582.83865
2147	A*	street-Shanghai_1	175	3	1941.38788
383	A*	street-Shanghai_1	100	1	1759.18609
9413	A*	sc1-TheFrozenSea	100	13	2860.84631
11039	A*	sc1-WatersEdge	125	15	2316.09358
3077	A*	street-Sydney_0	0	5	576.86879
6668	A*	sc1-WarpGates	175	9	2007.7327
8660	A*	sc1-TheHighway	100	12	426.73522
4235	A*	sc1-WatersEdge	125	6	1152.75923
6467	A*	wc3-tranquilpaths	100	9	2777.58129
5660	A*	sc1-WarpGates	100	8	2660.46422
3065	A*	sc1-WheelofWar	0	5	1124.31732
2852	A*	wc3-timbermawhold	150	4	2228.42883
8963	A*	street-Sydney_2	175	12	1348.74262
6422	A*	sc1-WaypointJunction	100	9	2818.13509
5387	A*	sc1-TheatreofWar	25	8	748.40581
5639	A*	sc1-TheatreofWar	100	8	731.15388
10481	A*	wc3-scorchedbasin	175	14	2071.30693
3041	A*	sc1-Tribes	0	5	596.61314
7718	A*	wc3-thecrucible	25	11	4902.17142
6989	A*	sc1-Tribes	50	10	2190.79198
8180	A*	sc1-WarpGates	175	11	866.2659
4307	A*	sc1-Turbo	150	6	702.64356
2621	A*	sc1-Tribes	100	4	2900.41075
5429	A*	street-Sydney_0	25	8	18.42089
5324	A*	sc1-WarpGates	0	8	1175.40086
10715	A*	street-Shanghai_1	25	15	1072.23222
5153	A*	sc1-ValleyofRe	175	7	263.65542
9935	A*	sc1-Turbo	25	14	1102.21452
9995	A*	wc3-tranquilpaths	25	14	4414.05928
3440	A*	wc3-timbermawhold	100	5	2907.95172
3884	A*	sc1-Triskelion	25	6	1327.98612
152	A*	wc3-stromguarde	25	1	1762.71577
2732	A*	street-Shanghai_0	125	4	1642.8761
605	A*	sc1-Tribes	175	1	2143.11491
1349	A*	sc1-TheFrozenSea	175	2	2164.33566
2018	A*	sc1-TaleofTwoCities	150	3	2393.9649
20	A*	sc1-Triskelion	0	1	1369.01682
10547	A*	street-Shanghai_1	200	14	1306.19916
7472	A*	wc3-timbermawhold	175	10	75.51727
6095	A*	street-Shanghai_1	0	9	598.47925
506	A*	sc1-TaleofTwoCities	150	1	430.36626
8051	A*	wc3-swampofsorrows	125	11	199.0296
10742	A*	wc3-thecrucible	25	15	4577.25873
3566	A*	sc1-WaypointJunction	150	5	2359.64301
5024	A*	wc3-stromguarde	125	7	2593.40082
4067	A*	sc1-WatersEdge	75	6	3198.2657
7649	A*	sc1-TheFrozenSea	25	11	949.28985
6353	A*	street-Sydney_0	75	9	3511.84706
9932	A*	sc1-Triskelion	25	14	2423.7922
9791	A*	street-Shanghai_1	200	13	1958.96146
9692	A*	sc1-WarpGates	175	13	943.68138
1661	A*	wc3-scorchedbasin	25	3	942.5498
10730	A*	wc3-riverrun	25	15	423.53729
7292	A*	wc3-stromguarde	125	10	648.5354
5903	A*	sc1-Turbo	175	8	2025.1396
11204	A*	sc1-WarpGates	175	15	690.52026
8885	A*	wc3-scorchedbasin	150	12	2340.36766
8639	A*	wc3-swampofsorrows	75	12	3429.00191
6227	A*	sc1-TheatreofWar	50	9	615.00486
10016	A*	sc1-Triskelion	50	14	3764.54207
3734	A*	sc1-WaypointJunction	200	5	1956.5581
7136	A*	wc3-timbermawhold	75	10	141.5959
626	A*	sc1-WaypointJunction	175	1	2155.49512
5246	A*	sc1-WaypointJunction	200	7	1958.18264
1658	A*	wc3-riverrun	25	3	344.42153
10673	A*	sc1-TheFrozenSea	25	15	3281.10309
1112	A*	sc1-Triskelion	100	2	2552.50169
3230	A*	sc1-WaypointJunction	50	5	1724.18604
9830	A*	sc1-TaleofTwoCities	0	14	1042.89743
1115	A*	sc1-Turbo	100	2	2969.65612
2798	A*	sc1-Typhoon	150	4	2325.10511
8600	A*	sc1-WarpGates	75	12	3476.9695
5825	A*	sc1-ValleyofRe	150	8	2373.27657
4856	A*	wc3-stromguarde	75	7	3334.42269
6956	A*	wc3-stromguarde	25	10	5444.25469
10073	A*	wc3-theglaive	50	14	3221.6579
7073	A*	sc1-Tribes	75	10	2028.82967
8477	A*	wc3-theglaive	25	12	4145.7276
5969	A*	sc1-TheFrozenSea	200	8	1937.39374
4421	A*	street-Sydney_0	175	6	2201.3961
3143	A*	sc1-WatersEdge	25	5	3305.42035
9587	A*	sc1-TheatreofWar	150	13	2383.61283
6119	A*	wc3-swampofsorrows	0	9	805.72549
5810	A*	sc1-ThinIce	150	8	2311.14806
10262	A*	sc1-ThinIce	125	14	367.80734
1262	A*	sc1-TaleofTwoCities	150	2	2222.94261
8585	A*	sc1-Tribes	75	12	2440.81517
3179	A*	wc3-swampofsorrows	25	5	450.31519
5108	A*	wc3-stromguarde	150	7	2255.59729
4208	A*	sc1-TheHighway	125	6	2680.54064
9149	A*	wc3-theglaive	0	13	983.6658
713	A*	sc1-WheelofWar	200	1	1878.77164
6866	A*	wc3-riverrun	0	10	1747.55636
4451	A*	wc3-tranquilpaths	175	6	2052.0194
7220	A*	wc3-timbermawhold	100	10	111.4241
3044	A*	sc1-Triskelion	0	5	795.1505
671	A*	wc3-tranquilpaths	175	1	1950.778
3026	A*	sc1-TaleofTwoCities	0	5	564.12946
7403	A*	sc1-TheatreofWar	175	10	2031.03061
5894	A*	sc1-ThinIce	175	8	2057.88771
8429	A*	sc1-ValleyofRe	25	12	2874.3839
8918	A*	sc1-ThinIce	175	12	1834.8846
10805	A*	street-Sydney_0	50	15	2539.24228
4526	A*	wc3-thecrucible	200	6	1940.26591
6701	A*	wc3-scorchedbasin	175	9	2023.17699
5594	A*	street-Shanghai_2	75	8	3254.28079
2	A*	sc1-TaleofTwoCities	0	1	1046.35347
4349	A*	wc3-scorchedbasin	150	6	2119.33893
1400	A*	street-Sydney_1	175	2	2071.32228
7268	A*	street-Shanghai_0	125	10	2543.68866
908	A*	wc3-stromguarde	25	2	4703.42529
1292	A*	sc1-WarpGates	150	2	883.05034
3407	A*	street-Shanghai_1	100	5	2794.62122
9017	A*	sc1-ValleyofRe	200	12	1850.36974
7382	A*	wc3-thecrucible	150	10	2276.24014
6536	A*	wc3-stromguarde	125	9	2460.27044
1784	A*	sc1-Triskelion	75	3	551.67705
395	A*	street-Sydney_2	100	1	2794.38484
3725	A*	sc1-ValleyofRe	200	5	1858.38085
4772	A*	wc3-stromguarde	50	7	3815.14559
2201	A*	sc1-Tribes	200	3	1927.60137
6443	A*	street-Sydney_2	100	9	2707.58102
704	A*	sc1-WarpGates	200	1	1842.38036
6914	A*	sc1-Typhoon	25	10	3823.58844
2108	A*	sc1-TheHighway	175	3	2104.15179
1280	A*	sc1-Triskelion	150	2	2265.62578
6962	A*	wc3-thecrucible	25	10	1212.24437
1160	A*	wc3-stromguarde	100	2	2753.25195
11105	A*	sc1-Tribes	150	15	2235.569
10364	A*	sc1-WarpGates	150	14	2174.07248
4196	A*	wc3-timbermawhold	100	6	2138.66723
1451	A*	sc1-Turbo	200	2	610.52097
11330	A*	wc3-thecrucible	200	15	1876.20016
8900	A*	wc3-timbermawhold	150	12	2305.3951
4982	A*	sc1-Typhoon	125	7	2575.65539
6494	A*	sc1-Typhoon	125	9	2463.14547
5609	A*	wc3-scorchedbasin	75	8	3363.59169
2045	A*	sc1-ValleyofRe	150	3	2032.91087
8153	A*	sc1-TheFrozenSea	175	11	1911.10876
449	A*	sc1-ValleyofRe	125	1	1901.10009
9437	A*	sc1-ValleyofRe	100	13	2238.89222
11273	A*	sc1-Tribes	200	15	1840.50619
3128	A*	sc1-Triskelion	25	5	689.71206
9818	A*	wc3-thecrucible	200	13	1865.99594
11339	A*	wc3-tranquilpaths	200	15	1534.36742
1802	A*	sc1-WaypointJunction	75	3	3215.94364
7304	A*	wc3-timbermawhold	125	10	94.08536
8396	A*	wc3-timbermawhold	0	12	1396.73672
10361	A*	sc1-ValleyofRe	150	14	2333.52262
10454	A*	sc1-WaypointJunction	175	14	2012.91811
4571	A*	sc1-WatersEdge	0	7	535.06506
10451	A*	sc1-WatersEdge	175	14	1535.40398
3431	A*	wc3-swampofsorrows	100	5	2800.27628
8303	A*	wc3-swampofsorrows	200	11	167.47447
1079	A*	wc3-swampofsorrows	75	2	545.97294
9848	A*	sc1-Triskelion	0	14	856.10238
6284	A*	wc3-stromguarde	50	9	3743.66237
10973	A*	street-Sydney_0	100	15	2794.28367
10976	A*	street-Sydney_1	100	15	575.71921
4253	A*	street-Sydney_0	125	6	1914.44254
1676	A*	wc3-timbermawhold	25	3	4743.78933
1097	A*	sc1-TheFrozenSea	100	2	2823.30822
9560	A*	wc3-stromguarde	125	13	2483.59639
8201	A*	street-Sydney_0	175	11	1944.04603
308	A*	street-Sydney_1	75	1	3401.28643
6800	A*	wc3-timbermawhold	200	9	482.54893
3032	A*	sc1-TheHighway	0	5	943.31357
3578	A*	street-Shanghai_2	150	5	2069.82306
6554	A*	sc1-TaleofTwoCities	150	9	2268.78406
1127	A*	sc1-WatersEdge	100	2	2566.72406
3845	A*	wc3-scorchedbasin	0	6	1568.3062
3362	A*	sc1-TaleofTwoCities	100	5	2086.61175
4262	A*	wc3-riverrun	125	6	2570.17583
7925	A*	sc1-ValleyofRe	100	11	2945.22226
8687	A*	sc1-WatersEdge	100	12	2832.28884
5171	A*	street-Shanghai_1	175	7	1208.77916
485	A*	wc3-scorchedbasin	125	1	2525.97958
9035	A*	street-Shanghai_1	200	12	1518.4999
11165	A*	wc3-theglaive	150	15	2375.70987
7664	A*	sc1-Triskelion	25	11	3063.77697
5480	A*	sc1-Triskelion	50	8	3112.60685
10475	A*	street-Sydney_2	175	14	1983.93058
3677	A*	wc3-scorchedbasin	175	5	2049.00509
3557	A*	sc1-ValleyofRe	150	5	2221.78845
2978	A*	sc1-WaypointJunction	200	4	1862.62275
10157	A*	wc3-theglaive	75	14	2992.2249
2066	A*	street-Shanghai_2	150	3	2237.34099
1922	A*	wc3-thecrucible	100	3	2778.42128
6479	A*	sc1-TheatreofWar	125	9	2612.74273
8291	A*	street-Sydney_2	200	11	373.26333
8246	A*	sc1-ThinIce	200	11	1862.23185
2354	A*	sc1-TaleofTwoCities	25	4	1263.53269
1352	A*	sc1-TheHighway	175	2	2020.85155
4085	A*	street-Sydney_0	75	6	3385.88626
9971	A*	street-Sydney_2	25	14	2379.13169
8558	A*	wc3-thecrucible	50	12	703.38986
7730	A*	sc1-TaleofTwoCities	50	11	1086.78801
398	A*	wc3-riverrun	100	1	246.91592
5954	A*	wc3-thecrucible	175	8	2036.96176
71	A*	wc3-swampofsorrows	0	1	1736.00179
10367	A*	sc1-WatersEdge	150	14	1324.32021
7061	A*	sc1-TheFrozenSea	75	10	1621.18568
5240	A*	sc1-WarpGates	200	7	1837.68252
8960	A*	street-Sydney_1	175	12	1957.7437
9491	A*	wc3-tranquilpaths	100	13	2664.12357
4976	A*	sc1-Triskelion	125	7	1388.83074
8930	A*	sc1-Typhoon	175	12	2024.98961
1013	A*	sc1-TheFrozenSea	75	2	2890.02247
3749	A*	street-Sydney_0	200	5	1907.21909
5915	A*	sc1-WatersEdge	175	8	2010.46123
7157	A*	sc1-Tribes	100	10	266.16949
2240	A*	street-Sydney_1	200	3	513.556
2060	A*	street-Shanghai_0	150	3	2285.61649
161	A*	wc3-theglaive	25	1	658.72963
5096	A*	street-Sydney_1	150	7	2307.53442
1457	A*	sc1-ValleyofRe	200	2	435.93732
497	A*	wc3-theglaive	125	1	243.68106
7757	A*	sc1-ValleyofRe	50	11	4258.87931
10529	A*	sc1-ValleyofRe	200	14	1889.10522
10682	A*	sc1-ThinIce	25	15	1434.34573
203	A*	sc1-WatersEdge	50	1	54.60873
6734	A*	sc1-ThinIce	200	9	561.32781
8828	A*	sc1-TheHighway	150	12	489.76444
8372	A*	street-Sydney_1	0	12	491.05477
7814	A*	sc1-TaleofTwoCities	75	11	874.58127
6704	A*	wc3-stromguarde	175	9	2022.12959
1553	A*	sc1-WheelofWar	0	3	1529.1343
1610	A*	sc1-ThinIce	25	3	657.53836
2381	A*	sc1-ValleyofRe	25	4	2666.78209
10655	A*	wc3-swampofsorrows	0	15	607.43168
9983	A*	wc3-swampofsorrows	25	14	5049.19524
8360	A*	street-Shanghai_0	0	12	765.51603
5777	A*	wc3-scorchedbasin	125	8	2555.31444
8060	A*	wc3-timbermawhold	125	11	2606.42021
8333	A*	sc1-Tribes	0	12	1280.45475
2975	A*	sc1-WatersEdge	200	4	1701.81581
1604	A*	sc1-TheHighway	25	3	857.07498
11138	A*	street-Shanghai_2	150	15	2295.31286
6641	A*	sc1-TheFrozenSea	175	9	1541.27337
10700	A*	sc1-WarpGates	25	15	492.3183
10703	A*	sc1-WatersEdge	25	15	971.74638
1934	A*	sc1-TaleofTwoCities	125	3	2365.88302
8714	A*	wc3-riverrun	100	12	2926.85757
10532	A*	sc1-WarpGates	200	14	1912.21672
3263	A*	wc3-swampofsorrows	50	5	314.91237
4649	A*	sc1-ValleyofRe	25	7	789.90163
6374	A*	wc3-thecrucible	75	9	2838.51052
7130	A*	wc3-thecrucible	75	10	3462.44413
10055	A*	street-Sydney_2	50	14	3603.83229
296	A*	street-Shanghai_0	75	1	862.24912
149	A*	wc3-scorchedbasin	25	1	4941.25256
8777	A*	sc1-WheelofWar	125	12	2498.56878
8219	A*	wc3-swampofsorrows	175	11	2133.87215
5657	A*	sc1-ValleyofRe	100	8	351.62683
9350	A*	sc1-Typhoon	75	13	3223.67517
4400	A*	sc1-WarpGates	175	6	2196.27222
5267	A*	street-Sydney_2	200	7	1768.57565
10064	A*	wc3-stromguarde	50	14	3765.88424
7154	A*	sc1-ThinIce	100	10	2886.62863
35	A*	sc1-WatersEdge	0	1	131.91476
9449	A*	sc1-WheelofWar	100	13	2531.03943
5693	A*	wc3-scorchedbasin	100	8	2841.13686
2891	A*	sc1-WatersEdge	175	4	1634.96579
4661	A*	sc1-WheelofWar	25	7	1924.77611
3503	A*	street-Sydney_2	125	5	2492.82739
3728	A*	sc1-WarpGates	200	5	1910.89022
3002	A*	wc3-riverrun	200	4	1967.28127
6416	A*	sc1-WarpGates	100	9	2830.90338
3323	A*	street-Shanghai_1	75	5	3209.42663
1925	A*	wc3-theglaive	100	3	821.35108
2150	A*	street-Shanghai_2	175	3	2040.52703
3518	A*	wc3-thecrucible	125	5	2577.67296
1343	A*	wc3-tranquilpaths	150	2	2003.03406
623	A*	sc1-WatersEdge	175	1	23.57139
5537	A*	wc3-theglaive	50	8	3275.60194
9473	A*	wc3-scorchedbasin	100	13	2533.49528
4088	A*	street-Sydney_1	75	6	3498.74949
2222	A*	sc1-WaypointJunction	200	3	1882.93365
10970	A*	street-Shanghai_2	100	15	2141.5438
4646	A*	sc1-Typhoon	25	7	1089.00094
5282	A*	wc3-thecrucible	200	7	1863.67751
2864	A*	sc1-TheHighway	175	4	1528.55758
9104	A*	sc1-WarpGates	0	13	201.04699
1832	A*	wc3-stromguarde	75	3	2714.06465
8027	A*	street-Shanghai_1	125	11	2589.70021
7097	A*	sc1-WheelofWar	75	10	2551.26797
8528	A*	street-Shanghai_0	50	12	372.73974
6578	A*	sc1-Typhoon	150	9	2256.87977
5702	A*	wc3-thecrucible	100	8	2964.05107
4697	A*	wc3-theglaive	25	7	3087.09934
10598	A*	sc1-ThinIce	0	15	495.51656
8117	A*	street-Sydney_0	150	11	2417.7475
11315	A*	street-Sydney_2	200	15	1858.0264
6200	A*	wc3-stromguarde	25	9	4648.18598
5060	A*	sc1-Triskelion	150	7	2175.30111
4970	A*	sc1-ThinIce	125	7	1239.56378
1697	A*	sc1-Tribes	50	3	4043.92521
8075	A*	sc1-TheatreofWar	150	11	2264.51927
6170	A*	sc1-WaypointJunction	25	9	3482.29984
7205	A*	wc3-scorchedbasin	100	10	2717.41561
6197	A*	wc3-scorchedbasin	25	9	4954.21512
11249	A*	wc3-theglaive	175	15	2150.50396
3962	A*	sc1-ThinIce	50	6	627.02558
6626	A*	wc3-thecrucible	150	9	2160.511
959	A*	sc1-WatersEdge	50	2	3943.82493
833	A*	wc3-theglaive	0	2	807.53047
2384	A*	sc1-WarpGates	25	4	4940.11953
728	A*	street-Sydney_1	200	1	1857.73486
4148	A*	sc1-WarpGates	100	6	1554.10711
9827	A*	wc3-tranquilpaths	200	13	1913.33392
7049	A*	wc3-theglaive	50	10	129.72458
1514	A*	sc1-TaleofTwoCities	0	3	819.06209
4955	A*	wc3-tranquilpaths	100	7	686.35884
4826	A*	sc1-WaypointJunction	75	7	511.54588
740	A*	wc3-stromguarde	200	1	1873.92159
80	A*	wc3-timbermawhold	0	1	1639.67559
233	A*	wc3-scorchedbasin	50	1	3941.63528
10787	A*	sc1-WatersEdge	50	15	3572.18442
9482	A*	wc3-thecrucible	100	13	2912.82691
3500	A*	street-Sydney_1	125	5	2500.60547
2522	A*	sc1-TaleofTwoCities	75	4	942.06141
7841	A*	sc1-ValleyofRe	75	11	1516.07681
6212	A*	wc3-timbermawhold	25	9	862.324
2264	A*	wc3-timbermawhold	200	3	1870.80734
10316	A*	wc3-stromguarde	125	14	2723.68403
3167	A*	street-Sydney_2	25	5	5020.68163
9944	A*	sc1-WarpGates	25	14	1114.01612
8138	A*	wc3-thecrucible	150	11	2245.03309
2132	A*	sc1-WarpGates	175	3	1022.28186
3236	A*	street-Shanghai_0	50	5	754.21698
7583	A*	sc1-Turbo	0	11	1237.08956
1307	A*	street-Shanghai_1	150	2	373.59563
6005	A*	sc1-WheelofWar	200	8	1851.85274
1556	A*	street-Shanghai_0	0	3	1107.6145
3644	A*	sc1-WarpGates	175	5	2074.45875
3671	A*	street-Sydney_2	175	5	2012.4906
7103	A*	street-Shanghai_1	75	10	888.34865
9776	A*	sc1-WarpGates	200	13	2026.52086
761	A*	sc1-TheFrozenSea	0	2	1031.49957
413	A*	wc3-theglaive	100	1	2875.31646
9050	A*	wc3-riverrun	200	12	1859.74576
4925	A*	street-Sydney_0	100	7	1909.54208
8513	A*	sc1-ValleyofRe	50	12	3564.47685
3368	A*	sc1-TheHighway	100	5	2421.28032
2036	A*	sc1-Triskelion	150	3	361.33098
5204	A*	wc3-timbermawhold	175	7	2058.73941
9224	A*	wc3-stromguarde	25	13	4907.12081
23	A*	sc1-Turbo	0	1	260.39345
4685	A*	wc3-scorchedbasin	25	7	4575.4506
10517	A*	sc1-Tribes	200	14	1887.31025
6512	A*	street-Shanghai_0	125	9	2503.89556
3479	A*	sc1-WatersEdge	125	5	2511.77039
10058	A*	wc3-riverrun	50	14	3786.63938
5123	A*	wc3-tranquilpaths	150	7	2187.51777
11183	A*	sc1-TheatreofWar	175	15	2075.9514
4766	A*	wc3-riverrun	50	7	3593.87396
7838	A*	sc1-Typhoon	75	11	2246.05063
3329	A*	street-Sydney_0	75	5	2280.08603
9386	A*	wc3-riverrun	75	13	46.51311
8342	A*	sc1-Typhoon	0	12	1746.64137
8093	A*	sc1-ValleyofRe	150	11	1213.01897
9221	A*	wc3-scorchedbasin	25	13	880.656
10721	A*	street-Sydney_0	25	15	4539.33861
8369	A*	street-Sydney_0	0	12	655.65796
2474	A*	sc1-WaypointJunction	50	4	3811.53025
10277	A*	sc1-ValleyofRe	125	14	2581.9555
734	A*	wc3-riverrun	200	1	145.23829
1175	A*	wc3-tranquilpaths	100	2	2266.14431
9677	A*	sc1-Tribes	175	13	2028.63144
10271	A*	sc1-Turbo	125	14	2384.86473
9197	A*	sc1-WheelofWar	25	13	4092.26484
920	A*	wc3-timbermawhold	25	2	871.97069
2249	A*	wc3-scorchedbasin	200	3	1909.4101
9161	A*	sc1-TheFrozenSea	25	13	5069.43748
44	A*	street-Shanghai_0	0	1	450.96495
2078	A*	wc3-riverrun	150	3	107.68859
11216	A*	street-Shanghai_0	175	15	2035.40311
6500	A*	sc1-WarpGates	125	9	2449.58614
8003	A*	sc1-Turbo	125	11	1652.82899
4730	A*	sc1-Typhoon	50	7	3919.25229
5471	A*	sc1-TheatreofWar	50	8	275.87568
5105	A*	wc3-scorchedbasin	150	7	2242.43797
9353	A*	sc1-ValleyofRe	75	13	1932.7153
10025	A*	sc1-ValleyofRe	50	14	899.97396
6773	A*	street-Sydney_0	200	9	1883.81901
1715	A*	sc1-WatersEdge	50	3	2841.83747
2456	A*	sc1-Triskelion	50	4	2034.47307
6305	A*	sc1-TheFrozenSea	75	9	2352.38611
10373	A*	sc1-WheelofWar	150	14	2270.61871
335	A*	wc3-tranquilpaths	75	1	3358.98936
5021	A*	wc3-scorchedbasin	125	7	2492.76974
3617	A*	sc1-TheFrozenSea	175	5	1831.7289
2480	A*	street-Shanghai_0	50	4	3002.64037
2873	A*	sc1-Tribes	175	4	1976.80225
5069	A*	sc1-ValleyofRe	150	7	286.43566
1304	A*	street-Shanghai_0	150	2	1120.47771
10769	A*	sc1-Tribes	50	15	3843.96941
2123	A*	sc1-Turbo	175	3	2072.32162
1235	A*	street-Sydney_2	125	2	2230.11904
5132	A*	sc1-TheHighway	175	7	2044.99883
5933	A*	street-Sydney_0	175	8	2047.94324
1730	A*	street-Shanghai_2	50	3	1015.24779
7244	A*	sc1-Triskelion	125	10	2430.70191
167	A*	wc3-tranquilpaths	25	1	1384.46633
6446	A*	wc3-riverrun	100	9	2862.46695
8000	A*	sc1-Triskelion	125	11	2565.83378
9434	A*	sc1-Typhoon	100	13	2834.43727
668	A*	wc3-timbermawhold	175	1	2146.5333
581	A*	wc3-theglaive	150	1	215.62879
1019	A*	sc1-TheatreofWar	75	2	1969.68252
2300	A*	sc1-WarpGates	0	4	1263.42178
1733	A*	street-Sydney_0	50	3	4019.90112
8174	A*	sc1-Typhoon	175	11	2080.83355
8948	A*	street-Shanghai_0	175	12	2092.06834
9329	A*	sc1-TheFrozenSea	75	13	3195.14109
3356	A*	wc3-timbermawhold	75	5	3330.51959
5822	A*	sc1-Typhoon	150	8	2294.2706
3878	A*	sc1-ThinIce	25	6	1989.58959
911	A*	wc3-swampofsorrows	25	2	875.38643
7445	A*	street-Sydney_0	175	10	271.67671
3818	A*	sc1-WaypointJunction	0	6	1406.17806
11246	A*	wc3-thecrucible	175	15	2103.45915
5846	A*	street-Shanghai_2	150	8	2125.49894
7733	A*	sc1-TheFrozenSea	50	11	1348.00124
9695	A*	sc1-WatersEdge	175	13	2111.62123
803	A*	street-Shanghai_1	0	2	281.22109
9311	A*	wc3-swampofsorrows	50	13	191.59252
7880	A*	wc3-stromguarde	75	11	3386.76751
3359	A*	wc3-tranquilpaths	75	5	479.405
1502	A*	wc3-thecrucible	200	2	1895.58474
1184	A*	sc1-TheHighway	125	2	2488.98285
6617	A*	wc3-scorchedbasin	150	9	2242.90035
7667	A*	sc1-Turbo	25	11	1090.33432
782	A*	sc1-Typhoon	0	2	1096.7339
7805	A*	wc3-theglaive	50	11	3807.57186
5624	A*	wc3-timbermawhold	75	8	3440.8962
1130	A*	sc1-WaypointJunction	100	2	2767.67471
9593	A*	sc1-Tribes	150	13	2243.87349
10199	A*	sc1-WatersEdge	100	14	2988.85171
10613	A*	sc1-ValleyofRe	0	15	349.79725
887	A*	street-Shanghai_1	25	2	1915.84902
9878	A*	street-Shanghai_2	0	14	1170.94933
9683	A*	sc1-Turbo	175	13	1156.24932
3761	A*	wc3-scorchedbasin	200	5	1896.18832
3872	A*	sc1-TheHighway	25	6	1493.18938
4493	A*	sc1-WheelofWar	200	6	1889.19042
4016	A*	wc3-stromguarde	50	6	3763.15394
8222	A*	wc3-thecrucible	175	11	2050.94305
566	A*	wc3-riverrun	150	1	271.75451
236	A*	wc3-stromguarde	50	1	4063.96648
5699	A*	wc3-swampofsorrows	100	8	2816.42564
2366	A*	sc1-ThinIce	25	4	1336.72402
4139	A*	sc1-Turbo	100	6	2437.00489
2699	A*	sc1-TheatreofWar	125	4	2569.21558
3698	A*	sc1-TaleofTwoCities	200	5	881.2991
83	A*	wc3-tranquilpaths	0	1	2139.02809
7067	A*	sc1-TheatreofWar	75	10	3117.22833
11111	A*	sc1-Turbo	150	15	2269.38365
9797	A*	street-Sydney_0	200	13	1806.77963
6395	A*	sc1-TheatreofWar	100	9	2713.97659
806	A*	street-Shanghai_2	0	2	454.84819
4664	A*	street-Shanghai_0	25	7	917.05464
7652	A*	sc1-TheHighway	25	11	4081.20921
7922	A*	sc1-Typhoon	100	11	2828.25693
1049	A*	sc1-WheelofWar	75	2	1925.76208
2279	A*	sc1-TheatreofWar	0	4	1380.05156
2087	A*	wc3-swampofsorrows	150	3	215.23353
7550	A*	wc3-thecrucible	200	10	1905.02765
8972	A*	wc3-stromguarde	175	12	2113.85396
905	A*	wc3-scorchedbasin	25	2	2776.64695
2600	A*	wc3-timbermawhold	75	4	3263.58783
1823	A*	street-Sydney_2	75	3	77.76537
8498	A*	sc1-ThinIce	50	12	3165.57134
7745	A*	sc1-Tribes	50	11	1241.02371
5771	A*	street-Sydney_2	125	8	2723.29212
10493	A*	wc3-theglaive	175	14	1869.05312
10457	A*	sc1-WheelofWar	175	14	2066.7401
8579	A*	sc1-TheatreofWar	75	12	3217.67843
6317	A*	sc1-Tribes	75	9	3352.84692
7172	A*	sc1-WarpGates	100	10	2828.17599
3035	A*	sc1-TheatreofWar	0	5	907.1337
9566	A*	wc3-thecrucible	125	13	2476.13102
9155	A*	wc3-tranquilpaths	0	13	503.6879
2996	A*	street-Sydney_1	200	4	1672.17413
8120	A*	street-Sydney_1	150	11	712.42653
4727	A*	sc1-Turbo	50	7	3872.28818
6299	A*	wc3-tranquilpaths	50	9	616.79107
6053	A*	sc1-TheFrozenSea	0	9	296.26356
938	A*	sc1-ThinIce	50	2	4226.12883
4586	A*	street-Shanghai_2	0	7	983.7366
56	A*	street-Sydney_1	0	1	1212.95168
4418	A*	street-Shanghai_2	175	6	1696.53021
4985	A*	sc1-ValleyofRe	125	7	326.93239
4214	A*	sc1-ThinIce	125	6	460.02617
89	A*	sc1-TheFrozenSea	25	1	4726.66897
4835	A*	street-Shanghai_1	75	7	1377.33707
9602	A*	sc1-Typhoon	150	13	2293.57296
4301	A*	sc1-Tribes	150	6	478.81586
10835	A*	wc3-tranquilpaths	50	15	1027.78229
5741	A*	sc1-ValleyofRe	125	8	2655.73697
11081	A*	wc3-theglaive	125	15	2410.71826
9866	A*	sc1-WaypointJunction	0	14	1407.17775
6191	A*	street-Sydney_2	25	9	2293.98346
701	A*	sc1-ValleyofRe	200	1	1868.57205
5291	A*	wc3-tranquilpaths	200	7	1836.31793
5027	A*	wc3-swampofsorrows	125	7	98.89817
809	A*	street-Sydney_0	0	2	588.34227
2981	A*	sc1-WheelofWar	200	4	1912.19183
8864	A*	street-Shanghai_0	150	12	2279.71558
10544	A*	street-Shanghai_0	200	14	1925.49064
4628	A*	sc1-TheHighway	25	7	2371.48079
665	A*	wc3-theglaive	175	1	2175.31983
8468	A*	wc3-stromguarde	25	12	2589.70954
7262	A*	sc1-WaypointJunction	125	10	2559.37384
5561	A*	sc1-Tribes	75	8	2315.00572
2825	A*	street-Sydney_0	150	4	2233.06643
7889	A*	wc3-theglaive	75	11	3169.17653
7040	A*	wc3-stromguarde	50	10	3823.882
7526	A*	street-Shanghai_2	200	10	1847.93637
1607	A*	sc1-TheatreofWar	25	3	2284.82296
8390	A*	wc3-thecrucible	0	12	1783.31607
7247	A*	sc1-Turbo	125	10	2452.57738
1133	A*	sc1-WheelofWar	100	2	2898.19237
8735	A*	wc3-tranquilpaths	100	12	2710.70904
2717	A*	sc1-ValleyofRe	125	4	2476.19534
5897	A*	sc1-Tribes	175	8	1207.50648
10130	A*	street-Shanghai_2	75	14	3411.25356
11084	A*	wc3-timbermawhold	125	15	2556.13158
2987	A*	street-Shanghai_1	200	4	457.43372
11054	A*	street-Shanghai_2	125	15	2434.77597
272	A*	sc1-Triskelion	75	1	2971.77129
3926	A*	wc3-riverrun	25	6	987.22673
8810	A*	wc3-thecrucible	125	12	2488.27747
5516	A*	street-Sydney_1	50	8	3905.18816
2807	A*	sc1-WatersEdge	150	4	2333.73363
7775	A*	street-Shanghai_1	50	11	4148.21797
3401	A*	sc1-WheelofWar	100	5	2720.38914
1088	A*	wc3-timbermawhold	75	2	3315.76981
5159	A*	sc1-WatersEdge	175	7	1846.12411
7979	A*	wc3-tranquilpaths	100	11	2713.71358
7082	A*	sc1-Typhoon	75	10	3373.24704
5084	A*	street-Shanghai_0	150	7	386.0072
5066	A*	sc1-Typhoon	150	7	2296.70285
1940	A*	sc1-TheHighway	125	3	2601.43297
8624	A*	street-Sydney_1	75	12	3158.11431
845	A*	sc1-TheFrozenSea	25	2	1048.11522
10169	A*	sc1-TheFrozenSea	100	14	749.92302
1259	A*	wc3-tranquilpaths	125	2	2515.6939
2954	A*	sc1-ThinIce	200	4	1651.26331
680	A*	sc1-TheHighway	200	1	1849.45168
9635	A*	street-Sydney_2	150	13	2237.56798
5426	A*	street-Shanghai_2	25	8	4934.00551
1040	A*	sc1-WarpGates	75	2	645.45012
8654	A*	sc1-TaleofTwoCities	100	12	1465.76254
9689	A*	sc1-ValleyofRe	175	13	2095.16655
6911	A*	sc1-Turbo	25	10	4397.15967
593	A*	sc1-TheFrozenSea	175	1	2022.68994
6791	A*	wc3-swampofsorrows	200	9	1787.26336
4082	A*	street-Shanghai_2	75	6	3547.06059
9065	A*	wc3-theglaive	200	12	1886.29202
1619	A*	sc1-Turbo	25	3	140.54366
11225	A*	street-Sydney_0	175	15	2006.95269
9419	A*	sc1-TheatreofWar	100	13	205.87051
1613	A*	sc1-Tribes	25	3	700.63007
4031	A*	wc3-tranquilpaths	50	6	3866.62304
86	A*	sc1-TaleofTwoCities	25	1	2559.93787
11279	A*	sc1-Turbo	200	15	1859.27629
7529	A*	street-Sydney_0	200	10	1869.85396
10247	A*	wc3-tranquilpaths	100	14	2977.42932
8702	A*	street-Shanghai_2	100	12	604.5025
4940	A*	wc3-stromguarde	100	7	2784.37326
6032	A*	wc3-stromguarde	200	8	1876.18611
6632	A*	wc3-timbermawhold	150	9	2346.0526
5477	A*	sc1-Tribes	50	8	1012.66124
10997	A*	wc3-theglaive	100	15	413.54057
10166	A*	sc1-TaleofTwoCities	100	14	2466.89881
9584	A*	sc1-TheHighway	150	13	2253.88445
11066	A*	wc3-riverrun	125	15	2556.59474
1436	A*	sc1-TheHighway	200	2	1832.64956
4286	A*	sc1-TaleofTwoCities	150	6	2247.66349
305	A*	street-Sydney_0	75	1	2760.67763
2735	A*	street-Shanghai_1	125	4	2451.71781
5816	A*	sc1-Triskelion	150	8	2097.08631
2630	A*	sc1-Typhoon	100	4	2797.57614
9080	A*	sc1-TheHighway	0	13	1741.15715
9134	A*	wc3-riverrun	0	13	166.06796
5183	A*	street-Sydney_2	175	7	1915.56448
5234	A*	sc1-Typhoon	200	7	1874.96862
3029	A*	sc1-TheFrozenSea	0	5	524.67492
4775	A*	wc3-swampofsorrows	50	7	188.88149
443	A*	sc1-Turbo	125	1	339.29125
6359	A*	street-Sydney_2	75	9	3056.54812
10313	A*	wc3-scorchedbasin	125	14	2490.97272
7796	A*	wc3-stromguarde	50	11	3764.86486
3395	A*	sc1-WatersEdge	100	5	2582.49685
3176	A*	wc3-stromguarde	25	5	105.63155
4556	A*	sc1-Triskelion	0	7	1402.75903
6566	A*	sc1-ThinIce	150	9	1010.91636
2390	A*	sc1-WaypointJunction	25	4	4004.4875
2516	A*	wc3-timbermawhold	50	4	3759.69012
1142	A*	street-Shanghai_2	100	2	2624.14924
4469	A*	sc1-Tribes	200	6	19.03645
6425	A*	sc1-WheelofWar	100	9	1323.10444
3680	A*	wc3-stromguarde	175	5	2034.74786
10712	A*	street-Shanghai_0	25	15	4555.03273
3290	A*	sc1-ThinIce	75	5	3415.77814
6980	A*	sc1-TheHighway	50	10	3967.52104
1475	A*	street-Shanghai_1	200	2	408.06105
2000	A*	wc3-stromguarde	125	3	2585.40729
2549	A*	sc1-ValleyofRe	75	4	2820.3884
11027	A*	sc1-Turbo	125	15	2543.05777
1721	A*	sc1-WheelofWar	50	3	3772.98695
9737	A*	wc3-theglaive	175	13	1948.37832
5714	A*	sc1-TaleofTwoCities	125	8	2509.70794
7379	A*	wc3-swampofsorrows	150	10	2237.18545
9836	A*	sc1-TheHighway	0	14	522.5614
1769	A*	sc1-TheFrozenSea	75	3	2038.9927
9632	A*	street-Sydney_1	150	13	518.07486
2984	A*	street-Shanghai_0	200	4	1883.58196
275	A*	sc1-Turbo	75	1	453.44068
10268	A*	sc1-Triskelion	125	14	2460.11673
3257	A*	wc3-scorchedbasin	50	5	4000.90077
2357	A*	sc1-TheFrozenSea	25	4	2615.12407
6035	A*	wc3-swampofsorrows	200	8	2033.66035
230	A*	wc3-riverrun	50	1	399.81581
4238	A*	sc1-WaypointJunction	125	6	2734.63856
11144	A*	street-Sydney_1	150	15	511.0449
9890	A*	wc3-riverrun	0	14	1012.34413
9260	A*	sc1-Triskelion	50	13	3319.93302
3284	A*	sc1-TheHighway	75	5	3351.1779
4481	A*	sc1-ValleyofRe	200	6	883.5437
551	A*	street-Shanghai_1	150	1	1846.88288
584	A*	wc3-timbermawhold	150	1	2397.00482
2345	A*	wc3-theglaive	0	4	1120.9014
6428	A*	street-Shanghai_0	100	9	2905.80009
5063	A*	sc1-Turbo	150	7	2330.38401
6521	A*	street-Sydney_0	125	9	2729.01104
7310	A*	sc1-TaleofTwoCities	150	10	428.0706
10562	A*	wc3-riverrun	200	14	1931.45994
9068	A*	wc3-timbermawhold	200	12	2013.24231
7046	A*	wc3-thecrucible	50	10	3968.49345
1898	A*	street-Shanghai_2	100	3	2940.78073
6224	A*	sc1-TheHighway	50	9	753.53864
8504	A*	sc1-Triskelion	50	12	4277.7396
5237	A*	sc1-ValleyofRe	200	7	238.83587
9851	A*	sc1-Turbo	0	14	1266.72125
10790	A*	sc1-WaypointJunction	50	15	2767.10358
2099	A*	wc3-tranquilpaths	150	3	2361.83423
6845	A*	sc1-WheelofWar	0	10	714.97865
1043	A*	sc1-WatersEdge	75	2	3198.87591
3377	A*	sc1-Tribes	100	5	319.25086
2315	A*	street-Shanghai_1	0	4	330.16302
11168	A*	wc3-timbermawhold	150	15	2309.26845
6638	A*	sc1-TaleofTwoCities	175	9	2124.02294
9458	A*	street-Shanghai_2	100	13	622.1486
3602	A*	wc3-thecrucible	150	5	246.92182
4472	A*	sc1-Triskelion	200	6	875.79622
6401	A*	sc1-Tribes	100	9	2962.70035
6347	A*	street-Shanghai_1	75	9	3317.04229
8789	A*	street-Sydney_0	125	12	2743.32667
5402	A*	sc1-Typhoon	25	8	5180.27782
10736	A*	wc3-stromguarde	25	15	900.48346
9833	A*	sc1-TheFrozenSea	0	14	996.89332
3977	A*	sc1-ValleyofRe	50	6	3488.92147
4868	A*	wc3-timbermawhold	75	7	3556.45588
4163	A*	street-Shanghai_1	100	6	1903.94149
4094	A*	wc3-riverrun	75	6	3525.38368
5102	A*	wc3-riverrun	150	7	2259.83092
776	A*	sc1-Triskelion	0	2	241.39637
5996	A*	sc1-WarpGates	200	8	1964.81629
4808	A*	sc1-Triskelion	75	7	1874.8933
2636	A*	sc1-WarpGates	100	4	1376.81607
5408	A*	sc1-WarpGates	25	8	4531.47604
11162	A*	wc3-thecrucible	150	15	2476.36249
2063	A*	street-Shanghai_1	150	3	2355.36576
9713	A*	street-Sydney_0	175	13	2057.99844
2021	A*	sc1-TheFrozenSea	150	3	1002.13019
5396	A*	sc1-Triskelion	25	8	3579.88575
5351	A*	street-Sydney_2	0	8	266.60995
10733	A*	wc3-scorchedbasin	25	15	1008.48345
2111	A*	sc1-TheatreofWar	175	3	317.29208
5492	A*	sc1-WarpGates	50	8	3666.95865
2561	A*	sc1-WheelofWar	75	4	637.26914
8609	A*	sc1-WheelofWar	75	12	3337.97161
1145	A*	street-Sydney_0	100	2	2147.79214
10607	A*	sc1-Turbo	0	15	1055.63369
8612	A*	street-Shanghai_0	75	12	494.81039
6635	A*	wc3-tranquilpaths	150	9	2307.04167
686	A*	sc1-ThinIce	200	1	1949.19329
4934	A*	wc3-riverrun	100	7	2961.17586
1346	A*	sc1-TaleofTwoCities	175	2	2100.11691
2585	A*	wc3-scorchedbasin	75	4	3498.61896
9290	A*	street-Shanghai_2	50	13	794.13045
5417	A*	sc1-WheelofWar	25	8	2845.89889
257	A*	sc1-TheFrozenSea	75	1	3311.47784
2624	A*	sc1-Triskelion	100	4	2855.06677
7625	A*	wc3-scorchedbasin	0	11	2201.55524
926	A*	sc1-TaleofTwoCities	50	2	3904.72242
1070	A*	wc3-riverrun	75	2	3153.79963
3626	A*	sc1-ThinIce	175	5	2219.98354
10436	A*	sc1-Triskelion	175	14	2247.19164
6332	A*	sc1-WarpGates	75	9	3483.99166
11030	A*	sc1-Typhoon	125	15	2631.98565
4655	A*	sc1-WatersEdge	25	7	3922.86264
8525	A*	sc1-WheelofWar	50	12	3821.42964
881	A*	sc1-WheelofWar	25	2	783.51981
7265	A*	sc1-WheelofWar	125	10	2714.57924
3332	A*	street-Sydney_1	75	5	3709.52772
10811	A*	street-Sydney_2	50	15	3555.26202
3470	A*	sc1-Typhoon	125	5	2208.9716
917	A*	wc3-theglaive	25	2	2214.8371
3341	A*	wc3-scorchedbasin	75	5	3670.50599
2999	A*	street-Sydney_2	200	4	2033.9048
2114	A*	sc1-ThinIce	175	3	2268.57075
10916	A*	wc3-timbermawhold	75	15	3226.71687
5273	A*	wc3-scorchedbasin	200	7	1879.52188
6362	A*	wc3-riverrun	75	9	414.41432
1448	A*	sc1-Triskelion	200	2	1583.2886
4550	A*	sc1-ThinIce	0	7	716.12707
8738	A*	sc1-TaleofTwoCities	125	12	1910.79747
3683	A*	wc3-swampofsorrows	175	5	123.56429
4658	A*	sc1-WaypointJunction	25	7	4833.4508
3707	A*	sc1-TheatreofWar	200	5	1896.73961
10856	A*	sc1-Triskelion	75	15	2057.26678
4817	A*	sc1-ValleyofRe	75	7	468.91427
6788	A*	wc3-stromguarde	200	9	1876.51336
2945	A*	sc1-TheFrozenSea	200	4	1858.58092
8393	A*	wc3-theglaive	0	12	1902.03557
11021	A*	sc1-Tribes	125	15	2211.81228
4574	A*	sc1-WaypointJunction	0	7	1152.38387
9167	A*	sc1-TheatreofWar	25	13	461.83802
7817	A*	sc1-TheFrozenSea	75	11	1217.48532
6209	A*	wc3-theglaive	25	9	1250.16995
5456	A*	wc3-timbermawhold	25	8	910.51285
416	A*	wc3-timbermawhold	100	1	2951.51736
8210	A*	wc3-riverrun	175	11	2058.52196
10154	A*	wc3-thecrucible	75	14	3282.52211
890	A*	street-Shanghai_2	25	2	3570.09977
4793	A*	sc1-TheFrozenSea	75	7	1235.18433
8294	A*	wc3-riverrun	200	11	1882.9
5093	A*	street-Sydney_0	150	7	343.44125
9044	A*	street-Sydney_1	200	12	1876.3901
5048	A*	sc1-TheHighway	150	7	1342.78867
3089	A*	wc3-scorchedbasin	0	5	2053.23723
11222	A*	street-Shanghai_2	175	15	2153.15426
4862	A*	wc3-thecrucible	75	7	3249.32945
5948	A*	wc3-stromguarde	175	8	2038.65991
749	A*	wc3-theglaive	200	1	1915.57174
5963	A*	wc3-tranquilpaths	175	8	2036.53638
3512	A*	wc3-stromguarde	125	5	2471.25643
8786	A*	street-Shanghai_2	125	12	2448.51147
5789	A*	wc3-theglaive	125	8	2493.34091
4436	A*	wc3-stromguarde	175	6	2022.54704
10514	A*	sc1-ThinIce	200	14	1910.56572
5321	A*	sc1-ValleyofRe	0	8	1704.89306
5414	A*	sc1-WaypointJunction	25	8	1843.84838
5705	A*	wc3-theglaive	100	8	2830.0204
2726	A*	sc1-WaypointJunction	125	4	2471.21901
3764	A*	wc3-stromguarde	200	5	1871.38049
7715	A*	wc3-swampofsorrows	25	11	535.23883
356	A*	sc1-Triskelion	100	1	2872.82147
11318	A*	wc3-riverrun	200	15	1876.4457
3659	A*	street-Shanghai_1	175	5	2020.56965
5252	A*	street-Shanghai_0	200	7	2009.82129
1997	A*	wc3-scorchedbasin	125	3	2557.96381
785	A*	sc1-ValleyofRe	0	2	462.43725
6896	A*	sc1-TheHighway	25	10	2179.36796
11045	A*	sc1-WheelofWar	125	15	1638.00035
8387	A*	wc3-swampofsorrows	0	12	1140.59637
3305	A*	sc1-ValleyofRe	75	5	3108.44882
10109	A*	sc1-ValleyofRe	75	14	3217.26657
5486	A*	sc1-Typhoon	50	8	3988.64427
6683	A*	street-Shanghai_1	175	9	2017.30789
8030	A*	street-Shanghai_2	125	11	1241.34775
4406	A*	sc1-WaypointJunction	175	6	2005.40034
5126	A*	sc1-TaleofTwoCities	175	7	2030.69059
11231	A*	street-Sydney_2	175	15	1856.64256
10826	A*	wc3-thecrucible	50	15	3832.9882
3836	A*	street-Sydney_1	0	6	1257.01872
2501	A*	wc3-scorchedbasin	50	4	4014.89989
10646	A*	wc3-riverrun	0	15	762.43059
4331	A*	street-Shanghai_1	150	6	1969.8304
8795	A*	street-Sydney_2	125	12	1463.03198
362	A*	sc1-Typhoon	100	1	1775.24821
7109	A*	street-Sydney_0	75	10	2125.17498
2669	A*	wc3-scorchedbasin	100	4	2833.06937
5072	A*	sc1-WarpGates	150	7	2220.07842
7736	A*	sc1-TheHighway	50	11	3835.1725
2027	A*	sc1-TheatreofWar	150	3	1097.76367
6932	A*	street-Shanghai_0	25	10	688.43079
10244	A*	wc3-timbermawhold	100	14	148.14531
380	A*	street-Shanghai_0	100	1	1323.4568
7616	A*	street-Sydney_1	0	11	1604.64646
9581	A*	sc1-TheFrozenSea	150	13	2187.78112
9014	A*	sc1-Typhoon	200	12	1869.63401
6698	A*	wc3-riverrun	175	9	221.89401
4802	A*	sc1-ThinIce	75	7	2610.27891
7178	A*	sc1-WaypointJunction	100	10	2761.06919
8324	A*	sc1-TheHighway	0	12	315.06345
8159	A*	sc1-TheatreofWar	175	11	532.4424
2126	A*	sc1-Typhoon	175	3	2056.79273
2714	A*	sc1-Typhoon	125	4	2514.4475
7328	A*	sc1-Triskelion	150	10	666.63575
9407	A*	wc3-tranquilpaths	75	13	2733.27678
4316	A*	sc1-WarpGates	150	6	2419.46948
4379	A*	sc1-TheatreofWar	175	6	388.42975
5873	A*	wc3-theglaive	150	8	2212.75105
812	A*	street-Sydney_1	0	2	1487.72486
10961	A*	sc1-WheelofWar	100	15	135.64211
146	A*	wc3-riverrun	25	1	537.21965
2405	A*	street-Sydney_0	25	4	3874.69104
8492	A*	sc1-TheHighway	50	12	551.8855
638	A*	street-Shanghai_2	175	1	1399.78407
11033	A*	sc1-ValleyofRe	125	15	300.88343
2558	A*	sc1-WaypointJunction	75	4	3246.01445
3932	A*	wc3-stromguarde	25	6	4681.86961
7085	A*	sc1-ValleyofRe	75	10	2859.63024
4376	A*	sc1-TheHighway	175	6	1753.3208
7349	A*	sc1-WheelofWar	150	10	2245.9758
7274	A*	street-Shanghai_2	125	10	2441.13429
2546	A*	sc1-Typhoon	75	4	3320.66818
7541	A*	wc3-scorchedbasin	200	10	1901.23045
9170	A*	sc1-ThinIce	25	13	4986.53441
4346	A*	wc3-riverrun	150	6	2305.41154
9272	A*	sc1-WarpGates	50	13	828.11712
6089	A*	sc1-WheelofWar	0	9	343.40177
1718	A*	sc1-WaypointJunction	50	3	3999.87041
9629	A*	street-Sydney_0	150	13	2203.17509
5285	A*	wc3-theglaive	200	7	1854.21529
209	A*	sc1-WheelofWar	50	1	3126.28036
4877	A*	sc1-TheFrozenSea	100	7	2948.93659
1679	A*	wc3-tranquilpaths	25	3	4359.96468
6920	A*	sc1-WarpGates	25	10	993.79443
7100	A*	street-Shanghai_0	75	10	3331.88552
878	A*	sc1-WaypointJunction	25	2	4437.75961
4904	A*	sc1-WarpGates	100	7	1452.31052
1562	A*	street-Shanghai_2	0	3	586.30127
7724	A*	wc3-timbermawhold	25	11	179.41844
2165	A*	wc3-scorchedbasin	175	3	2069.77091
4004	A*	street-Sydney_1	50	6	2527.68308
9245	A*	sc1-TheFrozenSea	50	13	2666.45536
2855	A*	wc3-tranquilpaths	150	4	2227.70269
7610	A*	street-Shanghai_2	0	11	881.89467
7700	A*	street-Sydney_1	25	11	1268.89259
6335	A*	sc1-WatersEdge	75	9	2894.34827
7493	A*	sc1-Tribes	200	10	284.6146
3344	A*	wc3-stromguarde	75	5	3166.17539
4337	A*	street-Sydney_0	150	6	2357.53872
6596	A*	street-Shanghai_0	150	9	2227.97851
8249	A*	sc1-Tribes	200	11	1207.06253
1874	A*	sc1-Typhoon	100	3	2170.64543
104	A*	sc1-Triskelion	25	1	1642.7859
4397	A*	sc1-ValleyofRe	175	6	634.88471
251	A*	wc3-tranquilpaths	50	1	3540.8363
6164	A*	sc1-WarpGates	25	9	4939.99207
6818	A*	sc1-ThinIce	0	10	878.02454
10556	A*	street-Sydney_1	200	14	1916.24208
4736	A*	sc1-WarpGates	50	7	3905.02849
2738	A*	street-Shanghai_2	125	4	2626.3511
6074	A*	sc1-Typhoon	0	9	1013.84443
8534	A*	street-Shanghai_2	50	12	882.32168
4319	A*	sc1-WatersEdge	150	6	1623.63136
9110	A*	sc1-WaypointJunction	0	13	617.94805
6731	A*	sc1-TheatreofWar	200	9	1887.93717
2846	A*	wc3-thecrucible	150	4	1326.55065
9761	A*	sc1-Tribes	200	13	1884.56141
6581	A*	sc1-ValleyofRe	150	9	392.35122
7970	A*	wc3-thecrucible	100	11	2864.26421
4787	A*	wc3-tranquilpaths	50	7	3260.32002
9842	A*	sc1-ThinIce	0	14	384.75949
6233	A*	sc1-Tribes	50	9	2481.88379
3794	A*	sc1-ThinIce	0	6	1242.29126
4019	A*	wc3-swampofsorrows	50	6	3588.12698
7961	A*	wc3-scorchedbasin	100	11	2854.6039
2186	A*	sc1-TaleofTwoCities	200	3	1919.9963
10412	A*	wc3-timbermawhold	150	14	107.79011
10091	A*	sc1-TheatreofWar	75	14	3264.54957
10079	A*	wc3-tranquilpaths	50	14	3820.57511
9212	A*	street-Sydney_1	25	13	1198.03103
8519	A*	sc1-WatersEdge	50	12	2706.1592
2270	A*	sc1-TaleofTwoCities	0	4	1732.361
10823	A*	wc3-swampofsorrows	50	15	3848.411
7607	A*	street-Shanghai_1	0	11	607.95522
110	A*	sc1-Typhoon	25	1	1776.14153
9023	A*	sc1-WatersEdge	200	12	1894.69861
9863	A*	sc1-WatersEdge	0	14	1143.11489
6755	A*	sc1-WatersEdge	200	9	2023.73304
11135	A*	street-Shanghai_1	150	15	2325.78361
8132	A*	wc3-stromguarde	150	11	2267.90162
7613	A*	street-Sydney_0	0	11	1027.1393
1190	A*	sc1-ThinIce	125	2	2653.3536
2057	A*	sc1-WheelofWar	150	3	2325.17195
617	A*	sc1-ValleyofRe	175	1	2075.52602
9641	A*	wc3-scorchedbasin	150	13	2117.20064
7106	A*	street-Shanghai_2	75	10	3173.74193
6644	A*	sc1-TheHighway	175	9	2102.72215
8156	A*	sc1-TheHighway	175	11	2110.90997
7829	A*	sc1-Tribes	75	11	1820.35909
9347	A*	sc1-Turbo	75	13	3303.15273
7589	A*	sc1-ValleyofRe	0	11	204.03957
10550	A*	street-Shanghai_2	200	14	1869.29158
134	A*	street-Shanghai_2	25	1	790.06316
1238	A*	wc3-riverrun	125	2	2497.24776
10508	A*	sc1-TheHighway	200	14	1965.72832
10691	A*	sc1-Turbo	25	15	3968.20842
6557	A*	sc1-TheFrozenSea	150	9	2342.66936
1766	A*	sc1-TaleofTwoCities	75	3	2790.77138
6287	A*	wc3-swampofsorrows	50	9	363.99149
1916	A*	wc3-stromguarde	100	3	2802.68891
7820	A*	sc1-TheHighway	75	11	3341.99116
7886	A*	wc3-thecrucible	75	11	3268.65589
26	A*	sc1-Typhoon	0	1	1011.0988
8474	A*	wc3-thecrucible	25	12	874.96079
4565	A*	sc1-ValleyofRe	0	7	1359.94673
5372	A*	wc3-timbermawhold	0	8	1123.71166
8618	A*	street-Shanghai_2	75	12	3073.26288
4832	A*	street-Shanghai_0	75	7	1059.64033
6707	A*	wc3-swampofsorrows	175	9	2025.60647
4700	A*	wc3-timbermawhold	25	7	191.98884
8522	A*	sc1-WaypointJunction	50	12	4102.3155
6677	A*	sc1-WheelofWar	175	9	715.0513
5966	A*	sc1-TaleofTwoCities	200	8	1826.2844
3446	A*	sc1-TaleofTwoCities	125	5	532.7502
2102	A*	sc1-TaleofTwoCities	175	3	1986.79479
4673	A*	street-Sydney_0	25	7	323.78548
3134	A*	sc1-Typhoon	25	5	2467.26873
2468	A*	sc1-WarpGates	50	4	1539.3663
10601	A*	sc1-Tribes	0	15	518.67479
7034	A*	wc3-riverrun	50	10	3885.3344
8978	A*	wc3-thecrucible	175	12	2005.56909
9803	A*	street-Sydney_2	200	13	1837.85243
9977	A*	wc3-scorchedbasin	25	14	4000.69525
2933	A*	wc3-theglaive	175	4	2012.14454
1763	A*	wc3-tranquilpaths	50	3	3582.28515
9857	A*	sc1-ValleyofRe	0	14	1789.20588
3791	A*	sc1-TheatreofWar	0	6	352.1003
743	A*	wc3-swampofsorrows	200	1	220.63187
1187	A*	sc1-TheatreofWar	125	2	1462.66096
4580	A*	street-Shanghai_0	0	7	247.86712
9362	A*	sc1-WaypointJunction	75	13	2313.96855
7808	A*	wc3-timbermawhold	50	11	4130.35657
5531	A*	wc3-swampofsorrows	50	8	739.65728
2663	A*	street-Sydney_2	100	4	2612.88581
10379	A*	street-Shanghai_1	150	14	2327.08233
863	A*	sc1-Turbo	25	2	596.60165
11300	A*	street-Shanghai_0	200	15	1846.9352
10859	A*	sc1-Turbo	75	15	3109.1439
3200	A*	sc1-TheHighway	50	5	3093.66374
8990	A*	sc1-TaleofTwoCities	200	12	1206.33153
2606	A*	sc1-TaleofTwoCities	100	4	808.22032
6770	A*	street-Shanghai_2	200	9	772.08823
2429	A*	wc3-theglaive	25	4	3254.05037
8672	A*	sc1-Triskelion	100	12	1860.24979
8903	A*	wc3-tranquilpaths	150	12	2106.58366
7544	A*	wc3-stromguarde	200	10	1900.61517
7505	A*	sc1-ValleyofRe	200	10	1755.76286
7226	A*	sc1-TaleofTwoCities	125	10	1537.87754
2411	A*	street-Sydney_2	25	4	3237.36748
4778	A*	wc3-thecrucible	50	7	3825.25903
1340	A*	wc3-timbermawhold	150	2	2259.22376
7868	A*	street-Sydney_1	75	11	940.66684
611	A*	sc1-Turbo	175	1	429.15361
4724	A*	sc1-Triskelion	50	7	1439.23696
11096	A*	sc1-TheHighway	150	15	2062.13504
1868	A*	sc1-Triskelion	100	3	465.40296
7019	A*	street-Shanghai_1	50	10	970.22239
1016	A*	sc1-TheHighway	75	2	3126.08682
3752	A*	street-Sydney_1	200	5	1854.12769
9416	A*	sc1-TheHighway	100	13	2808.91604
9200	A*	street-Shanghai_0	25	13	1278.25094
7871	A*	street-Sydney_2	75	11	657.59974
10931	A*	sc1-TheatreofWar	100	15	2838.3844
9008	A*	sc1-Triskelion	200	12	1874.88428
4034	A*	sc1-TaleofTwoCities	75	6	1474.24034
6239	A*	sc1-Turbo	50	9	1191.90498
6056	A*	sc1-TheHighway	0	9	1424.07439
2567	A*	street-Shanghai_1	75	4	3503.80266
533	A*	sc1-ValleyofRe	150	1	1675.12426
4298	A*	sc1-ThinIce	150	6	936.20114
4334	A*	street-Shanghai_2	150	6	744.26754
10097	A*	sc1-Tribes	75	14	2859.7258
8507	A*	sc1-Turbo	50	12	387.55923
3599	A*	wc3-swampofsorrows	150	5	136.4067
8375	A*	street-Sydney_2	0	12	1485.51285
6068	A*	sc1-Triskelion	0	9	579.22714
521	A*	sc1-Tribes	150	1	2169.05315
1361	A*	sc1-Tribes	175	2	2030.44425
8783	A*	street-Shanghai_1	125	12	1373.33508
2627	A*	sc1-Turbo	100	4	2646.68944
10928	A*	sc1-TheHighway	100	15	3004.81663
2942	A*	sc1-TaleofTwoCities	200	4	571.24497
5504	A*	street-Shanghai_0	50	8	3034.55279
6563	A*	sc1-TheatreofWar	150	9	2370.86067
9548	A*	street-Sydney_1	125	13	569.37328
290	A*	sc1-WaypointJunction	75	1	3194.33839
4949	A*	wc3-theglaive	100	7	2824.25817
5375	A*	wc3-tranquilpaths	0	8	2287.02074
4859	A*	wc3-swampofsorrows	75	7	144.00525
6026	A*	wc3-riverrun	200	8	1811.22805
5669	A*	sc1-WheelofWar	100	8	2821.02722
5651	A*	sc1-Turbo	100	8	1280.88252
1055	A*	street-Shanghai_1	75	2	2856.14933
9515	A*	sc1-Turbo	125	13	673.07731
3548	A*	sc1-Triskelion	150	5	2249.42889
206	A*	sc1-WaypointJunction	50	1	3840.4447
8261	A*	sc1-ValleyofRe	200	11	1821.47247
9368	A*	street-Shanghai_0	75	13	3310.16723
3692	A*	wc3-timbermawhold	175	5	2098.41723
5837	A*	sc1-WheelofWar	150	8	2122.5229
1982	A*	street-Shanghai_2	125	3	2470.439
7520	A*	street-Shanghai_0	200	10	1832.24532
7388	A*	wc3-timbermawhold	150	10	79.99939
2588	A*	wc3-stromguarde	75	4	3167.73792
692	A*	sc1-Triskelion	200	1	1866.01039
8729	A*	wc3-theglaive	100	12	2742.09427
9128	A*	street-Sydney_1	0	13	1749.09807
4622	A*	sc1-TaleofTwoCities	25	7	1021.69394
3830	A*	street-Shanghai_2	0	6	466.38396
3731	A*	sc1-WatersEdge	200	5	1855.6556
9578	A*	sc1-TaleofTwoCities	150	13	2210.22826
5162	A*	sc1-WaypointJunction	175	7	2034.72922
11099	A*	sc1-TheatreofWar	150	15	2273.93907
8462	A*	wc3-riverrun	25	12	1071.15032
4487	A*	sc1-WatersEdge	200	6	1161.64216
2024	A*	sc1-TheHighway	150	3	1978.46558
7604	A*	street-Shanghai_0	0	11	618.3772
9218	A*	wc3-riverrun	25	13	84.3635
8039	A*	street-Sydney_2	125	11	502.46991
11255	A*	wc3-tranquilpaths	175	15	1504.97065
8042	A*	wc3-riverrun	125	11	2493.54399
6923	A*	sc1-WatersEdge	25	10	1672.92717
10322	A*	wc3-thecrucible	125	14	2518.58556
10559	A*	street-Sydney_2	200	14	1879.23041
3005	A*	wc3-scorchedbasin	200	4	1895.6351
8366	A*	street-Shanghai_2	0	12	1409.73428
2234	A*	street-Shanghai_2	200	3	1892.10075
770	A*	sc1-ThinIce	0	2	389.32894
5582	A*	sc1-WaypointJunction	75	8	3009.24291
2936	A*	wc3-timbermawhold	175	4	2053.17975
7010	A*	sc1-WaypointJunction	50	10	1940.98734
2069	A*	street-Sydney_0	150	3	2241.60263
6080	A*	sc1-WarpGates	0	9	527.31753
1526	A*	sc1-ThinIce	0	3	1072.33316
4439	A*	wc3-swampofsorrows	175	6	2145.91279
8567	A*	wc3-tranquilpaths	50	12	3781.05265
269	A*	sc1-Tribes	75	1	3326.91693
10949	A*	sc1-ValleyofRe	100	15	918.30335
1334	A*	wc3-thecrucible	150	2	2291.09156
2879	A*	sc1-Turbo	175	4	2016.40339
3488	A*	street-Shanghai_0	125	5	549.64988
989	A*	wc3-scorchedbasin	50	2	3825.75337
5288	A*	wc3-timbermawhold	200	7	1903.11223
10175	A*	sc1-TheatreofWar	100	14	2858.24031
8135	A*	wc3-swampofsorrows	150	11	2372.89802
119	A*	sc1-WatersEdge	25	1	75.62429
1976	A*	street-Shanghai_0	125	3	2624.93079
11009	A*	sc1-TheFrozenSea	125	15	2606.78958
848	A*	sc1-TheHighway	25	2	3610.97438
2564	A*	street-Shanghai_0	75	4	3418.01711
6086	A*	sc1-WaypointJunction	0	9	1244.24814
5213	A*	sc1-TheFrozenSea	200	7	1958.05725
2672	A*	wc3-stromguarde	100	4	2813.94765
8423	A*	sc1-Turbo	25	12	529.67203
9083	A*	sc1-TheatreofWar	0	13	884.6053
6290	A*	wc3-thecrucible	50	9	3641.40048
8168	A*	sc1-Triskelion	175	11	1207.86727
8426	A*	sc1-Typhoon	25	12	4886.65257
4313	A*	sc1-ValleyofRe	150	6	2273.26979
5384	A*	sc1-TheHighway	25	8	2888.8465
974	A*	street-Shanghai_2	50	2	3918.01118
7415	A*	sc1-Turbo	175	10	2036.0398
6410	A*	sc1-Typhoon	100	9	2827.5585
6851	A*	street-Shanghai_1	0	10	1877.55871
2651	A*	street-Shanghai_1	100	4	298.2554
9344	A*	sc1-Triskelion	75	13	587.39868
4193	A*	wc3-theglaive	100	6	2848.82431
4562	A*	sc1-Typhoon	0	7	631.35682
4871	A*	wc3-tranquilpaths	75	7	400.64957
7187	A*	street-Shanghai_1	100	10	2414.21469
3455	A*	sc1-TheatreofWar	125	5	2568.19657
8147	A*	wc3-tranquilpaths	150	11	2194.86289
2840	A*	wc3-stromguarde	150	4	2248.50701
10847	A*	sc1-TheatreofWar	75	15	3296.86097
4928	A*	street-Sydney_1	100	7	2951.21816
5420	A*	street-Shanghai_0	25	8	1756.10038
530	A*	sc1-Typhoon	150	1	2145.19123
1397	A*	street-Sydney_0	175	2	2036.48039
3812	A*	sc1-WarpGates	0	6	789.80448
7256	A*	sc1-WarpGates	125	10	2491.30134
3416	A*	street-Sydney_1	100	5	2607.97868
4964	A*	sc1-TheHighway	125	7	2533.57767
5378	A*	sc1-TaleofTwoCities	25	8	4733.73761
9182	A*	sc1-Typhoon	25	13	825.61964
245	A*	wc3-theglaive	50	1	454.83391
9959	A*	street-Shanghai_1	25	14	5376.61108
7772	A*	street-Shanghai_0	50	11	3188.78725
1586	A*	wc3-thecrucible	0	3	1954.62679
752	A*	wc3-timbermawhold	200	1	1951.05611
9251	A*	sc1-TheatreofWar	50	13	330.20343
11015	A*	sc1-TheatreofWar	125	15	2583.60749
10127	A*	street-Shanghai_1	75	14	600.34886
7517	A*	sc1-WheelofWar	200	10	1706.98104
2432	A*	wc3-timbermawhold	25	4	725.32995
1889	A*	sc1-WheelofWar	100	3	2976.50202
1010	A*	sc1-TaleofTwoCities	75	2	3147.68845
8807	A*	wc3-swampofsorrows	125	12	2510.0466
3701	A*	sc1-TheFrozenSea	200	5	1893.53894
6371	A*	wc3-swampofsorrows	75	9	3213.30989
9638	A*	wc3-riverrun	150	13	27.74746
5723	A*	sc1-TheatreofWar	125	8	793.72999
2495	A*	street-Sydney_2	50	4	2727.49954
5261	A*	street-Sydney_0	200	7	1189.6815
7160	A*	sc1-Triskelion	100	10	734.27062
1964	A*	sc1-WarpGates	125	3	1439.21276
2687	A*	wc3-tranquilpaths	100	4	2814.55657
10037	A*	sc1-WheelofWar	50	14	3803.61465
1316	A*	street-Sydney_1	150	2	2239.2769
9614	A*	sc1-WaypointJunction	150	13	2251.43766
2351	A*	wc3-tranquilpaths	0	4	1040.87608
6602	A*	street-Shanghai_2	150	9	2252.97323
8999	A*	sc1-TheatreofWar	200	12	1899.17349
10067	A*	wc3-swampofsorrows	50	14	3981.10481
6833	A*	sc1-ValleyofRe	0	10	1441.64825
7799	A*	wc3-swampofsorrows	50	11	368.20166
1640	A*	street-Shanghai_0	25	3	5321.36177
6647	A*	sc1-TheatreofWar	175	9	2140.0121
2519	A*	wc3-tranquilpaths	50	4	3849.57642
4394	A*	sc1-Typhoon	175	6	1857.96849
788	A*	sc1-WarpGates	0	2	205.22593
10151	A*	wc3-swampofsorrows	75	14	3312.76156
3869	A*	sc1-TheFrozenSea	25	6	4717.48737
7964	A*	wc3-stromguarde	100	11	2736.55124
11060	A*	street-Sydney_1	125	15	514.95686
10910	A*	wc3-thecrucible	75	15	3284.65545
11102	A*	sc1-ThinIce	150	15	1038.18217
6146	A*	sc1-ThinIce	25	9	3545.87421
9662	A*	sc1-TaleofTwoCities	175	13	2072.47248
4052	A*	sc1-Triskelion	75	6	754.12502
3197	A*	sc1-TheFrozenSea	50	5	2886.68455
10748	A*	wc3-timbermawhold	25	15	875.84665
3992	A*	street-Shanghai_0	50	6	949.4809
4592	A*	street-Sydney_1	0	7	1260.70242
9263	A*	sc1-Turbo	50	13	1454.53852
9902	A*	wc3-thecrucible	0	14	1998.27083
353	A*	sc1-Tribes	100	1	2919.01966
1247	A*	wc3-swampofsorrows	125	2	2597.09962
9335	A*	sc1-TheatreofWar	75	13	255.54516
2774	A*	sc1-TaleofTwoCities	150	4	2351.8831
7064	A*	sc1-TheHighway	75	10	3432.54941
9527	A*	sc1-WatersEdge	125	13	2412.19155
2882	A*	sc1-Typhoon	175	4	2025.83646
9704	A*	street-Shanghai_0	175	13	2002.01164
11072	A*	wc3-stromguarde	125	15	2478.7496
8192	A*	street-Shanghai_0	175	11	1970.84007
6848	A*	street-Shanghai_0	0	10	905.27689
9686	A*	sc1-Typhoon	175	13	2049.49553
6272	A*	street-Sydney_1	50	9	2413.38409
6803	A*	wc3-tranquilpaths	200	9	1883.60715
10487	A*	wc3-swampofsorrows	175	14	2065.39497
7334	A*	sc1-Typhoon	150	10	2292.44621
6320	A*	sc1-Triskelion	75	9	3594.83184
9953	A*	sc1-WheelofWar	25	14	1205.69107
2963	A*	sc1-Turbo	200	4	1890.67519
896	A*	street-Sydney_1	25	2	1046.83136
7052	A*	wc3-timbermawhold	50	10	178.61447
9947	A*	sc1-WatersEdge	25	14	1186.73791
7367	A*	street-Sydney_2	150	10	2244.0025
6944	A*	street-Sydney_1	25	10	4160.5027
10043	A*	street-Shanghai_1	50	14	432.41957
2141	A*	sc1-WheelofWar	175	3	2102.11841
3017	A*	wc3-theglaive	200	4	1875.91227
6167	A*	sc1-WatersEdge	25	9	774.86777
8516	A*	sc1-WarpGates	50	12	2812.66908
278	A*	sc1-Typhoon	75	1	2564.72644
10628	A*	street-Shanghai_0	0	15	1908.26938
8189	A*	sc1-WheelofWar	175	11	1911.07346
5747	A*	sc1-WatersEdge	125	8	2275.16366
6365	A*	wc3-scorchedbasin	75	9	3258.75507
5075	A*	sc1-WatersEdge	150	7	1710.02041
6407	A*	sc1-Turbo	100	9	1427.89597
5891	A*	sc1-TheatreofWar	175	8	1380.42582
8912	A*	sc1-TheHighway	175	12	518.16678
5432	A*	street-Sydney_1	25	8	264.39563
10793	A*	sc1-WheelofWar	50	15	209.13856
10217	A*	street-Sydney_0	100	14	2721.74474
1166	A*	wc3-thecrucible	100	2	2858.47565
7190	A*	street-Shanghai_2	100	10	2760.43772
7181	A*	sc1-WheelofWar	100	10	2091.11774
9533	A*	sc1-WheelofWar	125	13	1578.63046
10187	A*	sc1-Turbo	100	14	2751.73483
8921	A*	sc1-Tribes	175	12	2060.31118
9122	A*	street-Shanghai_2	0	13	1193.71058
6743	A*	sc1-Turbo	200	9	1253.15698
1499	A*	wc3-swampofsorrows	200	2	1918.39465
2243	A*	street-Sydney_2	200	3	39.60155
5168	A*	street-Shanghai_0	175	7	2224.491
4169	A*	street-Sydney_0	100	6	2948.84112
3596	A*	wc3-stromguarde	150	5	2218.36042
6059	A*	sc1-TheatreofWar	0	9	1411.35508
7895	A*	wc3-tranquilpaths	75	11	2834.3403
4892	A*	sc1-Triskelion	100	7	700.82214
1844	A*	wc3-timbermawhold	75	3	3307.18474
8753	A*	sc1-Tribes	125	12	2507.81698
2678	A*	wc3-thecrucible	100	4	2763.00158
8780	A*	street-Shanghai_0	125	12	2648.73764
8879	A*	street-Sydney_2	150	12	2260.54337
3641	A*	sc1-ValleyofRe	175	5	2031.61916
6797	A*	wc3-theglaive	200	9	1876.41173
5930	A*	street-Shanghai_2	175	8	2022.65711
10802	A*	street-Shanghai_2	50	15	1007.62597
3638	A*	sc1-Typhoon	175	5	1636.46982
8186	A*	sc1-WaypointJunction	175	11	2061.67838
3221	A*	sc1-ValleyofRe	50	5	3728.79593
7298	A*	wc3-thecrucible	125	10	2579.63883
3326	A*	street-Shanghai_2	75	5	2110.04795
6629	A*	wc3-theglaive	150	9	2376.60847
1373	A*	sc1-ValleyofRe	175	2	1706.65244
9914	A*	sc1-TaleofTwoCities	25	14	1011.2013
2177	A*	wc3-theglaive	175	3	2076.40932
5498	A*	sc1-WaypointJunction	50	8	4062.49972
4703	A*	wc3-tranquilpaths	25	7	2931.13607
11195	A*	sc1-Turbo	175	15	2034.46239
221	A*	street-Sydney_0	50	1	1798.73279
10349	A*	sc1-Tribes	150	14	2309.55983
7463	A*	wc3-swampofsorrows	175	10	2006.65015
7967	A*	wc3-swampofsorrows	100	11	1444.28159
9719	A*	street-Sydney_2	175	13	2025.22178
10022	A*	sc1-Typhoon	50	14	1507.28699
2861	A*	sc1-TheFrozenSea	175	4	2015.42292
1223	A*	street-Shanghai_1	125	2	1046.92945
10310	A*	wc3-riverrun	125	14	2464.01107
7145	A*	sc1-TheFrozenSea	100	10	2171.8967
1178	A*	sc1-TaleofTwoCities	125	2	2360.77528
8819	A*	wc3-tranquilpaths	125	12	2590.92591
7355	A*	street-Shanghai_1	150	10	2004.84425
8663	A*	sc1-TheatreofWar	100	12	2823.80682
6821	A*	sc1-Tribes	0	10	435.38066
8873	A*	street-Sydney_0	150	12	2293.02009
317	A*	wc3-scorchedbasin	75	1	3314.06824
8837	A*	sc1-Tribes	150	12	2233.84931
10889	A*	street-Sydney_0	75	15	3208.02272
2705	A*	sc1-Tribes	125	4	2554.39145
842	A*	sc1-TaleofTwoCities	25	2	4623.30498
5435	A*	street-Sydney_2	25	8	274.28588
2660	A*	street-Sydney_1	100	4	908.08528
287	A*	sc1-WatersEdge	75	1	43.24878
8741	A*	sc1-TheFrozenSea	125	12	2460.08355
2948	A*	sc1-TheHighway	200	4	1117.98385
4223	A*	sc1-Turbo	125	6	2261.95582
11006	A*	sc1-TaleofTwoCities	125	15	520.09165
11093	A*	sc1-TheFrozenSea	150	15	1195.78571
2096	A*	wc3-timbermawhold	150	3	2237.25773
563	A*	street-Sydney_2	150	1	2190.13153
9671	A*	sc1-TheatreofWar	175	13	2061.41417
6902	A*	sc1-ThinIce	25	10	517.72034
11012	A*	sc1-TheHighway	125	15	2311.49754
10235	A*	wc3-swampofsorrows	100	14	2871.0549
5174	A*	street-Shanghai_2	175	7	2038.64593
10214	A*	street-Shanghai_2	100	14	2904.42615
8576	A*	sc1-TheHighway	75	12	1006.09218
8231	A*	wc3-tranquilpaths	175	11	2095.55902
4739	A*	sc1-WatersEdge	50	7	846.63988
1442	A*	sc1-ThinIce	200	2	1932.55677
10223	A*	street-Sydney_2	100	14	2738.40805
3938	A*	wc3-thecrucible	25	6	536.46534
4676	A*	street-Sydney_1	25	7	1063.3446
3911	A*	street-Shanghai_1	25	6	397.89404
6716	A*	wc3-timbermawhold	175	9	1999.13711
7466	A*	wc3-thecrucible	175	10	2070.97694
5006	A*	street-Shanghai_2	125	7	2499.62941
1430	A*	sc1-TaleofTwoCities	200	2	1840.32107
8681	A*	sc1-ValleyofRe	100	12	2669.29825
9710	A*	street-Shanghai_2	175	13	1064.77658
9986	A*	wc3-thecrucible	25	14	4996.02436
4427	A*	street-Sydney_2	175	6	1295.22062
3542	A*	sc1-ThinIce	150	5	2261.64708
3059	A*	sc1-WatersEdge	0	5	1108.21924
650	A*	wc3-riverrun	175	1	794.42523
5156	A*	sc1-WarpGates	175	7	2014.27871
5603	A*	street-Sydney_2	75	8	206.02416
7793	A*	wc3-scorchedbasin	50	11	3866.29541
10799	A*	street-Shanghai_1	50	15	2249.81233
6017	A*	street-Sydney_0	200	8	1831.13843
3242	A*	street-Shanghai_2	50	5	3507.18132
8642	A*	wc3-thecrucible	75	12	3267.14268
2444	A*	sc1-TheHighway	50	4	1636.9027
5672	A*	street-Shanghai_0	100	8	1132.03226
10574	A*	wc3-thecrucible	200	14	1854.33755
6815	A*	sc1-TheatreofWar	0	10	1006.94173
560	A*	street-Sydney_1	150	1	2261.4316
4625	A*	sc1-TheFrozenSea	25	7	1300.24191
5219	A*	sc1-TheatreofWar	200	7	1709.63052
6251	A*	sc1-WatersEdge	50	9	511.09293
4478	A*	sc1-Typhoon	200	6	1940.43948
3317	A*	sc1-WheelofWar	75	5	3344.7565
1313	A*	street-Sydney_0	150	2	2128.54487
4277	A*	wc3-theglaive	125	6	2404.77168
4901	A*	sc1-ValleyofRe	100	7	382.53858
1646	A*	street-Shanghai_2	25	3	3881.46989
2741	A*	street-Sydney_0	125	4	2486.38252
9320	A*	wc3-timbermawhold	50	13	231.84573
8699	A*	street-Shanghai_1	100	12	2305.39167
3968	A*	sc1-Triskelion	50	6	2652.36685
7811	A*	wc3-tranquilpaths	50	11	2802.05007
9131	A*	street-Sydney_2	0	13	986.72718
5462	A*	sc1-TaleofTwoCities	50	8	3432.55845
5636	A*	sc1-TheHighway	100	8	2845.23272
7454	A*	wc3-riverrun	175	10	2030.02803
2921	A*	wc3-scorchedbasin	175	4	2033.2446
10376	A*	street-Shanghai_0	150	14	2372.09174
5207	A*	wc3-tranquilpaths	175	7	2042.60404
7973	A*	wc3-theglaive	100	11	2791.92837
5882	A*	sc1-TaleofTwoCities	175	8	2032.04202
9773	A*	sc1-ValleyofRe	200	13	1694.68655
2777	A*	sc1-TheFrozenSea	150	4	2197.22488
6071	A*	sc1-Turbo	0	9	866.35435
2360	A*	sc1-TheHighway	25	4	735.98895
10331	A*	wc3-tranquilpaths	125	14	2516.20957
8804	A*	wc3-stromguarde	125	12	2235.98309
9650	A*	wc3-thecrucible	150	13	2255.23575
2504	A*	wc3-stromguarde	50	4	3869.05086
8063	A*	wc3-tranquilpaths	125	11	2257.20966
2363	A*	sc1-TheatreofWar	25	4	4752.812
9974	A*	wc3-riverrun	25	14	3731.10851
10466	A*	street-Shanghai_2	175	14	2058.9866
9137	A*	wc3-scorchedbasin	0	13	777.83401
2750	A*	wc3-riverrun	125	4	2692.40574
5960	A*	wc3-timbermawhold	175	8	2058.07213
7451	A*	street-Sydney_2	175	10	2052.79103
512	A*	sc1-TheHighway	150	1	2205.46676
9146	A*	wc3-thecrucible	0	13	1972.85955
4631	A*	sc1-TheatreofWar	25	7	1032.63356
5231	A*	sc1-Turbo	200	7	1859.42643
2309	A*	sc1-WheelofWar	0	4	810.0708
815	A*	street-Sydney_2	0	2	978.81245
3581	A*	street-Sydney_0	150	5	1655.30496
254	A*	sc1-TaleofTwoCities	75	1	3496.11075
8501	A*	sc1-Tribes	50	12	3854.3752
2498	A*	wc3-riverrun	50	4	4183.18606
9173	A*	sc1-Tribes	25	13	1204.43459
6650	A*	sc1-ThinIce	175	9	676.42828
7079	A*	sc1-Turbo	75	10	3298.13772
3569	A*	sc1-WheelofWar	150	5	2457.37436
389	A*	street-Sydney_0	100	1	2773.48737
8012	A*	sc1-WarpGates	125	11	988.10443
9539	A*	street-Shanghai_1	125	13	2525.24738
9764	A*	sc1-Triskelion	200	13	1331.27406
10685	A*	sc1-Tribes	25	15	4899.59477
7631	A*	wc3-swampofsorrows	0	11	1116.03842
3335	A*	street-Sydney_2	75	5	3247.91933
7661	A*	sc1-Tribes	25	11	274.99207
7253	A*	sc1-ValleyofRe	125	10	1973.70721
5684	A*	street-Sydney_1	100	8	2845.33238
2003	A*	wc3-swampofsorrows	125	3	250.30072
8066	A*	sc1-TaleofTwoCities	150	11	758.37094
9785	A*	sc1-WheelofWar	200	13	1937.39152
4751	A*	street-Shanghai_1	50	7	1867.43858
2306	A*	sc1-WaypointJunction	0	4	1762.82277
8588	A*	sc1-Triskelion	75	12	3163.47249
8195	A*	street-Shanghai_1	175	11	131.52791
10040	A*	street-Shanghai_0	50	14	3306.14932
3023	A*	wc3-tranquilpaths	200	4	1886.925
4712	A*	sc1-TheHighway	50	7	3514.47192
1424	A*	wc3-timbermawhold	175	2	2069.97572
3212	A*	sc1-Triskelion	50	5	3307.80148
10184	A*	sc1-Triskelion	100	14	2909.26105
8717	A*	wc3-scorchedbasin	100	12	2836.62496
10538	A*	sc1-WaypointJunction	200	14	1878.99009
4718	A*	sc1-ThinIce	50	7	1099.57095
1109	A*	sc1-Tribes	100	2	2879.43395
2675	A*	wc3-swampofsorrows	100	4	2804.31906
8636	A*	wc3-stromguarde	75	12	3450.96263
7175	A*	sc1-WatersEdge	100	10	2586.35634
6470	A*	sc1-TaleofTwoCities	125	9	2574.19835
5840	A*	street-Shanghai_0	150	8	1244.33762
6092	A*	street-Shanghai_0	0	9	1162.57724
5447	A*	wc3-swampofsorrows	25	8	1009.7382
899	A*	street-Sydney_2	25	2	546.36466
10121	A*	sc1-WheelofWar	75	14	3339.49745
7523	A*	street-Shanghai_1	200	10	1932.33607
11126	A*	sc1-WaypointJunction	150	15	2243.14855
386	A*	street-Shanghai_2	100	1	2689.63745
10046	A*	street-Shanghai_2	50	14	3964.18658
5300	A*	sc1-TheHighway	0	8	255.49664
9152	A*	wc3-timbermawhold	0	13	623.94407
3458	A*	sc1-ThinIce	125	5	2507.67807
3896	A*	sc1-WarpGates	25	6	1741.31089
7118	A*	wc3-riverrun	75	10	3428.42306
4040	A*	sc1-TheHighway	75	6	2748.82061
9428	A*	sc1-Triskelion	100	13	2278.53188
10019	A*	sc1-Turbo	50	14	2583.92204
11276	A*	sc1-Triskelion	200	15	1944.62848
5249	A*	sc1-WheelofWar	200	7	818.26548
122	A*	sc1-WaypointJunction	25	1	4863.42639
9956	A*	street-Shanghai_0	25	14	534.8821
266	A*	sc1-ThinIce	75	1	3253.49554
3428	A*	wc3-stromguarde	100	5	2779.56682
218	A*	street-Shanghai_2	50	1	893.16285
10010	A*	sc1-ThinIce	50	14	1166.48886
6476	A*	sc1-TheHighway	125	9	2613.61733
170	A*	sc1-TaleofTwoCities	50	1	1135.9636
5732	A*	sc1-Triskelion	125	8	2487.86245
3974	A*	sc1-Typhoon	50	6	4236.68885
608	A*	sc1-Triskelion	175	1	1471.49872
2552	A*	sc1-WarpGates	75	4	1313.34513
9674	A*	sc1-ThinIce	175	13	2091.56955
5756	A*	street-Shanghai_0	125	8	2223.6447
4295	A*	sc1-TheatreofWar	150	6	2368.1653
6584	A*	sc1-WarpGates	150	9	2242.69049
4226	A*	sc1-Typhoon	125	6	2263.5125
3056	A*	sc1-WarpGates	0	5	1548.16127
9509	A*	sc1-Tribes	125	13	2475.66234
7439	A*	street-Shanghai_1	175	10	1902.2027
9077	A*	sc1-TheFrozenSea	0	13	1694.4262
10340	A*	sc1-TheHighway	150	14	724.49736
5054	A*	sc1-ThinIce	150	7	1352.17479
9800	A*	street-Sydney_1	200	13	418.17487
2408	A*	street-Sydney_1	25	4	5468.85685
7376	A*	wc3-stromguarde	150	10	2293.44471
9668	A*	sc1-TheHighway	175	13	2061.89502
6203	A*	wc3-swampofsorrows	25	9	530.40292
3014	A*	wc3-thecrucible	200	4	1940.84667
9617	A*	sc1-WheelofWar	150	13	2258.69331
2915	A*	street-Sydney_2	175	4	2030.71308
2294	A*	sc1-Typhoon	0	4	697.44819
3374	A*	sc1-ThinIce	100	5	2806.63279
10763	A*	sc1-TheatreofWar	50	15	4062.75558
3572	A*	street-Shanghai_0	150	5	2250.27649
6482	A*	sc1-ThinIce	125	9	2665.52556
437	A*	sc1-Tribes	125	1	403.83095
2966	A*	sc1-Typhoon	200	4	1877.00779
5999	A*	sc1-WatersEdge	200	8	1864.01238
32	A*	sc1-WarpGates	0	1	761.3079
7694	A*	street-Shanghai_2	25	11	4056.51213
7094	A*	sc1-WaypointJunction	75	10	3256.50685
4511	A*	street-Sydney_2	200	6	1994.00346
3947	A*	wc3-tranquilpaths	25	6	4559.51927
4061	A*	sc1-ValleyofRe	75	6	541.26327
1076	A*	wc3-stromguarde	75	2	3178.96155
10094	A*	sc1-ThinIce	75	14	1762.91197
3020	A*	wc3-timbermawhold	200	4	1868.43609
1034	A*	sc1-Typhoon	75	2	2471.15306
10499	A*	wc3-tranquilpaths	175	14	2092.05388
1835	A*	wc3-swampofsorrows	75	3	360.30338
3437	A*	wc3-theglaive	100	5	2840.30138
4937	A*	wc3-scorchedbasin	100	7	2819.58664
1415	A*	wc3-swampofsorrows	175	2	2058.03789
1391	A*	street-Shanghai_1	175	2	350.25055
6611	A*	street-Sydney_2	150	9	2193.3585
[truncated: 1,781 more rows]
