# Supplementary material for: Pathfinding in stochastic environments: learning vs planning
Source: PeerJ Comput Sci. 2022 Aug 18;8:e1056. doi: 10.7717/peerj-cs.1056 (PMC9455045; doi:10.7717/peerj-cs.1056)
Supplement: Supplemental Information 1 [file peerj-cs-08-1056-s001.zip › Table1-Figures-6-7-raw-data/GPU:CPU performance/03-APPO-cpu.csv]

id	algo	map_name	num_obstacles	seed	SPS(CPU)
0	APPO	sc1-TaleofTwoCities	0	1	110.28489
1	APPO	sc1-TheFrozenSea	0	1	99.99856
2	APPO	sc1-TheHighway	0	1	110.66631
3	APPO	sc1-TheatreofWar	0	1	105.66601
4	APPO	sc1-ThinIce	0	1	100.86906
5	APPO	sc1-Tribes	0	1	109.92611
6	APPO	sc1-Triskelion	0	1	111.41481
7	APPO	sc1-Turbo	0	1	96.3412
8	APPO	sc1-Typhoon	0	1	134.86042
9	APPO	sc1-ValleyofRe	0	1	97.48009
10	APPO	sc1-WarpGates	0	1	99.28149
11	APPO	sc1-WatersEdge	0	1	47.14476
12	APPO	sc1-WaypointJunction	0	1	106.02682
13	APPO	sc1-WheelofWar	0	1	111.80594
14	APPO	street-Shanghai_0	0	1	98.62288
15	APPO	street-Shanghai_1	0	1	104.43814
16	APPO	street-Shanghai_2	0	1	108.61985
17	APPO	street-Sydney_0	0	1	113.44458
18	APPO	street-Sydney_1	0	1	100.45773
19	APPO	street-Sydney_2	0	1	111.2211
20	APPO	wc3-riverrun	0	1	74.18162
21	APPO	wc3-scorchedbasin	0	1	97.65152
22	APPO	wc3-stromguarde	0	1	97.75247
23	APPO	wc3-swampofsorrows	0	1	94.57615
24	APPO	wc3-thecrucible	0	1	114.0924
25	APPO	wc3-theglaive	0	1	85.29701
26	APPO	wc3-timbermawhold	0	1	89.79136
27	APPO	wc3-tranquilpaths	0	1	102.98627
28	APPO	sc1-TaleofTwoCities	25	1	96.21873
29	APPO	sc1-TheFrozenSea	25	1	99.76524
30	APPO	sc1-TheHighway	25	1	93.6948
31	APPO	sc1-TheatreofWar	25	1	94.55754
32	APPO	sc1-ThinIce	25	1	97.3975
33	APPO	sc1-Tribes	25	1	100.37711
34	APPO	sc1-Triskelion	25	1	97.53458
35	APPO	sc1-Turbo	25	1	115.4041
36	APPO	sc1-Typhoon	25	1	103.16416
37	APPO	sc1-ValleyofRe	25	1	96.69467
38	APPO	sc1-WarpGates	25	1	98.27283
39	APPO	sc1-WatersEdge	25	1	42.51003
40	APPO	sc1-WaypointJunction	25	1	107.86107
41	APPO	sc1-WheelofWar	25	1	94.25439
42	APPO	street-Shanghai_0	25	1	108.16126
43	APPO	street-Shanghai_1	25	1	87.61765
44	APPO	street-Shanghai_2	25	1	101.61515
45	APPO	street-Sydney_0	25	1	103.28527
46	APPO	street-Sydney_1	25	1	99.99322
47	APPO	street-Sydney_2	25	1	103.01108
48	APPO	wc3-riverrun	25	1	82.35446
49	APPO	wc3-scorchedbasin	25	1	110.67414
50	APPO	wc3-stromguarde	25	1	111.36289
51	APPO	wc3-swampofsorrows	25	1	89.13147
52	APPO	wc3-thecrucible	25	1	80.52629
53	APPO	wc3-theglaive	25	1	76.99382
54	APPO	wc3-timbermawhold	25	1	95.3887
55	APPO	wc3-tranquilpaths	25	1	103.71632
56	APPO	sc1-TaleofTwoCities	50	1	98.43276
57	APPO	sc1-TheFrozenSea	50	1	101.99154
58	APPO	sc1-TheHighway	50	1	107.85339
59	APPO	sc1-TheatreofWar	50	1	95.40629
60	APPO	sc1-ThinIce	50	1	116.40083
61	APPO	sc1-Tribes	50	1	108.21961
62	APPO	sc1-Triskelion	50	1	90.34559
63	APPO	sc1-Turbo	50	1	95.30377
64	APPO	sc1-Typhoon	50	1	105.75063
65	APPO	sc1-ValleyofRe	50	1	104.82306
66	APPO	sc1-WarpGates	50	1	95.3515
67	APPO	sc1-WatersEdge	50	1	35.73687
68	APPO	sc1-WaypointJunction	50	1	106.4806
69	APPO	sc1-WheelofWar	50	1	157.62647
70	APPO	street-Shanghai_0	50	1	99.93797
71	APPO	street-Shanghai_1	50	1	103.06462
72	APPO	street-Shanghai_2	50	1	104.20412
73	APPO	street-Sydney_0	50	1	86.27984
74	APPO	street-Sydney_1	50	1	87.95174
75	APPO	street-Sydney_2	50	1	94.40354
76	APPO	wc3-riverrun	50	1	76.78039
77	APPO	wc3-scorchedbasin	50	1	103.53326
78	APPO	wc3-stromguarde	50	1	104.42405
79	APPO	wc3-swampofsorrows	50	1	77.68574
80	APPO	wc3-thecrucible	50	1	97.71986
81	APPO	wc3-theglaive	50	1	100.02156
82	APPO	wc3-timbermawhold	50	1	96.26187
83	APPO	wc3-tranquilpaths	50	1	104.01434
84	APPO	sc1-TaleofTwoCities	75	1	93.80156
85	APPO	sc1-TheFrozenSea	75	1	192.56133
86	APPO	sc1-TheHighway	75	1	95.85553
87	APPO	sc1-TheatreofWar	75	1	90.23019
88	APPO	sc1-ThinIce	75	1	102.74651
89	APPO	sc1-Tribes	75	1	80.99606
90	APPO	sc1-Triskelion	75	1	89.28678
91	APPO	sc1-Turbo	75	1	112.60746
92	APPO	sc1-Typhoon	75	1	107.61066
93	APPO	sc1-ValleyofRe	75	1	106.82733
94	APPO	sc1-WarpGates	75	1	95.38256
95	APPO	sc1-WatersEdge	75	1	28.8971
96	APPO	sc1-WaypointJunction	75	1	109.40175
97	APPO	sc1-WheelofWar	75	1	95.69763
98	APPO	street-Shanghai_0	75	1	89.92714
99	APPO	street-Shanghai_1	75	1	92.18923
100	APPO	street-Shanghai_2	75	1	92.0589
101	APPO	street-Sydney_0	75	1	88.96568
102	APPO	street-Sydney_1	75	1	96.685
103	APPO	street-Sydney_2	75	1	109.97581
104	APPO	wc3-riverrun	75	1	62.90683
105	APPO	wc3-scorchedbasin	75	1	91.30293
106	APPO	wc3-stromguarde	75	1	107.71219
107	APPO	wc3-swampofsorrows	75	1	80.90031
108	APPO	wc3-thecrucible	75	1	106.16728
109	APPO	wc3-theglaive	75	1	87.98917
110	APPO	wc3-timbermawhold	75	1	82.73351
111	APPO	wc3-tranquilpaths	75	1	105.96641
112	APPO	sc1-TaleofTwoCities	100	1	105.86216
113	APPO	sc1-TheFrozenSea	100	1	97.45184
114	APPO	sc1-TheHighway	100	1	107.73489
115	APPO	sc1-TheatreofWar	100	1	100.79942
116	APPO	sc1-ThinIce	100	1	96.56444
117	APPO	sc1-Tribes	100	1	78.64284
118	APPO	sc1-Triskelion	100	1	88.0311
119	APPO	sc1-Turbo	100	1	97.14255
120	APPO	sc1-Typhoon	100	1	88.94882
121	APPO	sc1-ValleyofRe	100	1	101.8066
122	APPO	sc1-WarpGates	100	1	95.4326
123	APPO	sc1-WatersEdge	100	1	24.91993
124	APPO	sc1-WaypointJunction	100	1	96.91776
125	APPO	sc1-WheelofWar	100	1	103.57618
126	APPO	street-Shanghai_0	100	1	93.98989
127	APPO	street-Shanghai_1	100	1	114.37404
128	APPO	street-Shanghai_2	100	1	99.17154
129	APPO	street-Sydney_0	100	1	104.89922
130	APPO	street-Sydney_1	100	1	86.42299
131	APPO	street-Sydney_2	100	1	97.97804
132	APPO	wc3-riverrun	100	1	75.11836
133	APPO	wc3-scorchedbasin	100	1	106.27639
134	APPO	wc3-stromguarde	100	1	113.97304
135	APPO	wc3-swampofsorrows	100	1	113.26457
136	APPO	wc3-thecrucible	100	1	91.96053
137	APPO	wc3-theglaive	100	1	78.63904
138	APPO	wc3-timbermawhold	100	1	92.70024
139	APPO	wc3-tranquilpaths	100	1	102.8998
140	APPO	sc1-TaleofTwoCities	125	1	103.32656
141	APPO	sc1-TheFrozenSea	125	1	89.34683
142	APPO	sc1-TheHighway	125	1	89.94005
143	APPO	sc1-TheatreofWar	125	1	95.08665
144	APPO	sc1-ThinIce	125	1	103.12622
145	APPO	sc1-Tribes	125	1	103.78723
146	APPO	sc1-Triskelion	125	1	105.73533
147	APPO	sc1-Turbo	125	1	104.89911
148	APPO	sc1-Typhoon	125	1	103.64535
149	APPO	sc1-ValleyofRe	125	1	108.31417
150	APPO	sc1-WarpGates	125	1	90.79293
151	APPO	sc1-WatersEdge	125	1	22.74443
152	APPO	sc1-WaypointJunction	125	1	100.1942
153	APPO	sc1-WheelofWar	125	1	93.19686
154	APPO	street-Shanghai_0	125	1	98.79608
155	APPO	street-Shanghai_1	125	1	97.09148
156	APPO	street-Shanghai_2	125	1	93.34161
157	APPO	street-Sydney_0	125	1	82.44085
158	APPO	street-Sydney_1	125	1	101.0822
159	APPO	street-Sydney_2	125	1	109.53843
160	APPO	wc3-riverrun	125	1	113.65066
161	APPO	wc3-scorchedbasin	125	1	90.50956
162	APPO	wc3-stromguarde	125	1	100.20774
163	APPO	wc3-swampofsorrows	125	1	72.03195
164	APPO	wc3-thecrucible	125	1	80.55403
165	APPO	wc3-theglaive	125	1	64.31666
166	APPO	wc3-timbermawhold	125	1	98.05957
167	APPO	wc3-tranquilpaths	125	1	94.73105
168	APPO	sc1-TaleofTwoCities	150	1	92.57192
169	APPO	sc1-TheFrozenSea	150	1	86.31383
170	APPO	sc1-TheHighway	150	1	91.1635
171	APPO	sc1-TheatreofWar	150	1	140.55712
172	APPO	sc1-ThinIce	150	1	107.1996
173	APPO	sc1-Tribes	150	1	85.59987
174	APPO	sc1-Triskelion	150	1	108.45356
175	APPO	sc1-Turbo	150	1	112.55964
176	APPO	sc1-Typhoon	150	1	88.06092
177	APPO	sc1-ValleyofRe	150	1	107.0381
178	APPO	sc1-WarpGates	150	1	98.9353
179	APPO	sc1-WatersEdge	150	1	18.66804
180	APPO	sc1-WaypointJunction	150	1	94.10089
181	APPO	sc1-WheelofWar	150	1	109.66512
182	APPO	street-Shanghai_0	150	1	92.46191
183	APPO	street-Shanghai_1	150	1	146.15247
184	APPO	street-Shanghai_2	150	1	105.87469
185	APPO	street-Sydney_0	150	1	94.10278
186	APPO	street-Sydney_1	150	1	220.56493
187	APPO	street-Sydney_2	150	1	93.9765
188	APPO	wc3-riverrun	150	1	129.82672
189	APPO	wc3-scorchedbasin	150	1	100.61557
190	APPO	wc3-stromguarde	150	1	109.08259
191	APPO	wc3-swampofsorrows	150	1	76.54977
192	APPO	wc3-thecrucible	150	1	89.18005
193	APPO	wc3-theglaive	150	1	69.72698
194	APPO	wc3-timbermawhold	150	1	96.60239
195	APPO	wc3-tranquilpaths	150	1	107.05902
196	APPO	sc1-TaleofTwoCities	175	1	111.31774
197	APPO	sc1-TheFrozenSea	175	1	107.76
198	APPO	sc1-TheHighway	175	1	102.84103
199	APPO	sc1-TheatreofWar	175	1	108.23723
200	APPO	sc1-ThinIce	175	1	102.61946
201	APPO	sc1-Tribes	175	1	117.23527
202	APPO	sc1-Triskelion	175	1	86.67205
203	APPO	sc1-Turbo	175	1	99.58675
204	APPO	sc1-Typhoon	175	1	107.30537
205	APPO	sc1-ValleyofRe	175	1	92.34371
206	APPO	sc1-WarpGates	175	1	100.58516
207	APPO	sc1-WatersEdge	175	1	19.44267
208	APPO	sc1-WaypointJunction	175	1	99.1875
209	APPO	sc1-WheelofWar	175	1	98.17931
210	APPO	street-Shanghai_0	175	1	107.77327
211	APPO	street-Shanghai_1	175	1	93.18816
212	APPO	street-Shanghai_2	175	1	107.18211
213	APPO	street-Sydney_0	175	1	108.06546
214	APPO	street-Sydney_1	175	1	100.97913
215	APPO	street-Sydney_2	175	1	108.54743
216	APPO	wc3-riverrun	175	1	90.41698
217	APPO	wc3-scorchedbasin	175	1	100.18446
218	APPO	wc3-stromguarde	175	1	91.5317
219	APPO	wc3-swampofsorrows	175	1	66.70141
220	APPO	wc3-thecrucible	175	1	101.84942
221	APPO	wc3-theglaive	175	1	86.64026
222	APPO	wc3-timbermawhold	175	1	86.57482
223	APPO	wc3-tranquilpaths	175	1	96.55806
224	APPO	sc1-TaleofTwoCities	200	1	100.6695
225	APPO	sc1-TheFrozenSea	200	1	100.60998
226	APPO	sc1-TheHighway	200	1	96.34581
227	APPO	sc1-TheatreofWar	200	1	106.04105
228	APPO	sc1-ThinIce	200	1	90.79955
229	APPO	sc1-Tribes	200	1	72.79341
230	APPO	sc1-Triskelion	200	1	101.77567
231	APPO	sc1-Turbo	200	1	103.68754
232	APPO	sc1-Typhoon	200	1	98.84911
233	APPO	sc1-ValleyofRe	200	1	103.54679
234	APPO	sc1-WarpGates	200	1	92.69589
235	APPO	sc1-WatersEdge	200	1	15.12584
236	APPO	sc1-WaypointJunction	200	1	103.85975
237	APPO	sc1-WheelofWar	200	1	136.82237
238	APPO	street-Shanghai_0	200	1	104.58855
239	APPO	street-Shanghai_1	200	1	101.25473
240	APPO	street-Shanghai_2	200	1	108.78165
241	APPO	street-Sydney_0	200	1	86.41905
242	APPO	street-Sydney_1	200	1	92.15852
243	APPO	street-Sydney_2	200	1	95.06385
244	APPO	wc3-riverrun	200	1	64.46873
245	APPO	wc3-scorchedbasin	200	1	90.4116
246	APPO	wc3-stromguarde	200	1	91.36375
247	APPO	wc3-swampofsorrows	200	1	107.25551
248	APPO	wc3-thecrucible	200	1	98.54625
249	APPO	wc3-theglaive	200	1	100.83167
250	APPO	wc3-timbermawhold	200	1	101.50664
251	APPO	wc3-tranquilpaths	200	1	108.02166
252	APPO	sc1-TaleofTwoCities	0	2	117.56552
253	APPO	sc1-TheFrozenSea	0	2	97.48257
254	APPO	sc1-TheHighway	0	2	106.62161
255	APPO	sc1-TheatreofWar	0	2	93.68514
256	APPO	sc1-ThinIce	0	2	110.31863
257	APPO	sc1-Tribes	0	2	100.92456
258	APPO	sc1-Triskelion	0	2	99.00089
259	APPO	sc1-Turbo	0	2	108.94677
260	APPO	sc1-Typhoon	0	2	95.93487
261	APPO	sc1-ValleyofRe	0	2	108.81219
262	APPO	sc1-WarpGates	0	2	98.26819
263	APPO	sc1-WatersEdge	0	2	103.3451
264	APPO	sc1-WaypointJunction	0	2	102.91777
265	APPO	sc1-WheelofWar	0	2	101.12372
266	APPO	street-Shanghai_0	0	2	97.10224
267	APPO	street-Shanghai_1	0	2	156.29821
268	APPO	street-Shanghai_2	0	2	99.06316
269	APPO	street-Sydney_0	0	2	96.17852
270	APPO	street-Sydney_1	0	2	95.46668
271	APPO	street-Sydney_2	0	2	97.08696
272	APPO	wc3-riverrun	0	2	86.54614
273	APPO	wc3-scorchedbasin	0	2	110.61392
274	APPO	wc3-stromguarde	0	2	113.72812
275	APPO	wc3-swampofsorrows	0	2	103.0375
276	APPO	wc3-thecrucible	0	2	101.57427
277	APPO	wc3-theglaive	0	2	112.3588
278	APPO	wc3-timbermawhold	0	2	98.79431
279	APPO	wc3-tranquilpaths	0	2	114.27278
280	APPO	sc1-TaleofTwoCities	25	2	93.54184
281	APPO	sc1-TheFrozenSea	25	2	95.44134
282	APPO	sc1-TheHighway	25	2	105.76582
283	APPO	sc1-TheatreofWar	25	2	100.77825
284	APPO	sc1-ThinIce	25	2	97.68648
285	APPO	sc1-Tribes	25	2	139.18863
286	APPO	sc1-Triskelion	25	2	99.44631
287	APPO	sc1-Turbo	25	2	152.89605
288	APPO	sc1-Typhoon	25	2	102.63602
289	APPO	sc1-ValleyofRe	25	2	111.95833
290	APPO	sc1-WarpGates	25	2	101.52441
291	APPO	sc1-WatersEdge	25	2	106.46624
292	APPO	sc1-WaypointJunction	25	2	101.75972
293	APPO	sc1-WheelofWar	25	2	85.54481
294	APPO	street-Shanghai_0	25	2	91.6068
295	APPO	street-Shanghai_1	25	2	96.44056
296	APPO	street-Shanghai_2	25	2	108.43502
297	APPO	street-Sydney_0	25	2	110.00261
298	APPO	street-Sydney_1	25	2	96.09958
299	APPO	street-Sydney_2	25	2	94.55349
300	APPO	wc3-riverrun	25	2	113.96181
301	APPO	wc3-scorchedbasin	25	2	92.66298
302	APPO	wc3-stromguarde	25	2	107.88617
303	APPO	wc3-swampofsorrows	25	2	111.38347
304	APPO	wc3-thecrucible	25	2	105.76209
305	APPO	wc3-theglaive	25	2	99.87673
306	APPO	wc3-timbermawhold	25	2	86.46435
307	APPO	wc3-tranquilpaths	25	2	93.89083
308	APPO	sc1-TaleofTwoCities	50	2	94.59489
309	APPO	sc1-TheFrozenSea	50	2	91.47345
310	APPO	sc1-TheHighway	50	2	104.66077
311	APPO	sc1-TheatreofWar	50	2	104.20203
312	APPO	sc1-ThinIce	50	2	123.06601
313	APPO	sc1-Tribes	50	2	91.67168
314	APPO	sc1-Triskelion	50	2	96.2028
315	APPO	sc1-Turbo	50	2	96.2674
316	APPO	sc1-Typhoon	50	2	120.73224
317	APPO	sc1-ValleyofRe	50	2	119.42225
318	APPO	sc1-WarpGates	50	2	96.58217
319	APPO	sc1-WatersEdge	50	2	99.74319
320	APPO	sc1-WaypointJunction	50	2	110.58478
321	APPO	sc1-WheelofWar	50	2	87.59523
322	APPO	street-Shanghai_0	50	2	96.35888
323	APPO	street-Shanghai_1	50	2	108.14947
324	APPO	street-Shanghai_2	50	2	96.32874
325	APPO	street-Sydney_0	50	2	101.61676
326	APPO	street-Sydney_1	50	2	104.69728
327	APPO	street-Sydney_2	50	2	110.68585
328	APPO	wc3-riverrun	50	2	105.97559
329	APPO	wc3-scorchedbasin	50	2	93.85343
330	APPO	wc3-stromguarde	50	2	89.21571
331	APPO	wc3-swampofsorrows	50	2	78.6247
332	APPO	wc3-thecrucible	50	2	96.07112
333	APPO	wc3-theglaive	50	2	98.52224
334	APPO	wc3-timbermawhold	50	2	90.52059
335	APPO	wc3-tranquilpaths	50	2	92.30088
336	APPO	sc1-TaleofTwoCities	75	2	111.09682
337	APPO	sc1-TheFrozenSea	75	2	94.15145
338	APPO	sc1-TheHighway	75	2	94.26206
339	APPO	sc1-TheatreofWar	75	2	100.88378
340	APPO	sc1-ThinIce	75	2	95.74119
341	APPO	sc1-Tribes	75	2	96.39874
342	APPO	sc1-Triskelion	75	2	108.18123
343	APPO	sc1-Turbo	75	2	93.35829
344	APPO	sc1-Typhoon	75	2	110.53076
345	APPO	sc1-ValleyofRe	75	2	96.22607
346	APPO	sc1-WarpGates	75	2	93.16326
347	APPO	sc1-WatersEdge	75	2	106.77483
348	APPO	sc1-WaypointJunction	75	2	93.56044
349	APPO	sc1-WheelofWar	75	2	95.438
350	APPO	street-Shanghai_0	75	2	98.16286
351	APPO	street-Shanghai_1	75	2	103.58612
352	APPO	street-Shanghai_2	75	2	94.71046
353	APPO	street-Sydney_0	75	2	97.99817
354	APPO	street-Sydney_1	75	2	105.16936
355	APPO	street-Sydney_2	75	2	96.42126
356	APPO	wc3-riverrun	75	2	95.64384
357	APPO	wc3-scorchedbasin	75	2	92.65072
358	APPO	wc3-stromguarde	75	2	91.94143
359	APPO	wc3-swampofsorrows	75	2	81.71974
360	APPO	wc3-thecrucible	75	2	102.08714
361	APPO	wc3-theglaive	75	2	96.37318
362	APPO	wc3-timbermawhold	75	2	105.74469
363	APPO	wc3-tranquilpaths	75	2	102.70171
364	APPO	sc1-TaleofTwoCities	100	2	101.28385
365	APPO	sc1-TheFrozenSea	100	2	171.06335
366	APPO	sc1-TheHighway	100	2	108.58313
367	APPO	sc1-TheatreofWar	100	2	92.15666
368	APPO	sc1-ThinIce	100	2	93.10121
369	APPO	sc1-Tribes	100	2	92.54685
370	APPO	sc1-Triskelion	100	2	105.56981
371	APPO	sc1-Turbo	100	2	115.11086
372	APPO	sc1-Typhoon	100	2	102.41635
373	APPO	sc1-ValleyofRe	100	2	90.31559
374	APPO	sc1-WarpGates	100	2	94.66122
375	APPO	sc1-WatersEdge	100	2	102.00603
376	APPO	sc1-WaypointJunction	100	2	102.34578
377	APPO	sc1-WheelofWar	100	2	100.19054
378	APPO	street-Shanghai_0	100	2	92.84362
379	APPO	street-Shanghai_1	100	2	103.42467
380	APPO	street-Shanghai_2	100	2	90.53039
381	APPO	street-Sydney_0	100	2	112.76257
382	APPO	street-Sydney_1	100	2	103.65008
383	APPO	street-Sydney_2	100	2	110.2603
384	APPO	wc3-riverrun	100	2	98.07733
385	APPO	wc3-scorchedbasin	100	2	95.80947
386	APPO	wc3-stromguarde	100	2	89.69208
387	APPO	wc3-swampofsorrows	100	2	82.78373
388	APPO	wc3-thecrucible	100	2	92.05847
389	APPO	wc3-theglaive	100	2	107.0425
390	APPO	wc3-timbermawhold	100	2	130.56698
391	APPO	wc3-tranquilpaths	100	2	99.24062
392	APPO	sc1-TaleofTwoCities	125	2	88.28278
393	APPO	sc1-TheFrozenSea	125	2	97.67226
394	APPO	sc1-TheHighway	125	2	101.30438
395	APPO	sc1-TheatreofWar	125	2	105.19347
396	APPO	sc1-ThinIce	125	2	92.17858
397	APPO	sc1-Tribes	125	2	97.68555
398	APPO	sc1-Triskelion	125	2	108.54208
399	APPO	sc1-Turbo	125	2	92.29696
400	APPO	sc1-Typhoon	125	2	98.31681
401	APPO	sc1-ValleyofRe	125	2	94.13473
402	APPO	sc1-WarpGates	125	2	113.86776
403	APPO	sc1-WatersEdge	125	2	92.81731
404	APPO	sc1-WaypointJunction	125	2	90.9425
405	APPO	sc1-WheelofWar	125	2	96.42837
406	APPO	street-Shanghai_0	125	2	95.71265
407	APPO	street-Shanghai_1	125	2	95.92984
408	APPO	street-Shanghai_2	125	2	92.89979
409	APPO	street-Sydney_0	125	2	98.55523
410	APPO	street-Sydney_1	125	2	101.41402
411	APPO	street-Sydney_2	125	2	97.14515
412	APPO	wc3-riverrun	125	2	179.1459
413	APPO	wc3-scorchedbasin	125	2	103.2587
414	APPO	wc3-stromguarde	125	2	102.6683
415	APPO	wc3-swampofsorrows	125	2	73.28892
416	APPO	wc3-thecrucible	125	2	96.38354
417	APPO	wc3-theglaive	125	2	91.51431
418	APPO	wc3-timbermawhold	125	2	94.17208
419	APPO	wc3-tranquilpaths	125	2	106.92528
420	APPO	sc1-TaleofTwoCities	150	2	89.23688
421	APPO	sc1-TheFrozenSea	150	2	92.8762
422	APPO	sc1-TheHighway	150	2	92.19452
423	APPO	sc1-TheatreofWar	150	2	88.52229
424	APPO	sc1-ThinIce	150	2	103.97004
425	APPO	sc1-Tribes	150	2	103.61642
426	APPO	sc1-Triskelion	150	2	106.78567
427	APPO	sc1-Turbo	150	2	93.87984
428	APPO	sc1-Typhoon	150	2	91.33501
429	APPO	sc1-ValleyofRe	150	2	100.3706
430	APPO	sc1-WarpGates	150	2	94.61583
431	APPO	sc1-WatersEdge	150	2	107.84725
432	APPO	sc1-WaypointJunction	150	2	95.32523
433	APPO	sc1-WheelofWar	150	2	92.52592
434	APPO	street-Shanghai_0	150	2	104.14653
435	APPO	street-Shanghai_1	150	2	92.26932
436	APPO	street-Shanghai_2	150	2	105.92757
437	APPO	street-Sydney_0	150	2	104.11178
438	APPO	street-Sydney_1	150	2	128.45751
439	APPO	street-Sydney_2	150	2	95.59224
440	APPO	wc3-riverrun	150	2	94.44053
441	APPO	wc3-scorchedbasin	150	2	96.04636
442	APPO	wc3-stromguarde	150	2	91.49928
443	APPO	wc3-swampofsorrows	150	2	98.09072
444	APPO	wc3-thecrucible	150	2	92.18094
445	APPO	wc3-theglaive	150	2	95.26962
446	APPO	wc3-timbermawhold	150	2	97.76611
447	APPO	wc3-tranquilpaths	150	2	90.22961
448	APPO	sc1-TaleofTwoCities	175	2	91.70324
449	APPO	sc1-TheFrozenSea	175	2	100.80127
450	APPO	sc1-TheHighway	175	2	96.17163
451	APPO	sc1-TheatreofWar	175	2	168.26256
452	APPO	sc1-ThinIce	175	2	103.27434
453	APPO	sc1-Tribes	175	2	90.71296
454	APPO	sc1-Triskelion	175	2	96.21444
455	APPO	sc1-Turbo	175	2	103.83563
456	APPO	sc1-Typhoon	175	2	97.57958
457	APPO	sc1-ValleyofRe	175	2	93.54803
458	APPO	sc1-WarpGates	175	2	96.01237
459	APPO	sc1-WatersEdge	175	2	105.70992
460	APPO	sc1-WaypointJunction	175	2	99.20045
461	APPO	sc1-WheelofWar	175	2	99.05779
462	APPO	street-Shanghai_0	175	2	108.53538
463	APPO	street-Shanghai_1	175	2	112.30919
464	APPO	street-Shanghai_2	175	2	121.8791
465	APPO	street-Sydney_0	175	2	102.98391
466	APPO	street-Sydney_1	175	2	95.78009
467	APPO	street-Sydney_2	175	2	106.28345
468	APPO	wc3-riverrun	175	2	95.96302
469	APPO	wc3-scorchedbasin	175	2	92.90682
470	APPO	wc3-stromguarde	175	2	107.35822
471	APPO	wc3-swampofsorrows	175	2	86.30431
472	APPO	wc3-thecrucible	175	2	95.84841
473	APPO	wc3-theglaive	175	2	102.97238
474	APPO	wc3-timbermawhold	175	2	97.69354
475	APPO	wc3-tranquilpaths	175	2	106.26392
476	APPO	sc1-TaleofTwoCities	200	2	97.46662
477	APPO	sc1-TheFrozenSea	200	2	100.39197
478	APPO	sc1-TheHighway	200	2	100.12048
479	APPO	sc1-TheatreofWar	200	2	99.97413
480	APPO	sc1-ThinIce	200	2	95.39362
481	APPO	sc1-Tribes	200	2	93.6588
482	APPO	sc1-Triskelion	200	2	98.53279
483	APPO	sc1-Turbo	200	2	96.10623
484	APPO	sc1-Typhoon	200	2	94.54841
485	APPO	sc1-ValleyofRe	200	2	109.79584
486	APPO	sc1-WarpGates	200	2	102.08542
487	APPO	sc1-WatersEdge	200	2	92.96279
488	APPO	sc1-WaypointJunction	200	2	106.58491
489	APPO	sc1-WheelofWar	200	2	96.30734
490	APPO	street-Shanghai_0	200	2	91.58327
491	APPO	street-Shanghai_1	200	2	90.18942
492	APPO	street-Shanghai_2	200	2	110.74579
493	APPO	street-Sydney_0	200	2	96.24217
494	APPO	street-Sydney_1	200	2	89.10946
495	APPO	street-Sydney_2	200	2	87.49103
496	APPO	wc3-riverrun	200	2	90.95922
497	APPO	wc3-scorchedbasin	200	2	93.29362
498	APPO	wc3-stromguarde	200	2	95.7433
499	APPO	wc3-swampofsorrows	200	2	86.14129
500	APPO	wc3-thecrucible	200	2	102.20416
501	APPO	wc3-theglaive	200	2	106.76041
502	APPO	wc3-timbermawhold	200	2	87.40343
503	APPO	wc3-tranquilpaths	200	2	92.71894
504	APPO	sc1-TaleofTwoCities	0	3	108.89361
505	APPO	sc1-TheFrozenSea	0	3	109.97475
506	APPO	sc1-TheHighway	0	3	114.786
507	APPO	sc1-TheatreofWar	0	3	105.95401
508	APPO	sc1-ThinIce	0	3	95.54609
509	APPO	sc1-Tribes	0	3	134.21987
510	APPO	sc1-Triskelion	0	3	97.8958
511	APPO	sc1-Turbo	0	3	72.48425
512	APPO	sc1-Typhoon	0	3	110.82073
513	APPO	sc1-ValleyofRe	0	3	105.96174
514	APPO	sc1-WarpGates	0	3	104.07605
515	APPO	sc1-WatersEdge	0	3	122.49507
516	APPO	sc1-WaypointJunction	0	3	152.16517
517	APPO	sc1-WheelofWar	0	3	98.51878
518	APPO	street-Shanghai_0	0	3	105.02885
519	APPO	street-Shanghai_1	0	3	93.65084
520	APPO	street-Shanghai_2	0	3	94.1378
521	APPO	street-Sydney_0	0	3	99.74377
522	APPO	street-Sydney_1	0	3	100.85466
523	APPO	street-Sydney_2	0	3	61.80294
524	APPO	wc3-riverrun	0	3	133.88985
525	APPO	wc3-scorchedbasin	0	3	107.21611
526	APPO	wc3-stromguarde	0	3	111.83057
527	APPO	wc3-swampofsorrows	0	3	105.09815
528	APPO	wc3-thecrucible	0	3	118.85823
529	APPO	wc3-theglaive	0	3	95.70936
530	APPO	wc3-timbermawhold	0	3	99.61459
531	APPO	wc3-tranquilpaths	0	3	120.16722
532	APPO	sc1-TaleofTwoCities	25	3	216.75318
533	APPO	sc1-TheFrozenSea	25	3	102.7366
534	APPO	sc1-TheHighway	25	3	101.02121
535	APPO	sc1-TheatreofWar	25	3	107.19446
536	APPO	sc1-ThinIce	25	3	104.89386
537	APPO	sc1-Tribes	25	3	114.48551
538	APPO	sc1-Triskelion	25	3	89.60603
539	APPO	sc1-Turbo	25	3	73.35659
540	APPO	sc1-Typhoon	25	3	103.73992
541	APPO	sc1-ValleyofRe	25	3	98.45408
542	APPO	sc1-WarpGates	25	3	103.67153
543	APPO	sc1-WatersEdge	25	3	103.97307
544	APPO	sc1-WaypointJunction	25	3	90.39467
545	APPO	sc1-WheelofWar	25	3	92.39684
546	APPO	street-Shanghai_0	25	3	90.72307
547	APPO	street-Shanghai_1	25	3	111.26252
548	APPO	street-Shanghai_2	25	3	94.7466
549	APPO	street-Sydney_0	25	3	91.82596
550	APPO	street-Sydney_1	25	3	100.8129
551	APPO	street-Sydney_2	25	3	57.45229
552	APPO	wc3-riverrun	25	3	76.59429
553	APPO	wc3-scorchedbasin	25	3	102.46372
554	APPO	wc3-stromguarde	25	3	86.91564
555	APPO	wc3-swampofsorrows	25	3	94.23328
556	APPO	wc3-thecrucible	25	3	116.48964
557	APPO	wc3-theglaive	25	3	111.33417
558	APPO	wc3-timbermawhold	25	3	92.10144
559	APPO	wc3-tranquilpaths	25	3	90.78023
560	APPO	sc1-TaleofTwoCities	50	3	102.01119
561	APPO	sc1-TheFrozenSea	50	3	93.59307
562	APPO	sc1-TheHighway	50	3	95.57439
563	APPO	sc1-TheatreofWar	50	3	113.74911
564	APPO	sc1-ThinIce	50	3	88.16937
565	APPO	sc1-Tribes	50	3	89.63668
566	APPO	sc1-Triskelion	50	3	96.74194
567	APPO	sc1-Turbo	50	3	51.59507
568	APPO	sc1-Typhoon	50	3	108.81677
569	APPO	sc1-ValleyofRe	50	3	222.99271
570	APPO	sc1-WarpGates	50	3	98.01496
571	APPO	sc1-WatersEdge	50	3	96.21289
572	APPO	sc1-WaypointJunction	50	3	92.48947
573	APPO	sc1-WheelofWar	50	3	91.03113
574	APPO	street-Shanghai_0	50	3	95.81615
575	APPO	street-Shanghai_1	50	3	146.74934
576	APPO	street-Shanghai_2	50	3	100.49836
577	APPO	street-Sydney_0	50	3	98.05026
578	APPO	street-Sydney_1	50	3	197.81121
579	APPO	street-Sydney_2	50	3	45.57898
580	APPO	wc3-riverrun	50	3	102.61124
581	APPO	wc3-scorchedbasin	50	3	90.11211
582	APPO	wc3-stromguarde	50	3	100.64908
583	APPO	wc3-swampofsorrows	50	3	95.35104
584	APPO	wc3-thecrucible	50	3	99.63789
585	APPO	wc3-theglaive	50	3	98.56214
586	APPO	wc3-timbermawhold	50	3	91.12799
587	APPO	wc3-tranquilpaths	50	3	104.91854
588	APPO	sc1-TaleofTwoCities	75	3	107.55157
589	APPO	sc1-TheFrozenSea	75	3	99.77217
590	APPO	sc1-TheHighway	75	3	103.2296
591	APPO	sc1-TheatreofWar	75	3	95.24032
592	APPO	sc1-ThinIce	75	3	85.48715
593	APPO	sc1-Tribes	75	3	90.73211
594	APPO	sc1-Triskelion	75	3	90.17578
595	APPO	sc1-Turbo	75	3	46.56857
596	APPO	sc1-Typhoon	75	3	102.77008
597	APPO	sc1-ValleyofRe	75	3	109.30595
598	APPO	sc1-WarpGates	75	3	111.32415
599	APPO	sc1-WatersEdge	75	3	89.59564
600	APPO	sc1-WaypointJunction	75	3	100.3372
601	APPO	sc1-WheelofWar	75	3	89.35669
602	APPO	street-Shanghai_0	75	3	108.19125
603	APPO	street-Shanghai_1	75	3	97.99749
604	APPO	street-Shanghai_2	75	3	89.42089
605	APPO	street-Sydney_0	75	3	84.99811
606	APPO	street-Sydney_1	75	3	134.81645
607	APPO	street-Sydney_2	75	3	45.95597
608	APPO	wc3-riverrun	75	3	71.06861
609	APPO	wc3-scorchedbasin	75	3	94.41272
610	APPO	wc3-stromguarde	75	3	88.38805
611	APPO	wc3-swampofsorrows	75	3	78.43158
612	APPO	wc3-thecrucible	75	3	103.46845
613	APPO	wc3-theglaive	75	3	92.96049
614	APPO	wc3-timbermawhold	75	3	111.53573
615	APPO	wc3-tranquilpaths	75	3	110.68801
616	APPO	sc1-TaleofTwoCities	100	3	93.45256
617	APPO	sc1-TheFrozenSea	100	3	104.59372
618	APPO	sc1-TheHighway	100	3	91.83138
619	APPO	sc1-TheatreofWar	100	3	127.44553
620	APPO	sc1-ThinIce	100	3	79.92848
621	APPO	sc1-Tribes	100	3	89.27949
622	APPO	sc1-Triskelion	100	3	95.68388
623	APPO	sc1-Turbo	100	3	40.9326
624	APPO	sc1-Typhoon	100	3	169.04424
625	APPO	sc1-ValleyofRe	100	3	94.98807
626	APPO	sc1-WarpGates	100	3	93.07468
627	APPO	sc1-WatersEdge	100	3	89.65296
628	APPO	sc1-WaypointJunction	100	3	105.02167
629	APPO	sc1-WheelofWar	100	3	95.84422
630	APPO	street-Shanghai_0	100	3	90.20607
631	APPO	street-Shanghai_1	100	3	91.57474
632	APPO	street-Shanghai_2	100	3	100.69859
633	APPO	street-Sydney_0	100	3	211.20537
634	APPO	street-Sydney_1	100	3	97.65867
635	APPO	street-Sydney_2	100	3	36.5626
636	APPO	wc3-riverrun	100	3	75.86757
637	APPO	wc3-scorchedbasin	100	3	92.83381
638	APPO	wc3-stromguarde	100	3	100.7913
639	APPO	wc3-swampofsorrows	100	3	88.73987
640	APPO	wc3-thecrucible	100	3	96.07989
641	APPO	wc3-theglaive	100	3	79.88005
642	APPO	wc3-timbermawhold	100	3	91.71767
643	APPO	wc3-tranquilpaths	100	3	96.21026
644	APPO	sc1-TaleofTwoCities	125	3	93.92231
645	APPO	sc1-TheFrozenSea	125	3	89.67332
646	APPO	sc1-TheHighway	125	3	95.31251
647	APPO	sc1-TheatreofWar	125	3	109.45975
648	APPO	sc1-ThinIce	125	3	96.09524
649	APPO	sc1-Tribes	125	3	104.29277
650	APPO	sc1-Triskelion	125	3	78.43316
651	APPO	sc1-Turbo	125	3	36.72826
652	APPO	sc1-Typhoon	125	3	89.01624
653	APPO	sc1-ValleyofRe	125	3	106.35211
654	APPO	sc1-WarpGates	125	3	91.86431
655	APPO	sc1-WatersEdge	125	3	105.1723
656	APPO	sc1-WaypointJunction	125	3	98.93725
657	APPO	sc1-WheelofWar	125	3	106.78529
658	APPO	street-Shanghai_0	125	3	93.36026
659	APPO	street-Shanghai_1	125	3	106.71483
660	APPO	street-Shanghai_2	125	3	106.83647
661	APPO	street-Sydney_0	125	3	98.95909
662	APPO	street-Sydney_1	125	3	153.20842
663	APPO	street-Sydney_2	125	3	35.98249
664	APPO	wc3-riverrun	125	3	55.3072
665	APPO	wc3-scorchedbasin	125	3	93.15719
666	APPO	wc3-stromguarde	125	3	104.55502
667	APPO	wc3-swampofsorrows	125	3	80.50134
668	APPO	wc3-thecrucible	125	3	107.82946
669	APPO	wc3-theglaive	125	3	88.41391
670	APPO	wc3-timbermawhold	125	3	92.61393
671	APPO	wc3-tranquilpaths	125	3	93.59384
672	APPO	sc1-TaleofTwoCities	150	3	105.42718
673	APPO	sc1-TheFrozenSea	150	3	89.20085
674	APPO	sc1-TheHighway	150	3	102.82708
675	APPO	sc1-TheatreofWar	150	3	139.76263
676	APPO	sc1-ThinIce	150	3	85.64606
677	APPO	sc1-Tribes	150	3	105.52824
678	APPO	sc1-Triskelion	150	3	78.83931
679	APPO	sc1-Turbo	150	3	30.74259
680	APPO	sc1-Typhoon	150	3	113.92716
681	APPO	sc1-ValleyofRe	150	3	106.8165
682	APPO	sc1-WarpGates	150	3	94.792
683	APPO	sc1-WatersEdge	150	3	91.85473
684	APPO	sc1-WaypointJunction	150	3	95.03452
685	APPO	sc1-WheelofWar	150	3	103.30963
686	APPO	street-Shanghai_0	150	3	94.47893
687	APPO	street-Shanghai_1	150	3	98.7721
688	APPO	street-Shanghai_2	150	3	107.91462
689	APPO	street-Sydney_0	150	3	190.62278
690	APPO	street-Sydney_1	150	3	86.20475
691	APPO	street-Sydney_2	150	3	29.36436
692	APPO	wc3-riverrun	150	3	58.63362
693	APPO	wc3-scorchedbasin	150	3	90.90433
694	APPO	wc3-stromguarde	150	3	108.3372
695	APPO	wc3-swampofsorrows	150	3	72.90643
696	APPO	wc3-thecrucible	150	3	95.74651
697	APPO	wc3-theglaive	150	3	90.56307
698	APPO	wc3-timbermawhold	150	3	92.49785
699	APPO	wc3-tranquilpaths	150	3	115.1514
700	APPO	sc1-TaleofTwoCities	175	3	91.76574
701	APPO	sc1-TheFrozenSea	175	3	91.64184
702	APPO	sc1-TheHighway	175	3	89.73348
703	APPO	sc1-TheatreofWar	175	3	106.12454
704	APPO	sc1-ThinIce	175	3	87.89576
705	APPO	sc1-Tribes	175	3	98.52064
706	APPO	sc1-Triskelion	175	3	79.17099
707	APPO	sc1-Turbo	175	3	70.17607
708	APPO	sc1-Typhoon	175	3	88.57226
709	APPO	sc1-ValleyofRe	175	3	91.82623
710	APPO	sc1-WarpGates	175	3	107.90675
711	APPO	sc1-WatersEdge	175	3	97.71613
712	APPO	sc1-WaypointJunction	175	3	105.45482
713	APPO	sc1-WheelofWar	175	3	122.12636
714	APPO	street-Shanghai_0	175	3	91.88619
715	APPO	street-Shanghai_1	175	3	92.62839
716	APPO	street-Shanghai_2	175	3	191.0405
717	APPO	street-Sydney_0	175	3	90.87344
718	APPO	street-Sydney_1	175	3	92.75293
719	APPO	street-Sydney_2	175	3	26.97398
720	APPO	wc3-riverrun	175	3	43.51311
721	APPO	wc3-scorchedbasin	175	3	101.56755
722	APPO	wc3-stromguarde	175	3	99.60899
723	APPO	wc3-swampofsorrows	175	3	67.69713
724	APPO	wc3-thecrucible	175	3	178.80179
725	APPO	wc3-theglaive	175	3	115.92145
726	APPO	wc3-timbermawhold	175	3	104.76227
727	APPO	wc3-tranquilpaths	175	3	109.11018
728	APPO	sc1-TaleofTwoCities	200	3	98.98355
729	APPO	sc1-TheFrozenSea	200	3	99.45338
730	APPO	sc1-TheHighway	200	3	107.27872
731	APPO	sc1-TheatreofWar	200	3	95.81815
732	APPO	sc1-ThinIce	200	3	77.47933
733	APPO	sc1-Tribes	200	3	92.74511
734	APPO	sc1-Triskelion	200	3	81.34883
735	APPO	sc1-Turbo	200	3	27.85591
736	APPO	sc1-Typhoon	200	3	103.12593
737	APPO	sc1-ValleyofRe	200	3	97.1091
738	APPO	sc1-WarpGates	200	3	96.61967
739	APPO	sc1-WatersEdge	200	3	97.85297
740	APPO	sc1-WaypointJunction	200	3	103.79646
741	APPO	sc1-WheelofWar	200	3	92.3442
742	APPO	street-Shanghai_0	200	3	98.61386
743	APPO	street-Shanghai_1	200	3	104.97883
744	APPO	street-Shanghai_2	200	3	97.18017
745	APPO	street-Sydney_0	200	3	101.42731
746	APPO	street-Sydney_1	200	3	83.25674
747	APPO	street-Sydney_2	200	3	25.12769
748	APPO	wc3-riverrun	200	3	71.68616
749	APPO	wc3-scorchedbasin	200	3	95.74428
750	APPO	wc3-stromguarde	200	3	109.43326
751	APPO	wc3-swampofsorrows	200	3	66.47028
752	APPO	wc3-thecrucible	200	3	92.94465
753	APPO	wc3-theglaive	200	3	94.04837
754	APPO	wc3-timbermawhold	200	3	87.41207
755	APPO	wc3-tranquilpaths	200	3	115.51643
756	APPO	sc1-TaleofTwoCities	0	4	96.99682
757	APPO	sc1-TheFrozenSea	0	4	108.17557
758	APPO	sc1-TheHighway	0	4	96.53692
759	APPO	sc1-TheatreofWar	0	4	113.06999
760	APPO	sc1-ThinIce	0	4	109.81433
761	APPO	sc1-Tribes	0	4	116.49213
762	APPO	sc1-Triskelion	0	4	102.65793
763	APPO	sc1-Turbo	0	4	100.32555
764	APPO	sc1-Typhoon	0	4	107.52192
765	APPO	sc1-ValleyofRe	0	4	104.608
766	APPO	sc1-WarpGates	0	4	105.78626
767	APPO	sc1-WatersEdge	0	4	110.44503
768	APPO	sc1-WaypointJunction	0	4	102.22902
769	APPO	sc1-WheelofWar	0	4	98.32135
770	APPO	street-Shanghai_0	0	4	106.1925
771	APPO	street-Shanghai_1	0	4	97.06168
772	APPO	street-Shanghai_2	0	4	104.42049
773	APPO	street-Sydney_0	0	4	114.60858
774	APPO	street-Sydney_1	0	4	102.90347
775	APPO	street-Sydney_2	0	4	99.20681
776	APPO	wc3-riverrun	0	4	98.79974
777	APPO	wc3-scorchedbasin	0	4	97.9376
778	APPO	wc3-stromguarde	0	4	101.28635
779	APPO	wc3-swampofsorrows	0	4	94.91222
780	APPO	wc3-thecrucible	0	4	95.69598
781	APPO	wc3-theglaive	0	4	105.93524
782	APPO	wc3-timbermawhold	0	4	106.15933
783	APPO	wc3-tranquilpaths	0	4	87.3588
784	APPO	sc1-TaleofTwoCities	25	4	102.78156
785	APPO	sc1-TheFrozenSea	25	4	103.04666
786	APPO	sc1-TheHighway	25	4	106.33025
787	APPO	sc1-TheatreofWar	25	4	98.85063
788	APPO	sc1-ThinIce	25	4	95.59428
789	APPO	sc1-Tribes	25	4	103.34438
790	APPO	sc1-Triskelion	25	4	103.11644
791	APPO	sc1-Turbo	25	4	101.78876
792	APPO	sc1-Typhoon	25	4	96.61833
793	APPO	sc1-ValleyofRe	25	4	98.49314
794	APPO	sc1-WarpGates	25	4	116.48328
795	APPO	sc1-WatersEdge	25	4	116.71448
796	APPO	sc1-WaypointJunction	25	4	101.87248
797	APPO	sc1-WheelofWar	25	4	91.47923
798	APPO	street-Shanghai_0	25	4	102.09709
799	APPO	street-Shanghai_1	25	4	101.8446
800	APPO	street-Shanghai_2	25	4	90.61964
801	APPO	street-Sydney_0	25	4	100.06302
802	APPO	street-Sydney_1	25	4	99.42916
803	APPO	street-Sydney_2	25	4	103.42686
804	APPO	wc3-riverrun	25	4	188.73719
805	APPO	wc3-scorchedbasin	25	4	102.13946
806	APPO	wc3-stromguarde	25	4	102.52031
807	APPO	wc3-swampofsorrows	25	4	92.50106
808	APPO	wc3-thecrucible	25	4	95.99394
809	APPO	wc3-theglaive	25	4	95.10045
810	APPO	wc3-timbermawhold	25	4	73.09205
811	APPO	wc3-tranquilpaths	25	4	107.34501
812	APPO	sc1-TaleofTwoCities	50	4	86.13634
813	APPO	sc1-TheFrozenSea	50	4	96.28842
814	APPO	sc1-TheHighway	50	4	102.08032
815	APPO	sc1-TheatreofWar	50	4	100.87325
816	APPO	sc1-ThinIce	50	4	104.41687
817	APPO	sc1-Tribes	50	4	97.90639
818	APPO	sc1-Triskelion	50	4	105.80986
819	APPO	sc1-Turbo	50	4	90.07007
820	APPO	sc1-Typhoon	50	4	102.98522
821	APPO	sc1-ValleyofRe	50	4	92.57857
822	APPO	sc1-WarpGates	50	4	104.42408
823	APPO	sc1-WatersEdge	50	4	106.83184
824	APPO	sc1-WaypointJunction	50	4	90.73208
825	APPO	sc1-WheelofWar	50	4	102.55028
826	APPO	street-Shanghai_0	50	4	100.67413
827	APPO	street-Shanghai_1	50	4	97.45175
828	APPO	street-Shanghai_2	50	4	110.93836
829	APPO	street-Sydney_0	50	4	102.93052
830	APPO	street-Sydney_1	50	4	99.84026
831	APPO	street-Sydney_2	50	4	106.38675
832	APPO	wc3-riverrun	50	4	117.69623
833	APPO	wc3-scorchedbasin	50	4	148.43628
834	APPO	wc3-stromguarde	50	4	89.56298
835	APPO	wc3-swampofsorrows	50	4	90.9271
836	APPO	wc3-thecrucible	50	4	88.06584
837	APPO	wc3-theglaive	50	4	91.96339
838	APPO	wc3-timbermawhold	50	4	91.85264
839	APPO	wc3-tranquilpaths	50	4	91.92373
840	APPO	sc1-TaleofTwoCities	75	4	89.75112
841	APPO	sc1-TheFrozenSea	75	4	94.41722
842	APPO	sc1-TheHighway	75	4	101.01999
843	APPO	sc1-TheatreofWar	75	4	88.06727
844	APPO	sc1-ThinIce	75	4	98.59866
845	APPO	sc1-Tribes	75	4	88.63763
846	APPO	sc1-Triskelion	75	4	94.72244
847	APPO	sc1-Turbo	75	4	96.97832
848	APPO	sc1-Typhoon	75	4	107.8068
849	APPO	sc1-ValleyofRe	75	4	101.08458
850	APPO	sc1-WarpGates	75	4	92.9536
851	APPO	sc1-WatersEdge	75	4	93.15813
852	APPO	sc1-WaypointJunction	75	4	94.99737
853	APPO	sc1-WheelofWar	75	4	99.67163
854	APPO	street-Shanghai_0	75	4	97.19072
855	APPO	street-Shanghai_1	75	4	98.90634
856	APPO	street-Shanghai_2	75	4	103.40232
857	APPO	street-Sydney_0	75	4	102.59565
858	APPO	street-Sydney_1	75	4	173.14119
859	APPO	street-Sydney_2	75	4	97.25873
860	APPO	wc3-riverrun	75	4	85.9477
861	APPO	wc3-scorchedbasin	75	4	103.9004
862	APPO	wc3-stromguarde	75	4	102.17999
863	APPO	wc3-swampofsorrows	75	4	102.88472
864	APPO	wc3-thecrucible	75	4	94.81759
865	APPO	wc3-theglaive	75	4	104.19371
866	APPO	wc3-timbermawhold	75	4	87.1001
867	APPO	wc3-tranquilpaths	75	4	97.82144
868	APPO	sc1-TaleofTwoCities	100	4	100.44792
869	APPO	sc1-TheFrozenSea	100	4	106.50834
870	APPO	sc1-TheHighway	100	4	88.81546
871	APPO	sc1-TheatreofWar	100	4	88.52255
872	APPO	sc1-ThinIce	100	4	100.49636
873	APPO	sc1-Tribes	100	4	92.00624
874	APPO	sc1-Triskelion	100	4	96.38361
875	APPO	sc1-Turbo	100	4	94.72309
876	APPO	sc1-Typhoon	100	4	93.6496
877	APPO	sc1-ValleyofRe	100	4	108.47181
878	APPO	sc1-WarpGates	100	4	98.51294
879	APPO	sc1-WatersEdge	100	4	88.71424
880	APPO	sc1-WaypointJunction	100	4	101.23181
881	APPO	sc1-WheelofWar	100	4	93.80599
882	APPO	street-Shanghai_0	100	4	98.12409
883	APPO	street-Shanghai_1	100	4	97.89535
884	APPO	street-Shanghai_2	100	4	91.87815
885	APPO	street-Sydney_0	100	4	93.23995
886	APPO	street-Sydney_1	100	4	105.36544
887	APPO	street-Sydney_2	100	4	85.20354
888	APPO	wc3-riverrun	100	4	95.10661
889	APPO	wc3-scorchedbasin	100	4	103.95344
890	APPO	wc3-stromguarde	100	4	106.77042
891	APPO	wc3-swampofsorrows	100	4	93.34344
892	APPO	wc3-thecrucible	100	4	86.63847
893	APPO	wc3-theglaive	100	4	97.10196
894	APPO	wc3-timbermawhold	100	4	84.01027
895	APPO	wc3-tranquilpaths	100	4	222.66256
896	APPO	sc1-TaleofTwoCities	125	4	86.05589
897	APPO	sc1-TheFrozenSea	125	4	97.93821
898	APPO	sc1-TheHighway	125	4	94.89243
899	APPO	sc1-TheatreofWar	125	4	101.11016
900	APPO	sc1-ThinIce	125	4	88.1361
901	APPO	sc1-Tribes	125	4	90.79394
902	APPO	sc1-Triskelion	125	4	98.46497
903	APPO	sc1-Turbo	125	4	103.08127
904	APPO	sc1-Typhoon	125	4	105.22402
905	APPO	sc1-ValleyofRe	125	4	95.36416
906	APPO	sc1-WarpGates	125	4	102.35696
907	APPO	sc1-WatersEdge	125	4	94.34342
908	APPO	sc1-WaypointJunction	125	4	95.17881
909	APPO	sc1-WheelofWar	125	4	95.97063
910	APPO	street-Shanghai_0	125	4	93.07088
911	APPO	street-Shanghai_1	125	4	93.89134
912	APPO	street-Shanghai_2	125	4	90.97617
913	APPO	street-Sydney_0	125	4	136.29804
914	APPO	street-Sydney_1	125	4	99.94965
915	APPO	street-Sydney_2	125	4	214.81832
916	APPO	wc3-riverrun	125	4	91.50522
917	APPO	wc3-scorchedbasin	125	4	93.11257
918	APPO	wc3-stromguarde	125	4	110.26434
919	APPO	wc3-swampofsorrows	125	4	90.42778
920	APPO	wc3-thecrucible	125	4	106.73286
921	APPO	wc3-theglaive	125	4	91.56429
922	APPO	wc3-timbermawhold	125	4	87.64505
923	APPO	wc3-tranquilpaths	125	4	122.83182
924	APPO	sc1-TaleofTwoCities	150	4	88.84499
925	APPO	sc1-TheFrozenSea	150	4	90.42923
926	APPO	sc1-TheHighway	150	4	91.57094
927	APPO	sc1-TheatreofWar	150	4	89.91211
928	APPO	sc1-ThinIce	150	4	90.95291
929	APPO	sc1-Tribes	150	4	88.30754
930	APPO	sc1-Triskelion	150	4	101.26682
931	APPO	sc1-Turbo	150	4	94.32329
932	APPO	sc1-Typhoon	150	4	98.56971
933	APPO	sc1-ValleyofRe	150	4	93.57818
934	APPO	sc1-WarpGates	150	4	96.90971
935	APPO	sc1-WatersEdge	150	4	96.92284
936	APPO	sc1-WaypointJunction	150	4	97.68659
937	APPO	sc1-WheelofWar	150	4	107.96832
938	APPO	street-Shanghai_0	150	4	100.96803
939	APPO	street-Shanghai_1	150	4	90.97815
940	APPO	street-Shanghai_2	150	4	92.89488
941	APPO	street-Sydney_0	150	4	107.8647
942	APPO	street-Sydney_1	150	4	96.50238
943	APPO	street-Sydney_2	150	4	107.52859
944	APPO	wc3-riverrun	150	4	96.24156
945	APPO	wc3-scorchedbasin	150	4	96.92793
946	APPO	wc3-stromguarde	150	4	100.04593
947	APPO	wc3-swampofsorrows	150	4	93.49932
948	APPO	wc3-thecrucible	150	4	89.02206
949	APPO	wc3-theglaive	150	4	107.4154
950	APPO	wc3-timbermawhold	150	4	79.57139
951	APPO	wc3-tranquilpaths	150	4	95.64523
952	APPO	sc1-TaleofTwoCities	175	4	89.32313
953	APPO	sc1-TheFrozenSea	175	4	101.54214
954	APPO	sc1-TheHighway	175	4	124.50828
955	APPO	sc1-TheatreofWar	175	4	97.87669
956	APPO	sc1-ThinIce	175	4	100.9441
957	APPO	sc1-Tribes	175	4	97.49656
958	APPO	sc1-Triskelion	175	4	89.67141
959	APPO	sc1-Turbo	175	4	107.2449
960	APPO	sc1-Typhoon	175	4	112.91221
961	APPO	sc1-ValleyofRe	175	4	106.10271
962	APPO	sc1-WarpGates	175	4	216.06889
963	APPO	sc1-WatersEdge	175	4	94.79081
964	APPO	sc1-WaypointJunction	175	4	93.42294
965	APPO	sc1-WheelofWar	175	4	109.37214
966	APPO	street-Shanghai_0	175	4	103.7523
967	APPO	street-Shanghai_1	175	4	91.40542
968	APPO	street-Shanghai_2	175	4	87.22671
969	APPO	street-Sydney_0	175	4	102.47285
970	APPO	street-Sydney_1	175	4	109.57156
971	APPO	street-Sydney_2	175	4	91.6518
972	APPO	wc3-riverrun	175	4	94.85519
973	APPO	wc3-scorchedbasin	175	4	102.16826
974	APPO	wc3-stromguarde	175	4	99.05676
975	APPO	wc3-swampofsorrows	175	4	90.68997
976	APPO	wc3-thecrucible	175	4	106.1741
977	APPO	wc3-theglaive	175	4	89.21352
978	APPO	wc3-timbermawhold	175	4	89.40922
979	APPO	wc3-tranquilpaths	175	4	90.48009
980	APPO	sc1-TaleofTwoCities	200	4	78.1531
981	APPO	sc1-TheFrozenSea	200	4	96.16034
982	APPO	sc1-TheHighway	200	4	89.7377
983	APPO	sc1-TheatreofWar	200	4	90.38731
984	APPO	sc1-ThinIce	200	4	101.01962
985	APPO	sc1-Tribes	200	4	91.79897
986	APPO	sc1-Triskelion	200	4	90.35888
987	APPO	sc1-Turbo	200	4	180.95703
988	APPO	sc1-Typhoon	200	4	105.13193
989	APPO	sc1-ValleyofRe	200	4	145.04946
990	APPO	sc1-WarpGates	200	4	121.83187
991	APPO	sc1-WatersEdge	200	4	104.99548
992	APPO	sc1-WaypointJunction	200	4	99.40225
993	APPO	sc1-WheelofWar	200	4	96.60417
994	APPO	street-Shanghai_0	200	4	97.22519
995	APPO	street-Shanghai_1	200	4	113.11193
996	APPO	street-Shanghai_2	200	4	102.36802
997	APPO	street-Sydney_0	200	4	97.24391
998	APPO	street-Sydney_1	200	4	94.1573
999	APPO	street-Sydney_2	200	4	98.31618
1000	APPO	wc3-riverrun	200	4	95.48108
1001	APPO	wc3-scorchedbasin	200	4	133.21883
1002	APPO	wc3-stromguarde	200	4	99.81672
1003	APPO	wc3-swampofsorrows	200	4	97.00583
1004	APPO	wc3-thecrucible	200	4	94.41957
1005	APPO	wc3-theglaive	200	4	98.06332
1006	APPO	wc3-timbermawhold	200	4	96.02644
1007	APPO	wc3-tranquilpaths	200	4	97.91814
1008	APPO	sc1-TaleofTwoCities	0	5	97.55784
1009	APPO	sc1-TheFrozenSea	0	5	96.99225
1010	APPO	sc1-TheHighway	0	5	110.8979
1011	APPO	sc1-TheatreofWar	0	5	105.82022
1012	APPO	sc1-ThinIce	0	5	94.28
1013	APPO	sc1-Tribes	0	5	95.13695
1014	APPO	sc1-Triskelion	0	5	113.31064
1015	APPO	sc1-Turbo	0	5	153.87092
1016	APPO	sc1-Typhoon	0	5	95.57926
1017	APPO	sc1-ValleyofRe	0	5	99.99513
1018	APPO	sc1-WarpGates	0	5	99.98149
1019	APPO	sc1-WatersEdge	0	5	106.71215
1020	APPO	sc1-WaypointJunction	0	5	96.64574
1021	APPO	sc1-WheelofWar	0	5	114.58476
1022	APPO	street-Shanghai_0	0	5	102.31658
1023	APPO	street-Shanghai_1	0	5	100.59214
1024	APPO	street-Shanghai_2	0	5	112.7714
1025	APPO	street-Sydney_0	0	5	90.19694
1026	APPO	street-Sydney_1	0	5	102.73181
1027	APPO	street-Sydney_2	0	5	114.38422
1028	APPO	wc3-riverrun	0	5	92.88709
1029	APPO	wc3-scorchedbasin	0	5	103.62604
1030	APPO	wc3-stromguarde	0	5	100.1385
1031	APPO	wc3-swampofsorrows	0	5	100.97797
1032	APPO	wc3-thecrucible	0	5	110.58542
1033	APPO	wc3-theglaive	0	5	109.00621
1034	APPO	wc3-timbermawhold	0	5	91.52158
1035	APPO	wc3-tranquilpaths	0	5	87.39313
1036	APPO	sc1-TaleofTwoCities	25	5	105.86729
1037	APPO	sc1-TheFrozenSea	25	5	101.13662
1038	APPO	sc1-TheHighway	25	5	99.67363
1039	APPO	sc1-TheatreofWar	25	5	148.41931
1040	APPO	sc1-ThinIce	25	5	86.47763
1041	APPO	sc1-Tribes	25	5	95.10391
1042	APPO	sc1-Triskelion	25	5	104.59851
1043	APPO	sc1-Turbo	25	5	106.82805
1044	APPO	sc1-Typhoon	25	5	92.11199
1045	APPO	sc1-ValleyofRe	25	5	102.97556
1046	APPO	sc1-WarpGates	25	5	91.915
1047	APPO	sc1-WatersEdge	25	5	94.0374
1048	APPO	sc1-WaypointJunction	25	5	105.76781
1049	APPO	sc1-WheelofWar	25	5	152.42285
1050	APPO	street-Shanghai_0	25	5	107.19619
1051	APPO	street-Shanghai_1	25	5	110.10502
1052	APPO	street-Shanghai_2	25	5	93.08351
1053	APPO	street-Sydney_0	25	5	94.91878
1054	APPO	street-Sydney_1	25	5	102.79917
1055	APPO	street-Sydney_2	25	5	108.651
1056	APPO	wc3-riverrun	25	5	93.84286
1057	APPO	wc3-scorchedbasin	25	5	91.36627
1058	APPO	wc3-stromguarde	25	5	87.98522
1059	APPO	wc3-swampofsorrows	25	5	88.56318
1060	APPO	wc3-thecrucible	25	5	83.66144
1061	APPO	wc3-theglaive	25	5	110.10407
1062	APPO	wc3-timbermawhold	25	5	87.00506
1063	APPO	wc3-tranquilpaths	25	5	96.38798
1064	APPO	sc1-TaleofTwoCities	50	5	138.74103
1065	APPO	sc1-TheFrozenSea	50	5	97.39558
1066	APPO	sc1-TheHighway	50	5	105.15051
1067	APPO	sc1-TheatreofWar	50	5	95.09031
1068	APPO	sc1-ThinIce	50	5	143.19478
1069	APPO	sc1-Tribes	50	5	95.99553
1070	APPO	sc1-Triskelion	50	5	110.18226
1071	APPO	sc1-Turbo	50	5	108.71588
1072	APPO	sc1-Typhoon	50	5	113.54505
1073	APPO	sc1-ValleyofRe	50	5	94.87741
1074	APPO	sc1-WarpGates	50	5	90.71287
1075	APPO	sc1-WatersEdge	50	5	116.18187
1076	APPO	sc1-WaypointJunction	50	5	110.0981
1077	APPO	sc1-WheelofWar	50	5	91.66194
1078	APPO	street-Shanghai_0	50	5	103.04406
1079	APPO	street-Shanghai_1	50	5	96.80504
1080	APPO	street-Shanghai_2	50	5	92.06639
1081	APPO	street-Sydney_0	50	5	98.61774
1082	APPO	street-Sydney_1	50	5	89.54991
1083	APPO	street-Sydney_2	50	5	94.05602
1084	APPO	wc3-riverrun	50	5	75.14186
1085	APPO	wc3-scorchedbasin	50	5	115.7839
1086	APPO	wc3-stromguarde	50	5	95.1225
1087	APPO	wc3-swampofsorrows	50	5	78.37592
1088	APPO	wc3-thecrucible	50	5	208.75295
1089	APPO	wc3-theglaive	50	5	95.21547
1090	APPO	wc3-timbermawhold	50	5	106.58687
1091	APPO	wc3-tranquilpaths	50	5	104.44079
1092	APPO	sc1-TaleofTwoCities	75	5	91.72449
1093	APPO	sc1-TheFrozenSea	75	5	101.90894
1094	APPO	sc1-TheHighway	75	5	102.23925
1095	APPO	sc1-TheatreofWar	75	5	99.25108
1096	APPO	sc1-ThinIce	75	5	104.97719
1097	APPO	sc1-Tribes	75	5	200.42666
1098	APPO	sc1-Triskelion	75	5	94.00237
1099	APPO	sc1-Turbo	75	5	86.50152
1100	APPO	sc1-Typhoon	75	5	153.27147
1101	APPO	sc1-ValleyofRe	75	5	93.03574
1102	APPO	sc1-WarpGates	75	5	92.59688
1103	APPO	sc1-WatersEdge	75	5	102.82814
1104	APPO	sc1-WaypointJunction	75	5	101.66005
1105	APPO	sc1-WheelofWar	75	5	109.65671
1106	APPO	street-Shanghai_0	75	5	104.2456
1107	APPO	street-Shanghai_1	75	5	95.1017
1108	APPO	street-Shanghai_2	75	5	93.73725
1109	APPO	street-Sydney_0	75	5	93.44564
1110	APPO	street-Sydney_1	75	5	92.52281
1111	APPO	street-Sydney_2	75	5	94.33834
1112	APPO	wc3-riverrun	75	5	56.65814
1113	APPO	wc3-scorchedbasin	75	5	93.44365
1114	APPO	wc3-stromguarde	75	5	141.48518
1115	APPO	wc3-swampofsorrows	75	5	68.0387
1116	APPO	wc3-thecrucible	75	5	84.88175
1117	APPO	wc3-theglaive	75	5	115.43905
1118	APPO	wc3-timbermawhold	75	5	95.44475
1119	APPO	wc3-tranquilpaths	75	5	85.71075
1120	APPO	sc1-TaleofTwoCities	100	5	108.29262
1121	APPO	sc1-TheFrozenSea	100	5	145.45541
1122	APPO	sc1-TheHighway	100	5	101.73927
1123	APPO	sc1-TheatreofWar	100	5	104.86452
1124	APPO	sc1-ThinIce	100	5	98.54375
1125	APPO	sc1-Tribes	100	5	99.32862
1126	APPO	sc1-Triskelion	100	5	93.62355
1127	APPO	sc1-Turbo	100	5	101.61282
1128	APPO	sc1-Typhoon	100	5	102.18597
1129	APPO	sc1-ValleyofRe	100	5	107.47375
1130	APPO	sc1-WarpGates	100	5	89.7049
1131	APPO	sc1-WatersEdge	100	5	93.18077
1132	APPO	sc1-WaypointJunction	100	5	115.01084
1133	APPO	sc1-WheelofWar	100	5	109.19368
1134	APPO	street-Shanghai_0	100	5	104.82647
1135	APPO	street-Shanghai_1	100	5	99.65956
1136	APPO	street-Shanghai_2	100	5	109.82296
1137	APPO	street-Sydney_0	100	5	100.90496
1138	APPO	street-Sydney_1	100	5	89.89392
1139	APPO	street-Sydney_2	100	5	89.65534
1140	APPO	wc3-riverrun	100	5	58.73526
1141	APPO	wc3-scorchedbasin	100	5	92.65796
1142	APPO	wc3-stromguarde	100	5	145.62153
1143	APPO	wc3-swampofsorrows	100	5	83.03815
1144	APPO	wc3-thecrucible	100	5	107.75826
1145	APPO	wc3-theglaive	100	5	92.031
1146	APPO	wc3-timbermawhold	100	5	88.53863
1147	APPO	wc3-tranquilpaths	100	5	79.4859
1148	APPO	sc1-TaleofTwoCities	125	5	95.68868
1149	APPO	sc1-TheFrozenSea	125	5	103.5822
1150	APPO	sc1-TheHighway	125	5	105.22421
1151	APPO	sc1-TheatreofWar	125	5	104.69886
1152	APPO	sc1-ThinIce	125	5	183.45002
1153	APPO	sc1-Tribes	125	5	90.93629
1154	APPO	sc1-Triskelion	125	5	113.24966
1155	APPO	sc1-Turbo	125	5	92.88133
1156	APPO	sc1-Typhoon	125	5	94.05756
1157	APPO	sc1-ValleyofRe	125	5	109.35243
1158	APPO	sc1-WarpGates	125	5	86.79392
1159	APPO	sc1-WatersEdge	125	5	99.47252
1160	APPO	sc1-WaypointJunction	125	5	95.73986
1161	APPO	sc1-WheelofWar	125	5	99.53275
1162	APPO	street-Shanghai_0	125	5	83.48178
1163	APPO	street-Shanghai_1	125	5	106.57537
1164	APPO	street-Shanghai_2	125	5	92.30804
1165	APPO	street-Sydney_0	125	5	90.17153
1166	APPO	street-Sydney_1	125	5	103.73654
1167	APPO	street-Sydney_2	125	5	105.74356
1168	APPO	wc3-riverrun	125	5	95.95961
1169	APPO	wc3-scorchedbasin	125	5	103.3638
1170	APPO	wc3-stromguarde	125	5	92.34419
1171	APPO	wc3-swampofsorrows	125	5	73.93
1172	APPO	wc3-thecrucible	125	5	86.81777
1173	APPO	wc3-theglaive	125	5	101.44355
1174	APPO	wc3-timbermawhold	125	5	107.81848
1175	APPO	wc3-tranquilpaths	125	5	95.92961
1176	APPO	sc1-TaleofTwoCities	150	5	97.03221
1177	APPO	sc1-TheFrozenSea	150	5	148.66236
1178	APPO	sc1-TheHighway	150	5	93.32388
1179	APPO	sc1-TheatreofWar	150	5	90.93587
1180	APPO	sc1-ThinIce	150	5	107.40141
1181	APPO	sc1-Tribes	150	5	106.20552
1182	APPO	sc1-Triskelion	150	5	88.08422
1183	APPO	sc1-Turbo	150	5	102.23429
1184	APPO	sc1-Typhoon	150	5	116.35214
1185	APPO	sc1-ValleyofRe	150	5	92.39687
1186	APPO	sc1-WarpGates	150	5	92.22619
1187	APPO	sc1-WatersEdge	150	5	90.46456
1188	APPO	sc1-WaypointJunction	150	5	90.68598
1189	APPO	sc1-WheelofWar	150	5	102.56003
1190	APPO	street-Shanghai_0	150	5	89.08424
1191	APPO	street-Shanghai_1	150	5	104.05353
1192	APPO	street-Shanghai_2	150	5	110.39823
1193	APPO	street-Sydney_0	150	5	92.66528
1194	APPO	street-Sydney_1	150	5	106.90895
1195	APPO	street-Sydney_2	150	5	97.48463
1196	APPO	wc3-riverrun	150	5	87.52245
1197	APPO	wc3-scorchedbasin	150	5	101.20434
1198	APPO	wc3-stromguarde	150	5	106.18469
1199	APPO	wc3-swampofsorrows	150	5	64.69918
1200	APPO	wc3-thecrucible	150	5	65.20581
1201	APPO	wc3-theglaive	150	5	104.32172
1202	APPO	wc3-timbermawhold	150	5	110.32045
1203	APPO	wc3-tranquilpaths	150	5	80.10604
1204	APPO	sc1-TaleofTwoCities	175	5	108.27845
1205	APPO	sc1-TheFrozenSea	175	5	96.62419
1206	APPO	sc1-TheHighway	175	5	97.83655
1207	APPO	sc1-TheatreofWar	175	5	110.42988
1208	APPO	sc1-ThinIce	175	5	106.67202
1209	APPO	sc1-Tribes	175	5	97.48132
1210	APPO	sc1-Triskelion	175	5	189.95339
1211	APPO	sc1-Turbo	175	5	106.24962
1212	APPO	sc1-Typhoon	175	5	104.53142
1213	APPO	sc1-ValleyofRe	175	5	104.96081
1214	APPO	sc1-WarpGates	175	5	94.07024
1215	APPO	sc1-WatersEdge	175	5	99.90047
1216	APPO	sc1-WaypointJunction	175	5	93.4495
1217	APPO	sc1-WheelofWar	175	5	101.27254
1218	APPO	street-Shanghai_0	175	5	96.36811
1219	APPO	street-Shanghai_1	175	5	92.85442
1220	APPO	street-Shanghai_2	175	5	106.19681
1221	APPO	street-Sydney_0	175	5	101.98969
1222	APPO	street-Sydney_1	175	5	95.6915
1223	APPO	street-Sydney_2	175	5	101.15502
1224	APPO	wc3-riverrun	175	5	56.71509
1225	APPO	wc3-scorchedbasin	175	5	98.51816
1226	APPO	wc3-stromguarde	175	5	98.20508
1227	APPO	wc3-swampofsorrows	175	5	51.49623
1228	APPO	wc3-thecrucible	175	5	84.02621
1229	APPO	wc3-theglaive	175	5	108.25886
1230	APPO	wc3-timbermawhold	175	5	110.46653
1231	APPO	wc3-tranquilpaths	175	5	93.31852
1232	APPO	sc1-TaleofTwoCities	200	5	90.36426
1233	APPO	sc1-TheFrozenSea	200	5	105.75037
1234	APPO	sc1-TheHighway	200	5	91.36247
1235	APPO	sc1-TheatreofWar	200	5	131.89961
1236	APPO	sc1-ThinIce	200	5	98.1588
1237	APPO	sc1-Tribes	200	5	110.84528
1238	APPO	sc1-Triskelion	200	5	93.22985
1239	APPO	sc1-Turbo	200	5	103.58409
1240	APPO	sc1-Typhoon	200	5	99.85687
1241	APPO	sc1-ValleyofRe	200	5	103.26953
1242	APPO	sc1-WarpGates	200	5	110.53462
1243	APPO	sc1-WatersEdge	200	5	94.90621
1244	APPO	sc1-WaypointJunction	200	5	93.75394
1245	APPO	sc1-WheelofWar	200	5	98.50129
1246	APPO	street-Shanghai_0	200	5	80.68143
1247	APPO	street-Shanghai_1	200	5	96.02695
1248	APPO	street-Shanghai_2	200	5	92.95134
1249	APPO	street-Sydney_0	200	5	96.89271
1250	APPO	street-Sydney_1	200	5	91.70156
1251	APPO	street-Sydney_2	200	5	93.1008
1252	APPO	wc3-riverrun	200	5	93.63694
1253	APPO	wc3-scorchedbasin	200	5	104.50686
1254	APPO	wc3-stromguarde	200	5	96.41914
1255	APPO	wc3-swampofsorrows	200	5	66.37379
1256	APPO	wc3-thecrucible	200	5	93.51122
1257	APPO	wc3-theglaive	200	5	91.62415
1258	APPO	wc3-timbermawhold	200	5	92.09904
1259	APPO	wc3-tranquilpaths	200	5	76.82857
1260	APPO	sc1-TaleofTwoCities	0	6	113.32243
1261	APPO	sc1-TheFrozenSea	0	6	120.88566
1262	APPO	sc1-TheHighway	0	6	95.2572
1263	APPO	sc1-TheatreofWar	0	6	99.94737
1264	APPO	sc1-ThinIce	0	6	99.06728
1265	APPO	sc1-Tribes	0	6	94.97949
1266	APPO	sc1-Triskelion	0	6	107.94156
1267	APPO	sc1-Turbo	0	6	110.54035
1268	APPO	sc1-Typhoon	0	6	94.41489
1269	APPO	sc1-ValleyofRe	0	6	101.67162
1270	APPO	sc1-WarpGates	0	6	98.36131
1271	APPO	sc1-WatersEdge	0	6	100.97678
1272	APPO	sc1-WaypointJunction	0	6	94.26286
1273	APPO	sc1-WheelofWar	0	6	102.66597
1274	APPO	street-Shanghai_0	0	6	118.77806
1275	APPO	street-Shanghai_1	0	6	238.58099
1276	APPO	street-Shanghai_2	0	6	104.41883
1277	APPO	street-Sydney_0	0	6	98.25887
1278	APPO	street-Sydney_1	0	6	107.11579
1279	APPO	street-Sydney_2	0	6	106.53858
1280	APPO	wc3-riverrun	0	6	89.08808
1281	APPO	wc3-scorchedbasin	0	6	93.22672
1282	APPO	wc3-stromguarde	0	6	113.26626
1283	APPO	wc3-swampofsorrows	0	6	104.5907
1284	APPO	wc3-thecrucible	0	6	83.47939
1285	APPO	wc3-theglaive	0	6	97.50275
1286	APPO	wc3-timbermawhold	0	6	109.33558
1287	APPO	wc3-tranquilpaths	0	6	97.96486
1288	APPO	sc1-TaleofTwoCities	25	6	89.23644
1289	APPO	sc1-TheFrozenSea	25	6	99.65632
1290	APPO	sc1-TheHighway	25	6	105.23316
1291	APPO	sc1-TheatreofWar	25	6	100.59242
1292	APPO	sc1-ThinIce	25	6	111.43782
1293	APPO	sc1-Tribes	25	6	99.62737
1294	APPO	sc1-Triskelion	25	6	87.39434
1295	APPO	sc1-Turbo	25	6	167.56855
1296	APPO	sc1-Typhoon	25	6	110.11245
1297	APPO	sc1-ValleyofRe	25	6	95.68332
1298	APPO	sc1-WarpGates	25	6	94.24652
1299	APPO	sc1-WatersEdge	25	6	110.23589
1300	APPO	sc1-WaypointJunction	25	6	92.84592
1301	APPO	sc1-WheelofWar	25	6	104.94148
1302	APPO	street-Shanghai_0	25	6	104.97234
1303	APPO	street-Shanghai_1	25	6	95.447
1304	APPO	street-Shanghai_2	25	6	101.57721
1305	APPO	street-Sydney_0	25	6	101.51889
1306	APPO	street-Sydney_1	25	6	86.62096
1307	APPO	street-Sydney_2	25	6	107.61402
1308	APPO	wc3-riverrun	25	6	102.66526
1309	APPO	wc3-scorchedbasin	25	6	113.82735
1310	APPO	wc3-stromguarde	25	6	112.42125
1311	APPO	wc3-swampofsorrows	25	6	118.39622
1312	APPO	wc3-thecrucible	25	6	154.51266
1313	APPO	wc3-theglaive	25	6	109.33622
1314	APPO	wc3-timbermawhold	25	6	114.72538
1315	APPO	wc3-tranquilpaths	25	6	99.50628
1316	APPO	sc1-TaleofTwoCities	50	6	98.8971
1317	APPO	sc1-TheFrozenSea	50	6	104.67017
1318	APPO	sc1-TheHighway	50	6	93.61928
1319	APPO	sc1-TheatreofWar	50	6	97.53072
1320	APPO	sc1-ThinIce	50	6	98.9076
1321	APPO	sc1-Tribes	50	6	93.55293
1322	APPO	sc1-Triskelion	50	6	102.582
1323	APPO	sc1-Turbo	50	6	90.51585
1324	APPO	sc1-Typhoon	50	6	82.15024
1325	APPO	sc1-ValleyofRe	50	6	95.65268
1326	APPO	sc1-WarpGates	50	6	179.60553
1327	APPO	sc1-WatersEdge	50	6	93.29275
1328	APPO	sc1-WaypointJunction	50	6	112.45581
1329	APPO	sc1-WheelofWar	50	6	93.21131
1330	APPO	street-Shanghai_0	50	6	94.08801
1331	APPO	street-Shanghai_1	50	6	103.59504
1332	APPO	street-Shanghai_2	50	6	92.29869
1333	APPO	street-Sydney_0	50	6	88.95657
1334	APPO	street-Sydney_1	50	6	95.40848
1335	APPO	street-Sydney_2	50	6	140.0738
1336	APPO	wc3-riverrun	50	6	85.09676
1337	APPO	wc3-scorchedbasin	50	6	103.65122
1338	APPO	wc3-stromguarde	50	6	100.43858
1339	APPO	wc3-swampofsorrows	50	6	99.92888
1340	APPO	wc3-thecrucible	50	6	92.24092
1341	APPO	wc3-theglaive	50	6	95.22052
1342	APPO	wc3-timbermawhold	50	6	77.93091
1343	APPO	wc3-tranquilpaths	50	6	96.22831
1344	APPO	sc1-TaleofTwoCities	75	6	91.7543
1345	APPO	sc1-TheFrozenSea	75	6	94.71483
1346	APPO	sc1-TheHighway	75	6	98.06878
1347	APPO	sc1-TheatreofWar	75	6	102.4565
1348	APPO	sc1-ThinIce	75	6	95.83933
1349	APPO	sc1-Tribes	75	6	102.56896
1350	APPO	sc1-Triskelion	75	6	96.9611
1351	APPO	sc1-Turbo	75	6	108.7655
1352	APPO	sc1-Typhoon	75	6	86.7233
1353	APPO	sc1-ValleyofRe	75	6	93.53856
1354	APPO	sc1-WarpGates	75	6	92.19245
1355	APPO	sc1-WatersEdge	75	6	100.83661
1356	APPO	sc1-WaypointJunction	75	6	101.96722
1357	APPO	sc1-WheelofWar	75	6	92.67426
1358	APPO	street-Shanghai_0	75	6	94.13865
1359	APPO	street-Shanghai_1	75	6	109.2988
1360	APPO	street-Shanghai_2	75	6	90.89796
1361	APPO	street-Sydney_0	75	6	99.68245
1362	APPO	street-Sydney_1	75	6	89.24581
1363	APPO	street-Sydney_2	75	6	87.2204
1364	APPO	wc3-riverrun	75	6	92.09414
1365	APPO	wc3-scorchedbasin	75	6	93.46313
1366	APPO	wc3-stromguarde	75	6	95.37005
1367	APPO	wc3-swampofsorrows	75	6	107.38917
1368	APPO	wc3-thecrucible	75	6	72.10445
1369	APPO	wc3-theglaive	75	6	95.65711
1370	APPO	wc3-timbermawhold	75	6	53.03885
1371	APPO	wc3-tranquilpaths	75	6	93.12292
1372	APPO	sc1-TaleofTwoCities	100	6	93.63167
1373	APPO	sc1-TheFrozenSea	100	6	86.21384
1374	APPO	sc1-TheHighway	100	6	88.90398
1375	APPO	sc1-TheatreofWar	100	6	150.01076
1376	APPO	sc1-ThinIce	100	6	112.25837
1377	APPO	sc1-Tribes	100	6	80.41147
1378	APPO	sc1-Triskelion	100	6	111.95241
1379	APPO	sc1-Turbo	100	6	99.21976
1380	APPO	sc1-Typhoon	100	6	106.39679
1381	APPO	sc1-ValleyofRe	100	6	94.29657
1382	APPO	sc1-WarpGates	100	6	106.92759
1383	APPO	sc1-WatersEdge	100	6	102.94545
1384	APPO	sc1-WaypointJunction	100	6	91.19375
1385	APPO	sc1-WheelofWar	100	6	101.81644
1386	APPO	street-Shanghai_0	100	6	89.07271
1387	APPO	street-Shanghai_1	100	6	206.00394
1388	APPO	street-Shanghai_2	100	6	99.56071
1389	APPO	street-Sydney_0	100	6	78.78478
1390	APPO	street-Sydney_1	100	6	87.60294
1391	APPO	street-Sydney_2	100	6	97.87063
1392	APPO	wc3-riverrun	100	6	83.67525
1393	APPO	wc3-scorchedbasin	100	6	104.74465
1394	APPO	wc3-stromguarde	100	6	91.53984
1395	APPO	wc3-swampofsorrows	100	6	92.63221
1396	APPO	wc3-thecrucible	100	6	86.61168
1397	APPO	wc3-theglaive	100	6	102.42807
1398	APPO	wc3-timbermawhold	100	6	78.91368
1399	APPO	wc3-tranquilpaths	100	6	108.78044
1400	APPO	sc1-TaleofTwoCities	125	6	100.28873
1401	APPO	sc1-TheFrozenSea	125	6	100.31576
1402	APPO	sc1-TheHighway	125	6	135.14219
1403	APPO	sc1-TheatreofWar	125	6	91.95114
1404	APPO	sc1-ThinIce	125	6	96.88888
1405	APPO	sc1-Tribes	125	6	94.70547
1406	APPO	sc1-Triskelion	125	6	99.18732
1407	APPO	sc1-Turbo	125	6	90.7841
1408	APPO	sc1-Typhoon	125	6	83.76051
1409	APPO	sc1-ValleyofRe	125	6	109.10751
1410	APPO	sc1-WarpGates	125	6	92.05441
1411	APPO	sc1-WatersEdge	125	6	95.71675
1412	APPO	sc1-WaypointJunction	125	6	99.59565
1413	APPO	sc1-WheelofWar	125	6	99.15037
1414	APPO	street-Shanghai_0	125	6	89.27777
1415	APPO	street-Shanghai_1	125	6	93.63768
1416	APPO	street-Shanghai_2	125	6	94.85529
1417	APPO	street-Sydney_0	125	6	98.70184
1418	APPO	street-Sydney_1	125	6	86.2779
1419	APPO	street-Sydney_2	125	6	99.37384
1420	APPO	wc3-riverrun	125	6	101.68596
1421	APPO	wc3-scorchedbasin	125	6	97.05153
1422	APPO	wc3-stromguarde	125	6	94.90398
1423	APPO	wc3-swampofsorrows	125	6	104.97466
1424	APPO	wc3-thecrucible	125	6	81.83834
1425	APPO	wc3-theglaive	125	6	108.29081
1426	APPO	wc3-timbermawhold	125	6	98.93185
1427	APPO	wc3-tranquilpaths	125	6	102.10895
1428	APPO	sc1-TaleofTwoCities	150	6	163.95542
1429	APPO	sc1-TheFrozenSea	150	6	95.50416
1430	APPO	sc1-TheHighway	150	6	111.92852
1431	APPO	sc1-TheatreofWar	150	6	103.09559
1432	APPO	sc1-ThinIce	150	6	91.83419
1433	APPO	sc1-Tribes	150	6	98.50713
1434	APPO	sc1-Triskelion	150	6	89.80785
1435	APPO	sc1-Turbo	150	6	93.93006
1436	APPO	sc1-Typhoon	150	6	95.74373
1437	APPO	sc1-ValleyofRe	150	6	91.6448
1438	APPO	sc1-WarpGates	150	6	96.87923
1439	APPO	sc1-WatersEdge	150	6	96.16837
1440	APPO	sc1-WaypointJunction	150	6	95.48648
1441	APPO	sc1-WheelofWar	150	6	89.75915
1442	APPO	street-Shanghai_0	150	6	88.44245
1443	APPO	street-Shanghai_1	150	6	90.46461
1444	APPO	street-Shanghai_2	150	6	99.26009
1445	APPO	street-Sydney_0	150	6	95.26299
1446	APPO	street-Sydney_1	150	6	100.23185
1447	APPO	street-Sydney_2	150	6	106.72331
1448	APPO	wc3-riverrun	150	6	92.91356
1449	APPO	wc3-scorchedbasin	150	6	93.66306
1450	APPO	wc3-stromguarde	150	6	101.6436
1451	APPO	wc3-swampofsorrows	150	6	96.9678
1452	APPO	wc3-thecrucible	150	6	98.58889
1453	APPO	wc3-theglaive	150	6	104.30742
1454	APPO	wc3-timbermawhold	150	6	39.25687
1455	APPO	wc3-tranquilpaths	150	6	104.53819
1456	APPO	sc1-TaleofTwoCities	175	6	92.5983
1457	APPO	sc1-TheFrozenSea	175	6	81.61954
1458	APPO	sc1-TheHighway	175	6	94.55487
1459	APPO	sc1-TheatreofWar	175	6	101.26872
1460	APPO	sc1-ThinIce	175	6	97.03266
1461	APPO	sc1-Tribes	175	6	94.5759
1462	APPO	sc1-Triskelion	175	6	126.15022
1463	APPO	sc1-Turbo	175	6	102.31787
1464	APPO	sc1-Typhoon	175	6	108.13093
1465	APPO	sc1-ValleyofRe	175	6	102.68516
1466	APPO	sc1-WarpGates	175	6	94.85604
1467	APPO	sc1-WatersEdge	175	6	90.81591
1468	APPO	sc1-WaypointJunction	175	6	95.1228
1469	APPO	sc1-WheelofWar	175	6	103.09074
1470	APPO	street-Shanghai_0	175	6	97.208
1471	APPO	street-Shanghai_1	175	6	110.06807
1472	APPO	street-Shanghai_2	175	6	94.96396
1473	APPO	street-Sydney_0	175	6	96.06127
1474	APPO	street-Sydney_1	175	6	103.25557
1475	APPO	street-Sydney_2	175	6	91.72456
1476	APPO	wc3-riverrun	175	6	106.19869
1477	APPO	wc3-scorchedbasin	175	6	91.7246
1478	APPO	wc3-stromguarde	175	6	103.39138
1479	APPO	wc3-swampofsorrows	175	6	91.0191
1480	APPO	wc3-thecrucible	175	6	90.09709
1481	APPO	wc3-theglaive	175	6	104.79341
1482	APPO	wc3-timbermawhold	175	6	75.42495
1483	APPO	wc3-tranquilpaths	175	6	93.49771
1484	APPO	sc1-TaleofTwoCities	200	6	99.06619
1485	APPO	sc1-TheFrozenSea	200	6	88.56304
1486	APPO	sc1-TheHighway	200	6	93.09513
1487	APPO	sc1-TheatreofWar	200	6	90.84859
1488	APPO	sc1-ThinIce	200	6	92.96632
1489	APPO	sc1-Tribes	200	6	136.15465
1490	APPO	sc1-Triskelion	200	6	107.29086
1491	APPO	sc1-Turbo	200	6	92.98229
1492	APPO	sc1-Typhoon	200	6	90.48379
1493	APPO	sc1-ValleyofRe	200	6	101.75028
1494	APPO	sc1-WarpGates	200	6	100.4206
1495	APPO	sc1-WatersEdge	200	6	106.64432
1496	APPO	sc1-WaypointJunction	200	6	94.79741
1497	APPO	sc1-WheelofWar	200	6	104.66405
1498	APPO	street-Shanghai_0	200	6	93.37439
1499	APPO	street-Shanghai_1	200	6	109.26538
1500	APPO	street-Shanghai_2	200	6	96.26854
1501	APPO	street-Sydney_0	200	6	94.09424
1502	APPO	street-Sydney_1	200	6	101.37617
1503	APPO	street-Sydney_2	200	6	91.3164
1504	APPO	wc3-riverrun	200	6	89.99676
1505	APPO	wc3-scorchedbasin	200	6	95.94409
1506	APPO	wc3-stromguarde	200	6	96.67081
1507	APPO	wc3-swampofsorrows	200	6	149.52303
1508	APPO	wc3-thecrucible	200	6	97.7359
1509	APPO	wc3-theglaive	200	6	88.96554
1510	APPO	wc3-timbermawhold	200	6	88.45263
1511	APPO	wc3-tranquilpaths	200	6	95.23807
1512	APPO	sc1-TaleofTwoCities	0	7	112.67028
1513	APPO	sc1-TheFrozenSea	0	7	91.25573
1514	APPO	sc1-TheHighway	0	7	116.4139
1515	APPO	sc1-TheatreofWar	0	7	98.41196
1516	APPO	sc1-ThinIce	0	7	111.98968
1517	APPO	sc1-Tribes	0	7	110.48595
1518	APPO	sc1-Triskelion	0	7	95.72652
1519	APPO	sc1-Turbo	0	7	154.75535
1520	APPO	sc1-Typhoon	0	7	107.5654
1521	APPO	sc1-ValleyofRe	0	7	103.56952
1522	APPO	sc1-WarpGates	0	7	107.09345
1523	APPO	sc1-WatersEdge	0	7	109.93358
1524	APPO	sc1-WaypointJunction	0	7	89.41358
1525	APPO	sc1-WheelofWar	0	7	105.50306
1526	APPO	street-Shanghai_0	0	7	108.85346
1527	APPO	street-Shanghai_1	0	7	106.43482
1528	APPO	street-Shanghai_2	0	7	89.21103
1529	APPO	street-Sydney_0	0	7	101.959
1530	APPO	street-Sydney_1	0	7	106.87961
1531	APPO	street-Sydney_2	0	7	95.08357
1532	APPO	wc3-riverrun	0	7	108.97461
1533	APPO	wc3-scorchedbasin	0	7	87.00579
1534	APPO	wc3-stromguarde	0	7	93.02221
1535	APPO	wc3-swampofsorrows	0	7	99.63034
1536	APPO	wc3-thecrucible	0	7	102.60288
1537	APPO	wc3-theglaive	0	7	97.17616
1538	APPO	wc3-timbermawhold	0	7	97.96225
1539	APPO	wc3-tranquilpaths	0	7	104.17804
1540	APPO	sc1-TaleofTwoCities	25	7	103.59039
1541	APPO	sc1-TheFrozenSea	25	7	93.3772
1542	APPO	sc1-TheHighway	25	7	142.37856
1543	APPO	sc1-TheatreofWar	25	7	90.01289
1544	APPO	sc1-ThinIce	25	7	96.19137
1545	APPO	sc1-Tribes	25	7	89.89154
1546	APPO	sc1-Triskelion	25	7	91.03171
1547	APPO	sc1-Turbo	25	7	91.26377
1548	APPO	sc1-Typhoon	25	7	110.6272
1549	APPO	sc1-ValleyofRe	25	7	80.01135
1550	APPO	sc1-WarpGates	25	7	96.28183
1551	APPO	sc1-WatersEdge	25	7	98.41639
1552	APPO	sc1-WaypointJunction	25	7	83.22069
1553	APPO	sc1-WheelofWar	25	7	99.89981
1554	APPO	street-Shanghai_0	25	7	105.72575
1555	APPO	street-Shanghai_1	25	7	95.85824
1556	APPO	street-Shanghai_2	25	7	95.1446
1557	APPO	street-Sydney_0	25	7	105.12209
1558	APPO	street-Sydney_1	25	7	102.55055
1559	APPO	street-Sydney_2	25	7	109.44725
1560	APPO	wc3-riverrun	25	7	91.66791
1561	APPO	wc3-scorchedbasin	25	7	107.15093
1562	APPO	wc3-stromguarde	25	7	96.75518
1563	APPO	wc3-swampofsorrows	25	7	83.9501
1564	APPO	wc3-thecrucible	25	7	97.76048
1565	APPO	wc3-theglaive	25	7	96.19019
1566	APPO	wc3-timbermawhold	25	7	95.67387
1567	APPO	wc3-tranquilpaths	25	7	83.32879
1568	APPO	sc1-TaleofTwoCities	50	7	107.46426
1569	APPO	sc1-TheFrozenSea	50	7	101.69581
1570	APPO	sc1-TheHighway	50	7	91.86921
1571	APPO	sc1-TheatreofWar	50	7	98.11092
1572	APPO	sc1-ThinIce	50	7	99.46199
1573	APPO	sc1-Tribes	50	7	103.38456
1574	APPO	sc1-Triskelion	50	7	104.3106
1575	APPO	sc1-Turbo	50	7	107.09285
1576	APPO	sc1-Typhoon	50	7	98.44859
1577	APPO	sc1-ValleyofRe	50	7	81.36544
1578	APPO	sc1-WarpGates	50	7	94.12476
1579	APPO	sc1-WatersEdge	50	7	93.53574
1580	APPO	sc1-WaypointJunction	50	7	103.64228
1581	APPO	sc1-WheelofWar	50	7	105.82526
1582	APPO	street-Shanghai_0	50	7	97.06159
1583	APPO	street-Shanghai_1	50	7	102.34235
1584	APPO	street-Shanghai_2	50	7	87.56602
1585	APPO	street-Sydney_0	50	7	106.27411
1586	APPO	street-Sydney_1	50	7	160.50433
1587	APPO	street-Sydney_2	50	7	102.29395
1588	APPO	wc3-riverrun	50	7	102.28465
1589	APPO	wc3-scorchedbasin	50	7	108.33742
1590	APPO	wc3-stromguarde	50	7	101.5466
1591	APPO	wc3-swampofsorrows	50	7	65.72146
1592	APPO	wc3-thecrucible	50	7	106.65222
1593	APPO	wc3-theglaive	50	7	92.31869
1594	APPO	wc3-timbermawhold	50	7	87.63308
1595	APPO	wc3-tranquilpaths	50	7	99.21216
1596	APPO	sc1-TaleofTwoCities	75	7	86.42929
1597	APPO	sc1-TheFrozenSea	75	7	98.05406
1598	APPO	sc1-TheHighway	75	7	102.22102
1599	APPO	sc1-TheatreofWar	75	7	101.74844
1600	APPO	sc1-ThinIce	75	7	92.50964
1601	APPO	sc1-Tribes	75	7	87.55053
1602	APPO	sc1-Triskelion	75	7	103.19129
1603	APPO	sc1-Turbo	75	7	105.71671
1604	APPO	sc1-Typhoon	75	7	114.06207
1605	APPO	sc1-ValleyofRe	75	7	75.44658
1606	APPO	sc1-WarpGates	75	7	186.13406
1607	APPO	sc1-WatersEdge	75	7	99.0142
1608	APPO	sc1-WaypointJunction	75	7	87.84415
1609	APPO	sc1-WheelofWar	75	7	96.29668
1610	APPO	street-Shanghai_0	75	7	104.11674
1611	APPO	street-Shanghai_1	75	7	100.71296
1612	APPO	street-Shanghai_2	75	7	98.7784
1613	APPO	street-Sydney_0	75	7	102.63499
1614	APPO	street-Sydney_1	75	7	91.25058
1615	APPO	street-Sydney_2	75	7	102.89082
1616	APPO	wc3-riverrun	75	7	94.38157
1617	APPO	wc3-scorchedbasin	75	7	92.21799
1618	APPO	wc3-stromguarde	75	7	96.32697
1619	APPO	wc3-swampofsorrows	75	7	54.78329
1620	APPO	wc3-thecrucible	75	7	97.40119
1621	APPO	wc3-theglaive	75	7	109.2694
1622	APPO	wc3-timbermawhold	75	7	79.47663
1623	APPO	wc3-tranquilpaths	75	7	100.26612
1624	APPO	sc1-TaleofTwoCities	100	7	112.44367
1625	APPO	sc1-TheFrozenSea	100	7	112.23656
1626	APPO	sc1-TheHighway	100	7	96.07323
1627	APPO	sc1-TheatreofWar	100	7	133.80502
1628	APPO	sc1-ThinIce	100	7	93.20903
1629	APPO	sc1-Tribes	100	7	93.13689
1630	APPO	sc1-Triskelion	100	7	96.72672
1631	APPO	sc1-Turbo	100	7	106.47392
1632	APPO	sc1-Typhoon	100	7	92.45092
1633	APPO	sc1-ValleyofRe	100	7	87.1435
1634	APPO	sc1-WarpGates	100	7	109.90251
1635	APPO	sc1-WatersEdge	100	7	90.44428
1636	APPO	sc1-WaypointJunction	100	7	72.06865
1637	APPO	sc1-WheelofWar	100	7	105.02099
1638	APPO	street-Shanghai_0	100	7	92.98874
1639	APPO	street-Shanghai_1	100	7	93.13525
1640	APPO	street-Shanghai_2	100	7	93.51417
1641	APPO	street-Sydney_0	100	7	119.05123
1642	APPO	street-Sydney_1	100	7	107.9624
1643	APPO	street-Sydney_2	100	7	89.08583
1644	APPO	wc3-riverrun	100	7	98.46145
1645	APPO	wc3-scorchedbasin	100	7	113.89591
1646	APPO	wc3-stromguarde	100	7	97.87027
1647	APPO	wc3-swampofsorrows	100	7	57.07609
1648	APPO	wc3-thecrucible	100	7	107.7025
1649	APPO	wc3-theglaive	100	7	93.29297
1650	APPO	wc3-timbermawhold	100	7	142.92579
1651	APPO	wc3-tranquilpaths	100	7	83.01155
1652	APPO	sc1-TaleofTwoCities	125	7	91.59375
1653	APPO	sc1-TheFrozenSea	125	7	106.63731
1654	APPO	sc1-TheHighway	125	7	102.80782
1655	APPO	sc1-TheatreofWar	125	7	102.91938
1656	APPO	sc1-ThinIce	125	7	89.2276
1657	APPO	sc1-Tribes	125	7	93.05703
1658	APPO	sc1-Triskelion	125	7	92.14621
1659	APPO	sc1-Turbo	125	7	108.41473
1660	APPO	sc1-Typhoon	125	7	93.11903
1661	APPO	sc1-ValleyofRe	125	7	92.89628
1662	APPO	sc1-WarpGates	125	7	114.58516
1663	APPO	sc1-WatersEdge	125	7	96.87062
1664	APPO	sc1-WaypointJunction	125	7	94.26882
1665	APPO	sc1-WheelofWar	125	7	102.95085
1666	APPO	street-Shanghai_0	125	7	95.90399
1667	APPO	street-Shanghai_1	125	7	101.21323
1668	APPO	street-Shanghai_2	125	7	85.85168
1669	APPO	street-Sydney_0	125	7	89.7467
1670	APPO	street-Sydney_1	125	7	101.17494
1671	APPO	street-Sydney_2	125	7	132.91255
1672	APPO	wc3-riverrun	125	7	95.70052
1673	APPO	wc3-scorchedbasin	125	7	208.94201
1674	APPO	wc3-stromguarde	125	7	107.09755
1675	APPO	wc3-swampofsorrows	125	7	50.1974
1676	APPO	wc3-thecrucible	125	7	95.86989
1677	APPO	wc3-theglaive	125	7	95.19753
1678	APPO	wc3-timbermawhold	125	7	95.25628
1679	APPO	wc3-tranquilpaths	125	7	94.49912
1680	APPO	sc1-TaleofTwoCities	150	7	94.9759
1681	APPO	sc1-TheFrozenSea	150	7	111.89114
1682	APPO	sc1-TheHighway	150	7	93.22377
1683	APPO	sc1-TheatreofWar	150	7	87.93398
1684	APPO	sc1-ThinIce	150	7	95.80838
1685	APPO	sc1-Tribes	150	7	99.44005
1686	APPO	sc1-Triskelion	150	7	103.99101
1687	APPO	sc1-Turbo	150	7	100.78471
1688	APPO	sc1-Typhoon	150	7	96.38152
1689	APPO	sc1-ValleyofRe	150	7	80.54505
1690	APPO	sc1-WarpGates	150	7	92.72758
1691	APPO	sc1-WatersEdge	150	7	97.08207
1692	APPO	sc1-WaypointJunction	150	7	96.54885
1693	APPO	sc1-WheelofWar	150	7	107.01005
1694	APPO	street-Shanghai_0	150	7	95.25576
1695	APPO	street-Shanghai_1	150	7	93.21464
1696	APPO	street-Shanghai_2	150	7	90.34263
1697	APPO	street-Sydney_0	150	7	95.80928
1698	APPO	street-Sydney_1	150	7	84.7832
1699	APPO	street-Sydney_2	150	7	99.08713
1700	APPO	wc3-riverrun	150	7	97.84283
1701	APPO	wc3-scorchedbasin	150	7	100.11249
1702	APPO	wc3-stromguarde	150	7	106.99616
1703	APPO	wc3-swampofsorrows	150	7	41.8604
1704	APPO	wc3-thecrucible	150	7	91.53586
1705	APPO	wc3-theglaive	150	7	95.52311
1706	APPO	wc3-timbermawhold	150	7	95.11267
1707	APPO	wc3-tranquilpaths	150	7	102.76032
1708	APPO	sc1-TaleofTwoCities	175	7	101.0789
1709	APPO	sc1-TheFrozenSea	175	7	103.8702
1710	APPO	sc1-TheHighway	175	7	126.25484
1711	APPO	sc1-TheatreofWar	175	7	108.58238
1712	APPO	sc1-ThinIce	175	7	104.41373
1713	APPO	sc1-Tribes	175	7	102.73291
1714	APPO	sc1-Triskelion	175	7	94.20191
1715	APPO	sc1-Turbo	175	7	101.73988
1716	APPO	sc1-Typhoon	175	7	97.95032
1717	APPO	sc1-ValleyofRe	175	7	75.24104
1718	APPO	sc1-WarpGates	175	7	93.91281
1719	APPO	sc1-WatersEdge	175	7	93.74937
1720	APPO	sc1-WaypointJunction	175	7	101.29241
1721	APPO	sc1-WheelofWar	175	7	96.66478
1722	APPO	street-Shanghai_0	175	7	104.73715
1723	APPO	street-Shanghai_1	175	7	98.52456
1724	APPO	street-Shanghai_2	175	7	81.42511
1725	APPO	street-Sydney_0	175	7	97.31884
1726	APPO	street-Sydney_1	175	7	90.91868
1727	APPO	street-Sydney_2	175	7	94.95576
1728	APPO	wc3-riverrun	175	7	100.83644
1729	APPO	wc3-scorchedbasin	175	7	97.28007
1730	APPO	wc3-stromguarde	175	7	104.70301
1731	APPO	wc3-swampofsorrows	175	7	41.01887
1732	APPO	wc3-thecrucible	175	7	94.99261
1733	APPO	wc3-theglaive	175	7	98.78242
1734	APPO	wc3-timbermawhold	175	7	93.02335
1735	APPO	wc3-tranquilpaths	175	7	88.33289
1736	APPO	sc1-TaleofTwoCities	200	7	105.54081
1737	APPO	sc1-TheFrozenSea	200	7	92.07004
1738	APPO	sc1-TheHighway	200	7	98.0597
1739	APPO	sc1-TheatreofWar	200	7	90.0867
1740	APPO	sc1-ThinIce	200	7	107.95116
1741	APPO	sc1-Tribes	200	7	95.41024
1742	APPO	sc1-Triskelion	200	7	95.84196
1743	APPO	sc1-Turbo	200	7	94.67293
1744	APPO	sc1-Typhoon	200	7	104.11229
1745	APPO	sc1-ValleyofRe	200	7	76.44816
1746	APPO	sc1-WarpGates	200	7	95.3326
1747	APPO	sc1-WatersEdge	200	7	102.31912
1748	APPO	sc1-WaypointJunction	200	7	89.13578
1749	APPO	sc1-WheelofWar	200	7	92.92479
1750	APPO	street-Shanghai_0	200	7	99.30143
1751	APPO	street-Shanghai_1	200	7	211.97841
1752	APPO	street-Shanghai_2	200	7	92.07896
1753	APPO	street-Sydney_0	200	7	115.20382
1754	APPO	street-Sydney_1	200	7	88.37745
1755	APPO	street-Sydney_2	200	7	118.40819
1756	APPO	wc3-riverrun	200	7	90.78898
1757	APPO	wc3-scorchedbasin	200	7	102.94375
1758	APPO	wc3-stromguarde	200	7	99.20121
1759	APPO	wc3-swampofsorrows	200	7	43.47908
1760	APPO	wc3-thecrucible	200	7	92.27209
1761	APPO	wc3-theglaive	200	7	98.09719
1762	APPO	wc3-timbermawhold	200	7	105.00537
1763	APPO	wc3-tranquilpaths	200	7	104.90312
1764	APPO	sc1-TaleofTwoCities	0	8	95.86328
1765	APPO	sc1-TheFrozenSea	0	8	108.49337
1766	APPO	sc1-TheHighway	0	8	101.7023
1767	APPO	sc1-TheatreofWar	0	8	147.29093
1768	APPO	sc1-ThinIce	0	8	108.79634
1769	APPO	sc1-Tribes	0	8	103.4466
1770	APPO	sc1-Triskelion	0	8	110.51968
1771	APPO	sc1-Turbo	0	8	99.60199
1772	APPO	sc1-Typhoon	0	8	101.7308
1773	APPO	sc1-ValleyofRe	0	8	115.87312
1774	APPO	sc1-WarpGates	0	8	95.50082
1775	APPO	sc1-WatersEdge	0	8	112.53836
1776	APPO	sc1-WaypointJunction	0	8	103.37045
1777	APPO	sc1-WheelofWar	0	8	108.03294
1778	APPO	street-Shanghai_0	0	8	102.5817
1779	APPO	street-Shanghai_1	0	8	84.71158
1780	APPO	street-Shanghai_2	0	8	107.94498
1781	APPO	street-Sydney_0	0	8	96.64145
1782	APPO	street-Sydney_1	0	8	98.66567
1783	APPO	street-Sydney_2	0	8	98.02629
1784	APPO	wc3-riverrun	0	8	108.86098
1785	APPO	wc3-scorchedbasin	0	8	110.38836
1786	APPO	wc3-stromguarde	0	8	109.27709
1787	APPO	wc3-swampofsorrows	0	8	88.52284
1788	APPO	wc3-thecrucible	0	8	98.54079
1789	APPO	wc3-theglaive	0	8	98.95019
1790	APPO	wc3-timbermawhold	0	8	92.62134
1791	APPO	wc3-tranquilpaths	0	8	101.78397
1792	APPO	sc1-TaleofTwoCities	25	8	154.86519
1793	APPO	sc1-TheFrozenSea	25	8	105.14681
1794	APPO	sc1-TheHighway	25	8	100.35207
1795	APPO	sc1-TheatreofWar	25	8	96.27495
1796	APPO	sc1-ThinIce	25	8	100.28952
1797	APPO	sc1-Tribes	25	8	90.82965
1798	APPO	sc1-Triskelion	25	8	95.07112
1799	APPO	sc1-Turbo	25	8	106.5924
1800	APPO	sc1-Typhoon	25	8	96.90093
1801	APPO	sc1-ValleyofRe	25	8	93.26594
1802	APPO	sc1-WarpGates	25	8	92.04158
1803	APPO	sc1-WatersEdge	25	8	102.41589
1804	APPO	sc1-WaypointJunction	25	8	130.04839
1805	APPO	sc1-WheelofWar	25	8	100.30967
1806	APPO	street-Shanghai_0	25	8	104.12363
1807	APPO	street-Shanghai_1	25	8	75.56567
1808	APPO	street-Shanghai_2	25	8	97.18112
1809	APPO	street-Sydney_0	25	8	103.91993
1810	APPO	street-Sydney_1	25	8	108.35864
1811	APPO	street-Sydney_2	25	8	117.36855
1812	APPO	wc3-riverrun	25	8	86.32708
1813	APPO	wc3-scorchedbasin	25	8	109.65558
1814	APPO	wc3-stromguarde	25	8	105.23761
1815	APPO	wc3-swampofsorrows	25	8	98.98575
1816	APPO	wc3-thecrucible	25	8	107.23219
1817	APPO	wc3-theglaive	25	8	101.11026
1818	APPO	wc3-timbermawhold	25	8	128.15317
1819	APPO	wc3-tranquilpaths	25	8	96.20473
1820	APPO	sc1-TaleofTwoCities	50	8	88.98645
1821	APPO	sc1-TheFrozenSea	50	8	106.95472
1822	APPO	sc1-TheHighway	50	8	94.34979
1823	APPO	sc1-TheatreofWar	50	8	161.28453
1824	APPO	sc1-ThinIce	50	8	94.61082
1825	APPO	sc1-Tribes	50	8	116.88877
1826	APPO	sc1-Triskelion	50	8	97.19725
1827	APPO	sc1-Turbo	50	8	92.3798
1828	APPO	sc1-Typhoon	50	8	94.62843
1829	APPO	sc1-ValleyofRe	50	8	97.77112
1830	APPO	sc1-WarpGates	50	8	108.28109
1831	APPO	sc1-WatersEdge	50	8	92.67268
1832	APPO	sc1-WaypointJunction	50	8	92.37211
1833	APPO	sc1-WheelofWar	50	8	112.28017
1834	APPO	street-Shanghai_0	50	8	106.58251
1835	APPO	street-Shanghai_1	50	8	69.07978
1836	APPO	street-Shanghai_2	50	8	214.98977
1837	APPO	street-Sydney_0	50	8	125.15766
1838	APPO	street-Sydney_1	50	8	97.55002
1839	APPO	street-Sydney_2	50	8	110.41493
1840	APPO	wc3-riverrun	50	8	97.01241
1841	APPO	wc3-scorchedbasin	50	8	100.86577
1842	APPO	wc3-stromguarde	50	8	106.75841
1843	APPO	wc3-swampofsorrows	50	8	89.72939
1844	APPO	wc3-thecrucible	50	8	101.0699
1845	APPO	wc3-theglaive	50	8	105.18999
1846	APPO	wc3-timbermawhold	50	8	88.10484
1847	APPO	wc3-tranquilpaths	50	8	111.73202
1848	APPO	sc1-TaleofTwoCities	75	8	91.18479
1849	APPO	sc1-TheFrozenSea	75	8	98.15765
1850	APPO	sc1-TheHighway	75	8	112.56508
1851	APPO	sc1-TheatreofWar	75	8	98.4723
1852	APPO	sc1-ThinIce	75	8	91.95111
1853	APPO	sc1-Tribes	75	8	89.79041
1854	APPO	sc1-Triskelion	75	8	99.82659
1855	APPO	sc1-Turbo	75	8	93.96458
1856	APPO	sc1-Typhoon	75	8	113.95843
1857	APPO	sc1-ValleyofRe	75	8	90.30545
1858	APPO	sc1-WarpGates	75	8	112.77969
1859	APPO	sc1-WatersEdge	75	8	100.40842
1860	APPO	sc1-WaypointJunction	75	8	98.63631
1861	APPO	sc1-WheelofWar	75	8	97.3961
1862	APPO	street-Shanghai_0	75	8	102.41205
1863	APPO	street-Shanghai_1	75	8	62.98027
1864	APPO	street-Shanghai_2	75	8	103.27025
1865	APPO	street-Sydney_0	75	8	98.08194
1866	APPO	street-Sydney_1	75	8	115.42891
1867	APPO	street-Sydney_2	75	8	106.3309
1868	APPO	wc3-riverrun	75	8	95.667
1869	APPO	wc3-scorchedbasin	75	8	90.67752
1870	APPO	wc3-stromguarde	75	8	98.18548
1871	APPO	wc3-swampofsorrows	75	8	107.48646
1872	APPO	wc3-thecrucible	75	8	92.36368
1873	APPO	wc3-theglaive	75	8	88.21664
1874	APPO	wc3-timbermawhold	75	8	84.99997
1875	APPO	wc3-tranquilpaths	75	8	100.14939
1876	APPO	sc1-TaleofTwoCities	100	8	106.01167
1877	APPO	sc1-TheFrozenSea	100	8	92.97759
1878	APPO	sc1-TheHighway	100	8	180.90599
1879	APPO	sc1-TheatreofWar	100	8	95.24632
1880	APPO	sc1-ThinIce	100	8	93.62172
1881	APPO	sc1-Tribes	100	8	103.15137
1882	APPO	sc1-Triskelion	100	8	104.38807
1883	APPO	sc1-Turbo	100	8	95.69408
1884	APPO	sc1-Typhoon	100	8	108.81958
1885	APPO	sc1-ValleyofRe	100	8	100.78821
1886	APPO	sc1-WarpGates	100	8	93.08141
1887	APPO	sc1-WatersEdge	100	8	94.09188
1888	APPO	sc1-WaypointJunction	100	8	137.04535
1889	APPO	sc1-WheelofWar	100	8	91.72515
1890	APPO	street-Shanghai_0	100	8	108.70414
1891	APPO	street-Shanghai_1	100	8	57.96602
1892	APPO	street-Shanghai_2	100	8	101.47701
1893	APPO	street-Sydney_0	100	8	102.47459
1894	APPO	street-Sydney_1	100	8	220.49288
1895	APPO	street-Sydney_2	100	8	100.79947
1896	APPO	wc3-riverrun	100	8	84.37423
1897	APPO	wc3-scorchedbasin	100	8	89.98265
1898	APPO	wc3-stromguarde	100	8	107.17347
1899	APPO	wc3-swampofsorrows	100	8	92.54435
1900	APPO	wc3-thecrucible	100	8	147.63177
1901	APPO	wc3-theglaive	100	8	105.81166
1902	APPO	wc3-timbermawhold	100	8	135.54679
1903	APPO	wc3-tranquilpaths	100	8	90.80632
1904	APPO	sc1-TaleofTwoCities	125	8	108.56459
1905	APPO	sc1-TheFrozenSea	125	8	92.83618
1906	APPO	sc1-TheHighway	125	8	110.66522
1907	APPO	sc1-TheatreofWar	125	8	124.04784
1908	APPO	sc1-ThinIce	125	8	102.73449
1909	APPO	sc1-Tribes	125	8	104.75017
1910	APPO	sc1-Triskelion	125	8	214.27432
1911	APPO	sc1-Turbo	125	8	97.93454
1912	APPO	sc1-Typhoon	125	8	91.52025
1913	APPO	sc1-ValleyofRe	125	8	86.32074
1914	APPO	sc1-WarpGates	125	8	121.44144
1915	APPO	sc1-WatersEdge	125	8	101.2133
1916	APPO	sc1-WaypointJunction	125	8	91.34459
1917	APPO	sc1-WheelofWar	125	8	105.75704
1918	APPO	street-Shanghai_0	125	8	101.59075
1919	APPO	street-Shanghai_1	125	8	54.9451
1920	APPO	street-Shanghai_2	125	8	106.31516
1921	APPO	street-Sydney_0	125	8	93.88285
1922	APPO	street-Sydney_1	125	8	102.60523
1923	APPO	street-Sydney_2	125	8	105.0635
1924	APPO	wc3-riverrun	125	8	96.2587
1925	APPO	wc3-scorchedbasin	125	8	89.04667
1926	APPO	wc3-stromguarde	125	8	95.07284
1927	APPO	wc3-swampofsorrows	125	8	82.83433
1928	APPO	wc3-thecrucible	125	8	94.89357
1929	APPO	wc3-theglaive	125	8	91.53423
1930	APPO	wc3-timbermawhold	125	8	73.85419
1931	APPO	wc3-tranquilpaths	125	8	97.73231
1932	APPO	sc1-TaleofTwoCities	150	8	105.15795
1933	APPO	sc1-TheFrozenSea	150	8	140.84666
1934	APPO	sc1-TheHighway	150	8	92.67583
1935	APPO	sc1-TheatreofWar	150	8	107.42511
1936	APPO	sc1-ThinIce	150	8	95.63864
1937	APPO	sc1-Tribes	150	8	93.2511
1938	APPO	sc1-Triskelion	150	8	94.80819
1939	APPO	sc1-Turbo	150	8	90.47674
1940	APPO	sc1-Typhoon	150	8	99.74322
1941	APPO	sc1-ValleyofRe	150	8	109.65172
1942	APPO	sc1-WarpGates	150	8	94.80332
1943	APPO	sc1-WatersEdge	150	8	92.33012
1944	APPO	sc1-WaypointJunction	150	8	92.65611
1945	APPO	sc1-WheelofWar	150	8	106.57722
1946	APPO	street-Shanghai_0	150	8	91.66811
1947	APPO	street-Shanghai_1	150	8	53.32009
1948	APPO	street-Shanghai_2	150	8	103.25552
1949	APPO	street-Sydney_0	150	8	91.80031
1950	APPO	street-Sydney_1	150	8	99.11572
1951	APPO	street-Sydney_2	150	8	97.75846
1952	APPO	wc3-riverrun	150	8	97.60626
1953	APPO	wc3-scorchedbasin	150	8	102.00602
1954	APPO	wc3-stromguarde	150	8	103.33379
1955	APPO	wc3-swampofsorrows	150	8	83.6104
1956	APPO	wc3-thecrucible	150	8	96.93469
1957	APPO	wc3-theglaive	150	8	103.85376
1958	APPO	wc3-timbermawhold	150	8	108.36939
1959	APPO	wc3-tranquilpaths	150	8	91.53508
1960	APPO	sc1-TaleofTwoCities	175	8	110.77841
1961	APPO	sc1-TheFrozenSea	175	8	106.44162
1962	APPO	sc1-TheHighway	175	8	102.41394
1963	APPO	sc1-TheatreofWar	175	8	92.84408
1964	APPO	sc1-ThinIce	175	8	91.03586
1965	APPO	sc1-Tribes	175	8	90.197
1966	APPO	sc1-Triskelion	175	8	94.66534
1967	APPO	sc1-Turbo	175	8	96.9993
1968	APPO	sc1-Typhoon	175	8	93.84315
1969	APPO	sc1-ValleyofRe	175	8	104.9566
1970	APPO	sc1-WarpGates	175	8	101.33816
1971	APPO	sc1-WatersEdge	175	8	92.48118
1972	APPO	sc1-WaypointJunction	175	8	99.09552
1973	APPO	sc1-WheelofWar	175	8	105.92088
1974	APPO	street-Shanghai_0	175	8	94.44809
1975	APPO	street-Shanghai_1	175	8	47.67967
1976	APPO	street-Shanghai_2	175	8	88.26197
1977	APPO	street-Sydney_0	175	8	92.41562
1978	APPO	street-Sydney_1	175	8	91.28909
1979	APPO	street-Sydney_2	175	8	95.8139
1980	APPO	wc3-riverrun	175	8	80.97108
1981	APPO	wc3-scorchedbasin	175	8	109.57224
1982	APPO	wc3-stromguarde	175	8	130.31653
1983	APPO	wc3-swampofsorrows	175	8	87.63711
1984	APPO	wc3-thecrucible	175	8	99.17336
1985	APPO	wc3-theglaive	175	8	96.93799
1986	APPO	wc3-timbermawhold	175	8	88.49058
1987	APPO	wc3-tranquilpaths	175	8	105.04589
1988	APPO	sc1-TaleofTwoCities	200	8	93.8868
1989	APPO	sc1-TheFrozenSea	200	8	110.83005
1990	APPO	sc1-TheHighway	200	8	109.61649
1991	APPO	sc1-TheatreofWar	200	8	90.75353
1992	APPO	sc1-ThinIce	200	8	91.98316
1993	APPO	sc1-Tribes	200	8	113.98834
1994	APPO	sc1-Triskelion	200	8	95.35843
1995	APPO	sc1-Turbo	200	8	93.63989
1996	APPO	sc1-Typhoon	200	8	93.70422
1997	APPO	sc1-ValleyofRe	200	8	103.59497
1998	APPO	sc1-WarpGates	200	8	95.33053
[truncated: 1,781 more rows]
