# Supplementary material for: Pathfinding in stochastic environments: learning vs planning
Source: PeerJ Comput Sci. 2022 Aug 18;8:e1056. doi: 10.7717/peerj-cs.1056 (PMC9455045; doi:10.7717/peerj-cs.1056)
Supplement: Supplemental Information 1 [file peerj-cs-08-1056-s001.zip › Table1-Figures-6-7-raw-data/GPU:CPU performance/02-SAstar-cpu.csv]

id	algo	map_name	num_obstacles	seed	SPS(CPU)
5737	SA*	sc1-Typhoon	125	8	1464.1353
4255	SA*	street-Sydney_1	125	6	749.30432
4675	SA*	street-Sydney_1	25	7	1048.13572
2533	SA*	sc1-ThinIce	75	4	952.87388
6562	SA*	sc1-TheatreofWar	150	9	33.7797
2290	SA*	sc1-Turbo	0	4	458.9363
5386	SA*	sc1-TheatreofWar	25	8	192.44416
1687	SA*	sc1-TheHighway	50	3	1098.57242
3901	SA*	sc1-WaypointJunction	25	6	793.70009
6619	SA*	wc3-stromguarde	150	9	2189.61301
9748	SA*	sc1-TheFrozenSea	200	13	1660.71108
8764	SA*	sc1-ValleyofRe	125	12	2196.63982
3859	SA*	wc3-timbermawhold	0	6	480.59625
2875	SA*	sc1-Triskelion	175	4	692.89591
7423	SA*	sc1-WarpGates	175	10	986.89684
7330	SA*	sc1-Turbo	150	10	1050.35219
4138	SA*	sc1-Turbo	100	6	295.38445
946	SA*	sc1-Turbo	50	2	873.48086
2110	SA*	sc1-TheatreofWar	175	3	178.46122
9595	SA*	sc1-Triskelion	150	13	1407.65894
2518	SA*	wc3-tranquilpaths	50	4	1071.64064
4951	SA*	wc3-timbermawhold	100	7	722.74838
2956	SA*	sc1-Tribes	200	4	1546.95542
3385	SA*	sc1-Typhoon	100	5	1330.30484
6808	SA*	sc1-TheFrozenSea	0	10	518.59317
5293	SA*	sc1-TaleofTwoCities	0	8	800.06928
3514	SA*	wc3-swampofsorrows	125	5	329.1133
7537	SA*	wc3-riverrun	200	10	1768.28999
6202	SA*	wc3-swampofsorrows	25	9	523.93721
6226	SA*	sc1-TheatreofWar	50	9	573.619
1744	SA*	wc3-scorchedbasin	50	3	1027.62936
970	SA*	street-Shanghai_1	50	2	401.56366
8164	SA*	sc1-Tribes	175	11	331.66615
3631	SA*	sc1-Triskelion	175	5	1130.38595
187	SA*	sc1-Triskelion	50	1	312.6383
6586	SA*	sc1-WatersEdge	150	9	446.92917
6304	SA*	sc1-TheFrozenSea	75	9	359.47942
9436	SA*	sc1-ValleyofRe	100	13	677.48758
6814	SA*	sc1-TheatreofWar	0	10	945.79471
7216	SA*	wc3-theglaive	100	10	76.06627
817	SA*	wc3-riverrun	0	2	1592.75758
1087	SA*	wc3-timbermawhold	75	2	1133.70226
1507	SA*	wc3-timbermawhold	200	2	1468.52336
5863	SA*	wc3-stromguarde	150	8	2147.62773
4654	SA*	sc1-WatersEdge	25	7	548.48644
10684	SA*	sc1-Tribes	25	15	373.19439
9256	SA*	sc1-Tribes	50	13	1406.65603
4813	SA*	sc1-Typhoon	75	7	926.39157
5755	SA*	street-Shanghai_0	125	8	603.40828
10861	SA*	sc1-Typhoon	75	15	1089.4747
2026	SA*	sc1-TheatreofWar	150	3	137.58695
4795	SA*	sc1-TheHighway	75	7	605.40889
10396	SA*	wc3-scorchedbasin	150	14	1794.13655
4348	SA*	wc3-scorchedbasin	150	6	1759.86067
2437	SA*	sc1-TaleofTwoCities	50	4	932.52151
6340	SA*	sc1-WheelofWar	75	9	1235.7594
262	SA*	sc1-TheatreofWar	75	1	732.53528
2866	SA*	sc1-TheatreofWar	175	4	1024.72157
1576	SA*	wc3-scorchedbasin	0	3	1166.59845
7663	SA*	sc1-Triskelion	25	11	821.95844
9610	SA*	sc1-WatersEdge	150	13	1389.68445
9988	SA*	wc3-theglaive	25	14	924.06007
1555	SA*	street-Shanghai_0	0	3	1011.54852
4213	SA*	sc1-ThinIce	125	6	409.48174
6922	SA*	sc1-WatersEdge	25	10	544.09309
658	SA*	wc3-swampofsorrows	175	1	244.02469
3289	SA*	sc1-ThinIce	75	5	86.2671
2827	SA*	street-Sydney_1	150	4	1164.62158
5104	SA*	wc3-scorchedbasin	150	7	2074.89479
10093	SA*	sc1-ThinIce	75	14	266.02084
2569	SA*	street-Shanghai_2	75	4	876.47153
6049	SA*	sc1-TaleofTwoCities	0	9	1287.53616
6556	SA*	sc1-TheFrozenSea	150	9	295.80028
3559	SA*	sc1-WarpGates	150	5	1199.5251
5245	SA*	sc1-WaypointJunction	200	7	234.02152
5500	SA*	sc1-WheelofWar	50	8	304.03615
5497	SA*	sc1-WaypointJunction	50	8	2602.66993
373	SA*	sc1-WaypointJunction	100	1	2391.62602
3562	SA*	sc1-WatersEdge	150	5	1764.34566
8386	SA*	wc3-swampofsorrows	0	12	1098.02248
1657	SA*	wc3-riverrun	25	3	321.10331
7084	SA*	sc1-ValleyofRe	75	10	612.59954
10636	SA*	street-Sydney_0	0	15	998.85271
8359	SA*	street-Shanghai_0	0	12	721.0307
7900	SA*	sc1-TheFrozenSea	100	11	229.71247
412	SA*	wc3-theglaive	100	1	651.29186
7636	SA*	wc3-theglaive	0	11	1452.64556
667	SA*	wc3-timbermawhold	175	1	113.18014
3838	SA*	street-Sydney_2	0	6	1038.17112
757	SA*	sc1-TaleofTwoCities	0	2	950.31182
1321	SA*	wc3-riverrun	150	2	472.53596
4507	SA*	street-Sydney_1	200	6	737.40947
10000	SA*	sc1-TheFrozenSea	50	14	1141.10147
2137	SA*	sc1-WaypointJunction	175	3	1503.24369
619	SA*	sc1-WarpGates	175	1	1499.3203
9316	SA*	wc3-theglaive	50	13	820.89704
6931	SA*	street-Shanghai_0	25	10	552.82705
3103	SA*	wc3-timbermawhold	0	5	1634.84249
7231	SA*	sc1-TheHighway	125	10	1727.5945
5563	SA*	sc1-Triskelion	75	8	299.57045
10984	SA*	wc3-scorchedbasin	100	15	1266.24447
3988	SA*	sc1-WheelofWar	50	6	1377.62751
9403	SA*	wc3-timbermawhold	75	13	175.44098
9859	SA*	sc1-WarpGates	0	14	390.2516
3034	SA*	sc1-TheatreofWar	0	5	885.70874
3163	SA*	street-Sydney_1	25	5	696.03491
5362	SA*	wc3-swampofsorrows	0	8	1752.29353
9817	SA*	wc3-thecrucible	200	13	1753.10286
8704	SA*	street-Sydney_0	100	12	152.5231
10978	SA*	street-Sydney_2	100	15	286.09844
823	SA*	wc3-stromguarde	0	2	1934.50831
10219	SA*	street-Sydney_1	100	14	592.71333
4402	SA*	sc1-WatersEdge	175	6	733.95115
9916	SA*	sc1-TheFrozenSea	25	14	773.59039
2239	SA*	street-Sydney_1	200	3	592.93871
2365	SA*	sc1-ThinIce	25	4	1046.96059
9985	SA*	wc3-thecrucible	25	14	1696.66045
1351	SA*	sc1-TheHighway	175	2	1822.17021
9550	SA*	street-Sydney_2	125	13	1204.25149
376	SA*	sc1-WheelofWar	100	1	1487.4624
5527	SA*	wc3-stromguarde	50	8	1899.44614
3598	SA*	wc3-swampofsorrows	150	5	137.82391
10822	SA*	wc3-swampofsorrows	50	15	250.8024
5371	SA*	wc3-timbermawhold	0	8	1066.25964
5860	SA*	wc3-scorchedbasin	150	8	1135.08654
898	SA*	street-Sydney_2	25	2	339.96712
841	SA*	sc1-TaleofTwoCities	25	2	2234.09541
6733	SA*	sc1-ThinIce	200	9	565.12177
472	SA*	street-Sydney_0	125	1	491.80872
3352	SA*	wc3-theglaive	75	5	1836.31198
2095	SA*	wc3-timbermawhold	150	3	1239.24481
1144	SA*	street-Sydney_0	100	2	651.06221
7672	SA*	sc1-ValleyofRe	25	11	195.86433
11248	SA*	wc3-theglaive	175	15	340.07585
3181	SA*	wc3-thecrucible	25	5	727.09775
10306	SA*	street-Sydney_2	125	14	918.77211
6817	SA*	sc1-ThinIce	0	10	776.81706
8545	SA*	wc3-riverrun	50	12	1373.21919
4459	SA*	sc1-TheHighway	200	6	608.98982
7333	SA*	sc1-Typhoon	150	10	1238.2212
3829	SA*	street-Shanghai_2	0	6	448.83628
3466	SA*	sc1-Turbo	125	5	593.73368
1795	SA*	sc1-WarpGates	75	3	364.78279
2791	SA*	sc1-Triskelion	150	4	929.02251
6475	SA*	sc1-TheHighway	125	9	768.14848
3871	SA*	sc1-TheHighway	25	6	702.50068
7888	SA*	wc3-theglaive	75	11	1162.80925
5485	SA*	sc1-Typhoon	50	8	537.30863
3916	SA*	street-Sydney_0	25	6	827.92329
421	SA*	sc1-TaleofTwoCities	125	1	1036.87571
10612	SA*	sc1-ValleyofRe	0	15	355.0386
4087	SA*	street-Sydney_1	75	6	860.57924
6487	SA*	sc1-Triskelion	125	9	602.0325
1135	SA*	street-Shanghai_0	100	2	707.94597
5116	SA*	wc3-theglaive	150	7	1997.8653
4426	SA*	street-Sydney_2	175	6	345.13112
3589	SA*	wc3-riverrun	150	5	81.9195
1630	SA*	sc1-WatersEdge	25	3	1002.52398
1756	SA*	wc3-theglaive	50	3	885.3573
4567	SA*	sc1-WarpGates	0	7	568.36399
9307	SA*	wc3-stromguarde	50	13	1203.14491
9037	SA*	street-Shanghai_2	200	12	376.63111
10891	SA*	street-Sydney_1	75	15	626.77668
8134	SA*	wc3-swampofsorrows	150	11	650.13017
10378	SA*	street-Shanghai_1	150	14	577.99987
8188	SA*	sc1-WheelofWar	175	11	781.64461
8965	SA*	wc3-riverrun	175	12	1150.61096
2503	SA*	wc3-stromguarde	50	4	255.46212
76	SA*	wc3-theglaive	0	1	1245.09976
8074	SA*	sc1-TheatreofWar	150	11	692.59388
1081	SA*	wc3-thecrucible	75	2	146.88827
4159	SA*	street-Shanghai_0	100	6	642.61355
3097	SA*	wc3-thecrucible	0	5	1454.89369
10498	SA*	wc3-tranquilpaths	175	14	1897.34243
793	SA*	sc1-WaypointJunction	0	2	1225.48845
8374	SA*	street-Sydney_2	0	12	1348.90707
11227	SA*	street-Sydney_1	175	15	420.70184
10744	SA*	wc3-theglaive	25	15	856.09768
1162	SA*	wc3-swampofsorrows	100	2	568.06155
9865	SA*	sc1-WaypointJunction	0	14	1345.85546
3250	SA*	street-Sydney_2	50	5	931.08749
8578	SA*	sc1-TheatreofWar	75	12	1186.36132
7561	SA*	sc1-TaleofTwoCities	0	11	1674.92541
10837	SA*	sc1-TaleofTwoCities	75	15	706.90186
3943	SA*	wc3-timbermawhold	25	6	524.38126
1264	SA*	sc1-TheFrozenSea	150	2	899.45979
7168	SA*	sc1-ValleyofRe	100	10	1676.62189
5341	SA*	street-Shanghai_2	0	8	653.92903
2350	SA*	wc3-tranquilpaths	0	4	1016.6782
3499	SA*	street-Sydney_1	125	5	615.18613
7771	SA*	street-Shanghai_0	50	11	464.04268
2746	SA*	street-Sydney_2	125	4	1372.77332
1309	SA*	street-Shanghai_2	150	2	1147.58663
8602	SA*	sc1-WatersEdge	75	12	1253.59922
4570	SA*	sc1-WatersEdge	0	7	525.07116
559	SA*	street-Sydney_1	150	1	880.64008
3820	SA*	sc1-WheelofWar	0	6	1248.69422
7651	SA*	sc1-TheHighway	25	11	2445.76163
7654	SA*	sc1-TheatreofWar	25	11	847.23974
2722	SA*	sc1-WatersEdge	125	4	644.43275
5578	SA*	sc1-WatersEdge	75	8	919.2393
6595	SA*	street-Shanghai_0	150	9	1595.43461
9487	SA*	wc3-timbermawhold	100	13	145.14589
9433	SA*	sc1-Typhoon	100	13	601.94709
3526	SA*	wc3-tranquilpaths	125	5	563.52277
4438	SA*	wc3-swampofsorrows	175	6	1446.64488
8671	SA*	sc1-Triskelion	100	12	1221.50902
7801	SA*	wc3-thecrucible	50	11	1043.87829
9400	SA*	wc3-theglaive	75	13	833.99984
2629	SA*	sc1-Typhoon	100	4	1007.0961
6046	SA*	wc3-tranquilpaths	200	8	1775.47208
547	SA*	street-Shanghai_0	150	1	475.43597
4915	SA*	street-Shanghai_0	100	7	865.8717
6856	SA*	street-Sydney_0	0	10	1207.37103
10702	SA*	sc1-WatersEdge	25	15	522.93899
9517	SA*	sc1-Typhoon	125	13	811.47982
5458	SA*	wc3-tranquilpaths	25	8	1220.0874
8302	SA*	wc3-swampofsorrows	200	11	162.84298
5326	SA*	sc1-WatersEdge	0	8	1007.2401
1207	SA*	sc1-WarpGates	125	2	328.0069
8572	SA*	sc1-TheFrozenSea	75	12	344.18244
8446	SA*	street-Shanghai_1	25	12	867.47443
7642	SA*	wc3-tranquilpaths	0	11	2048.54286
6865	SA*	wc3-riverrun	0	10	1574.28532
5194	SA*	wc3-swampofsorrows	175	7	72.62227
4042	SA*	sc1-TheatreofWar	75	6	227.84223
4102	SA*	wc3-swampofsorrows	75	6	114.43522
2659	SA*	street-Sydney_1	100	4	681.93069
10687	SA*	sc1-Triskelion	25	15	245.5714
9082	SA*	sc1-TheatreofWar	0	13	824.50211
9577	SA*	sc1-TaleofTwoCities	150	13	31.69002
6082	SA*	sc1-WatersEdge	0	9	1150.72283
2458	SA*	sc1-Turbo	50	4	1901.80639
10591	SA*	sc1-TheHighway	0	15	743.36046
8935	SA*	sc1-WarpGates	175	12	1164.28409
6064	SA*	sc1-Tribes	0	9	399.81829
1033	SA*	sc1-Typhoon	75	2	1494.60955
10675	SA*	sc1-TheHighway	25	15	185.76888
5134	SA*	sc1-TheatreofWar	175	7	1070.89551
88	SA*	sc1-TheFrozenSea	25	1	1498.0702
4744	SA*	sc1-WheelofWar	50	7	2297.29983
9607	SA*	sc1-WarpGates	150	13	397.54685
1408	SA*	wc3-scorchedbasin	175	2	1940.0209
10105	SA*	sc1-Typhoon	75	14	664.37105
7702	SA*	street-Sydney_2	25	11	887.53747
1177	SA*	sc1-TaleofTwoCities	125	2	135.38462
799	SA*	street-Shanghai_0	0	2	283.07219
5536	SA*	wc3-theglaive	50	8	1232.47959
10099	SA*	sc1-Triskelion	75	14	1091.29805
5032	SA*	wc3-theglaive	125	7	2087.19911
8293	SA*	wc3-riverrun	200	11	1047.44234
10468	SA*	street-Sydney_0	175	14	1114.94111
9886	SA*	street-Sydney_2	0	14	870.29803
5494	SA*	sc1-WatersEdge	50	8	1395.61759
2395	SA*	street-Shanghai_0	25	4	487.35317
4324	SA*	sc1-WheelofWar	150	6	640.14813
4855	SA*	wc3-stromguarde	75	7	2851.7191
8788	SA*	street-Sydney_0	125	12	829.24801
1057	SA*	street-Shanghai_2	75	2	1107.2296
9589	SA*	sc1-ThinIce	150	13	1816.95393
8464	SA*	wc3-scorchedbasin	25	12	1489.37352
10462	SA*	street-Shanghai_1	175	14	531.70738
5476	SA*	sc1-Tribes	50	8	256.14659
3166	SA*	street-Sydney_2	25	5	1302.55351
7684	SA*	sc1-WheelofWar	25	11	1436.93896
7222	SA*	wc3-tranquilpaths	100	10	1102.05656
2698	SA*	sc1-TheatreofWar	125	4	711.35908
8284	SA*	street-Sydney_0	200	11	574.52831
10192	SA*	sc1-ValleyofRe	100	14	1000.99758
3106	SA*	wc3-tranquilpaths	0	5	1708.31726
4093	SA*	wc3-riverrun	75	6	1126.79463
5209	SA*	sc1-TaleofTwoCities	200	7	1468.16305
2599	SA*	wc3-timbermawhold	75	4	1114.45112
8047	SA*	wc3-stromguarde	125	11	42.1828
1549	SA*	sc1-WaypointJunction	0	3	1466.98632
5176	SA*	street-Sydney_0	175	7	289.25459
9124	SA*	street-Sydney_0	0	13	784.43739
5728	SA*	sc1-Tribes	125	8	392.84563
10288	SA*	sc1-WheelofWar	125	14	1349.1582
9769	SA*	sc1-Typhoon	200	13	1366.61772
9286	SA*	street-Shanghai_1	50	13	798.15221
2482	SA*	street-Shanghai_1	50	4	257.63017
7873	SA*	wc3-riverrun	75	11	1458.25534
1288	SA*	sc1-ValleyofRe	150	2	256.16858
9568	SA*	wc3-theglaive	125	13	1379.22977
2575	SA*	street-Sydney_1	75	4	762.2712
6838	SA*	sc1-WatersEdge	0	10	784.28221
4066	SA*	sc1-WatersEdge	75	6	1069.70438
7948	SA*	street-Sydney_0	100	11	336.76524
10411	SA*	wc3-timbermawhold	150	14	106.61483
5170	SA*	street-Shanghai_1	175	7	262.01676
4846	SA*	street-Sydney_2	75	7	2252.65135
1327	SA*	wc3-stromguarde	150	2	2168.73986
832	SA*	wc3-theglaive	0	2	788.11548
8467	SA*	wc3-stromguarde	25	12	633.17235
6424	SA*	sc1-WheelofWar	100	9	707.88243
7747	SA*	sc1-Triskelion	50	11	562.60388
10075	SA*	wc3-timbermawhold	50	14	229.21571
5911	SA*	sc1-WarpGates	175	8	1120.77662
2857	SA*	sc1-TaleofTwoCities	175	4	525.97917
16	SA*	sc1-Tribes	0	1	1322.81114
2398	SA*	street-Shanghai_1	25	4	351.74221
4693	SA*	wc3-thecrucible	25	7	1803.19722
6421	SA*	sc1-WaypointJunction	100	9	1746.28747
499	SA*	wc3-timbermawhold	125	1	670.35669
7960	SA*	wc3-scorchedbasin	100	11	956.23063
244	SA*	wc3-theglaive	50	1	456.5086
10819	SA*	wc3-stromguarde	50	15	1610.19807
7729	SA*	sc1-TaleofTwoCities	50	11	1053.42519
127	SA*	street-Shanghai_0	25	1	444.15939
2422	SA*	wc3-swampofsorrows	25	4	2176.33128
7351	SA*	street-Shanghai_0	150	10	178.23878
6610	SA*	street-Sydney_2	150	9	1527.58501
8158	SA*	sc1-TheatreofWar	175	11	538.05907
8437	SA*	sc1-WaypointJunction	25	12	213.58246
9574	SA*	wc3-tranquilpaths	125	13	1607.53154
2176	SA*	wc3-theglaive	175	3	526.99331
8560	SA*	wc3-theglaive	50	12	1328.14031
6457	SA*	wc3-thecrucible	100	9	1211.79627
55	SA*	street-Sydney_1	0	1	1145.7114
4105	SA*	wc3-thecrucible	75	6	284.88931
10816	SA*	wc3-scorchedbasin	50	15	1104.06598
11197	SA*	sc1-Typhoon	175	15	1876.08704
7870	SA*	street-Sydney_2	75	11	638.73206
1987	SA*	street-Sydney_1	125	3	820.30846
5998	SA*	sc1-WatersEdge	200	8	1447.08241
9181	SA*	sc1-Typhoon	25	13	805.31151
5257	SA*	street-Shanghai_2	200	7	830.70094
73	SA*	wc3-thecrucible	0	1	817.22848
364	SA*	sc1-ValleyofRe	100	1	399.66104
3412	SA*	street-Sydney_0	100	5	576.59897
5962	SA*	wc3-tranquilpaths	175	8	2019.76717
5413	SA*	sc1-WaypointJunction	25	8	261.46902
10852	SA*	sc1-Tribes	75	15	622.4601
8014	SA*	sc1-WatersEdge	125	11	951.13624
10810	SA*	street-Sydney_2	50	15	852.48917
754	SA*	wc3-tranquilpaths	200	1	1503.39892
9154	SA*	wc3-tranquilpaths	0	13	515.18196
10174	SA*	sc1-TheatreofWar	100	14	968.02088
3172	SA*	wc3-scorchedbasin	25	5	1371.04426
3607	SA*	wc3-timbermawhold	150	5	913.93993
3310	SA*	sc1-WatersEdge	75	5	742.3819
10843	SA*	sc1-TheHighway	75	15	406.31719
9736	SA*	wc3-theglaive	175	13	1592.93598
8476	SA*	wc3-theglaive	25	12	1682.33272
3400	SA*	sc1-WheelofWar	100	5	1662.06949
9739	SA*	wc3-timbermawhold	175	13	409.09316
3523	SA*	wc3-timbermawhold	125	5	990.81132
9319	SA*	wc3-timbermawhold	50	13	233.39402
8665	SA*	sc1-ThinIce	100	12	1651.8176
8155	SA*	sc1-TheHighway	175	11	1738.32947
643	SA*	street-Sydney_1	175	1	786.27174
4843	SA*	street-Sydney_1	75	7	1002.83768
3067	SA*	street-Shanghai_0	0	5	977.5896
7621	SA*	wc3-riverrun	0	11	1503.9177
8203	SA*	street-Sydney_1	175	11	626.5252
1858	SA*	sc1-TheatreofWar	100	3	305.17875
1003	SA*	wc3-timbermawhold	50	2	1227.91447
148	SA*	wc3-scorchedbasin	25	1	1898.77426
709	SA*	sc1-WaypointJunction	200	1	1801.94338
1417	SA*	wc3-thecrucible	175	2	1805.0787
9298	SA*	street-Sydney_2	50	13	537.51103
4984	SA*	sc1-ValleyofRe	125	7	320.39568
508	SA*	sc1-TheFrozenSea	150	1	879.26915
10033	SA*	sc1-WaypointJunction	50	14	1546.18766
8851	SA*	sc1-WarpGates	150	12	873.95071
3022	SA*	wc3-tranquilpaths	200	4	1762.72672
5446	SA*	wc3-swampofsorrows	25	8	979.89096
130	SA*	street-Shanghai_1	25	1	422.4412
5785	SA*	wc3-thecrucible	125	8	1999.8509
1183	SA*	sc1-TheHighway	125	2	1960.41788
8020	SA*	sc1-WheelofWar	125	11	1862.07068
4063	SA*	sc1-WarpGates	75	6	781.0382
11143	SA*	street-Sydney_1	150	15	474.3217
9868	SA*	sc1-WheelofWar	0	14	1390.07406
9163	SA*	sc1-TheHighway	25	13	1670.97611
2590	SA*	wc3-swampofsorrows	75	4	2202.93308
8224	SA*	wc3-theglaive	175	11	1919.23755
6994	SA*	sc1-Turbo	50	10	949.68688
925	SA*	sc1-TaleofTwoCities	50	2	932.96941
1090	SA*	wc3-tranquilpaths	75	2	1486.91425
3427	SA*	wc3-stromguarde	100	5	2096.5121
928	SA*	sc1-TheFrozenSea	50	2	1003.2383
628	SA*	sc1-WheelofWar	175	1	1707.23286
7228	SA*	sc1-TheFrozenSea	125	10	1050.94844
535	SA*	sc1-WarpGates	150	1	965.18785
1384	SA*	sc1-WheelofWar	175	2	1141.66522
7180	SA*	sc1-WheelofWar	100	10	682.06633
3874	SA*	sc1-TheatreofWar	25	6	419.31011
3088	SA*	wc3-scorchedbasin	0	5	1876.4244
8305	SA*	wc3-thecrucible	200	11	1728.68211
5947	SA*	wc3-stromguarde	175	8	1920.18406
349	SA*	sc1-ThinIce	100	1	1748.62546
7564	SA*	sc1-TheFrozenSea	0	11	210.60185
10621	SA*	sc1-WaypointJunction	0	15	1404.09725
10381	SA*	street-Shanghai_2	150	14	590.98257
1129	SA*	sc1-WaypointJunction	100	2	2524.13221
7762	SA*	sc1-WatersEdge	50	11	605.33445
9604	SA*	sc1-ValleyofRe	150	13	1050.96415
4720	SA*	sc1-Tribes	50	7	1249.75817
1399	SA*	street-Sydney_1	175	2	285.81076
7288	SA*	wc3-scorchedbasin	125	10	1434.34829
6919	SA*	sc1-WarpGates	25	10	952.17486
2749	SA*	wc3-riverrun	125	4	969.36185
9310	SA*	wc3-swampofsorrows	50	13	194.02111
7276	SA*	street-Sydney_0	125	10	690.34561
1846	SA*	wc3-tranquilpaths	75	3	2176.81709
1945	SA*	sc1-ThinIce	125	3	739.13363
7504	SA*	sc1-ValleyofRe	200	10	547.19475
4534	SA*	wc3-tranquilpaths	200	6	1624.35404
478	SA*	street-Sydney_2	125	1	619.601
10888	SA*	street-Sydney_0	75	15	1933.30405
10456	SA*	sc1-WheelofWar	175	14	1521.82326
9613	SA*	sc1-WaypointJunction	150	13	1725.84069
295	SA*	street-Shanghai_0	75	1	408.78812
3550	SA*	sc1-Turbo	150	5	365.91159
3301	SA*	sc1-Typhoon	75	5	792.41659
8521	SA*	sc1-WaypointJunction	50	12	947.97964
319	SA*	wc3-stromguarde	75	1	1168.5413
3241	SA*	street-Shanghai_2	50	5	92.40665
1759	SA*	wc3-timbermawhold	50	3	1098.47632
2872	SA*	sc1-Tribes	175	4	1550.83503
11146	SA*	street-Sydney_2	150	15	1153.98374
490	SA*	wc3-swampofsorrows	125	1	324.59949
7447	SA*	street-Sydney_1	175	10	1062.68416
2074	SA*	street-Sydney_2	150	3	49.35282
10234	SA*	wc3-swampofsorrows	100	14	538.12688
2986	SA*	street-Shanghai_1	200	4	665.27568
8470	SA*	wc3-swampofsorrows	25	12	526.29146
6292	SA*	wc3-theglaive	50	9	870.71024
9010	SA*	sc1-Turbo	200	12	84.75449
3556	SA*	sc1-ValleyofRe	150	5	2090.3177
11296	SA*	sc1-WheelofWar	200	15	242.08182
7114	SA*	street-Sydney_2	75	10	694.37532
6523	SA*	street-Sydney_1	125	9	952.88004
10849	SA*	sc1-ThinIce	75	15	1066.2625
829	SA*	wc3-thecrucible	0	2	1774.45619
8215	SA*	wc3-stromguarde	175	11	462.39066
2539	SA*	sc1-Triskelion	75	4	394.94632
6391	SA*	sc1-TheHighway	100	9	772.7324
4897	SA*	sc1-Typhoon	100	7	1289.82182
10507	SA*	sc1-TheHighway	200	14	502.58288
11206	SA*	sc1-WatersEdge	175	15	1523.84112
6085	SA*	sc1-WaypointJunction	0	9	1197.36205
4147	SA*	sc1-WarpGates	100	6	922.68456
664	SA*	wc3-theglaive	175	1	788.52993
6697	SA*	wc3-riverrun	175	9	217.75362
11329	SA*	wc3-thecrucible	200	15	1823.31181
10957	SA*	sc1-WaypointJunction	100	15	1335.56899
865	SA*	sc1-Typhoon	25	2	503.98931
2452	SA*	sc1-Tribes	50	4	1510.31966
11047	SA*	street-Shanghai_0	125	15	506.03445
2683	SA*	wc3-timbermawhold	100	4	156.71539
10747	SA*	wc3-timbermawhold	25	15	839.43533
6511	SA*	street-Shanghai_0	125	9	896.71557
8125	SA*	wc3-riverrun	150	11	1690.76629
289	SA*	sc1-WaypointJunction	75	1	1872.05556
4597	SA*	wc3-riverrun	0	7	1009.17618
9331	SA*	sc1-TheHighway	75	13	914.8301
1729	SA*	street-Shanghai_2	50	3	233.18721
3613	SA*	sc1-TaleofTwoCities	175	5	479.82124
6115	SA*	wc3-stromguarde	0	9	1985.78429
6433	SA*	street-Shanghai_2	100	9	991.01028
8410	SA*	sc1-TheatreofWar	25	12	1427.06741
10534	SA*	sc1-WatersEdge	200	14	952.27929
4456	SA*	sc1-TheFrozenSea	200	6	675.52727
6781	SA*	wc3-riverrun	200	9	341.27169
5893	SA*	sc1-ThinIce	175	8	1366.07223
8230	SA*	wc3-tranquilpaths	175	11	1423.76616
11200	SA*	sc1-ValleyofRe	175	15	397.32476
10021	SA*	sc1-Typhoon	50	14	738.61957
11293	SA*	sc1-WaypointJunction	200	15	1582.9571
2530	SA*	sc1-TheatreofWar	75	4	755.02982
2479	SA*	street-Shanghai_0	50	4	648.23349
5914	SA*	sc1-WatersEdge	175	8	1133.8054
211	SA*	street-Shanghai_0	50	1	716.25988
7198	SA*	street-Sydney_2	100	10	657.05709
6214	SA*	wc3-tranquilpaths	25	9	1765.59638
7945	SA*	street-Shanghai_2	100	11	102.12824
1567	SA*	street-Sydney_1	0	3	1488.21047
9904	SA*	wc3-theglaive	0	14	1098.53937
9142	SA*	wc3-swampofsorrows	0	13	606.44861
2752	SA*	wc3-scorchedbasin	125	4	1964.45409
10045	SA*	street-Shanghai_2	50	14	1056.23801
8734	SA*	wc3-tranquilpaths	100	12	937.13763
10876	SA*	sc1-WheelofWar	75	15	275.82399
4285	SA*	sc1-TaleofTwoCities	150	6	1990.18598
3031	SA*	sc1-TheHighway	0	5	914.30792
7018	SA*	street-Shanghai_1	50	10	1085.33396
4144	SA*	sc1-ValleyofRe	100	6	2139.78733
5287	SA*	wc3-timbermawhold	200	7	63.55161
796	SA*	sc1-WheelofWar	0	2	1104.73037
430	SA*	sc1-TheatreofWar	125	1	544.56544
5167	SA*	street-Shanghai_0	175	7	497.36197
9964	SA*	street-Sydney_0	25	14	983.42295
7012	SA*	sc1-WheelofWar	50	10	808.30964
1966	SA*	sc1-WatersEdge	125	3	720.41904
4756	SA*	street-Sydney_0	50	7	352.86005
10732	SA*	wc3-scorchedbasin	25	15	917.56693
4132	SA*	sc1-Tribes	100	6	522.99165
8839	SA*	sc1-Triskelion	150	12	1675.79408
11065	SA*	wc3-riverrun	125	15	59.84192
5353	SA*	wc3-riverrun	0	8	1586.83576
739	SA*	wc3-stromguarde	200	1	220.40379
730	SA*	street-Sydney_2	200	1	982.77013
5095	SA*	street-Sydney_1	150	7	1118.27044
3319	SA*	street-Shanghai_0	75	5	697.02077
10096	SA*	sc1-Tribes	75	14	173.40845
1642	SA*	street-Shanghai_1	25	3	1319.39464
3739	SA*	street-Shanghai_0	200	5	418.83414
9439	SA*	sc1-WarpGates	100	13	531.09721
9643	SA*	wc3-stromguarde	150	13	2175.04483
5119	SA*	wc3-timbermawhold	150	7	38.3319
70	SA*	wc3-swampofsorrows	0	1	1607.00397
3496	SA*	street-Sydney_0	125	5	303.66954
9634	SA*	street-Sydney_2	150	13	1321.44996
217	SA*	street-Shanghai_2	50	1	775.04924
1336	SA*	wc3-theglaive	150	2	2001.72247
7450	SA*	street-Sydney_2	175	10	1384.73138
6028	SA*	wc3-scorchedbasin	200	8	1668.47437
4195	SA*	wc3-timbermawhold	100	6	82.42737
3277	SA*	sc1-TaleofTwoCities	75	5	726.83386
11173	SA*	sc1-TaleofTwoCities	175	15	684.29875
7030	SA*	street-Sydney_2	50	10	758.53993
5488	SA*	sc1-ValleyofRe	50	8	1066.46559
10846	SA*	sc1-TheatreofWar	75	15	1189.97004
703	SA*	sc1-WarpGates	200	1	1533.88579
4030	SA*	wc3-tranquilpaths	50	6	2529.38938
115	SA*	sc1-WarpGates	25	1	1569.37551
4009	SA*	wc3-riverrun	50	6	752.53348
4300	SA*	sc1-Tribes	150	6	472.71199
280	SA*	sc1-ValleyofRe	75	1	1430.06402
8920	SA*	sc1-Tribes	175	12	1796.054
3511	SA*	wc3-stromguarde	125	5	1900.30677
4243	SA*	street-Shanghai_0	125	6	575.82985
10102	SA*	sc1-Turbo	75	14	250.70521
5179	SA*	street-Sydney_1	175	7	1020.10263
10570	SA*	wc3-swampofsorrows	200	14	700.23267
40	SA*	sc1-WheelofWar	0	1	739.76219
8893	SA*	wc3-thecrucible	150	12	1461.21938
409	SA*	wc3-thecrucible	100	1	633.89783
301	SA*	street-Shanghai_2	75	1	896.40897
6598	SA*	street-Shanghai_1	150	9	454.92959
2989	SA*	street-Shanghai_2	200	4	1611.77086
4585	SA*	street-Shanghai_2	0	7	920.71644
7240	SA*	sc1-Tribes	125	10	976.91274
4135	SA*	sc1-Triskelion	100	6	971.99016
6574	SA*	sc1-Turbo	150	9	1574.37026
8914	SA*	sc1-TheatreofWar	175	12	1099.80558
4900	SA*	sc1-ValleyofRe	100	7	365.10698
4504	SA*	street-Sydney_0	200	6	293.15588
3868	SA*	sc1-TheFrozenSea	25	6	1233.47812
3946	SA*	wc3-tranquilpaths	25	6	1882.71878
9976	SA*	wc3-scorchedbasin	25	14	1218.90221
8161	SA*	sc1-ThinIce	175	11	1734.0401
10699	SA*	sc1-WarpGates	25	15	571.55319
8902	SA*	wc3-tranquilpaths	150	12	333.53077
4894	SA*	sc1-Turbo	100	7	1788.03327
4513	SA*	wc3-riverrun	200	6	409.65295
1633	SA*	sc1-WaypointJunction	25	3	1107.14847
9031	SA*	street-Shanghai_0	200	12	501.53156
91	SA*	sc1-TheHighway	25	1	1817.05859
34	SA*	sc1-WatersEdge	0	1	127.14186
4918	SA*	street-Shanghai_1	100	7	743.94434
8356	SA*	sc1-WheelofWar	0	12	1396.75851
5803	SA*	sc1-TheHighway	150	8	1633.76855
4939	SA*	wc3-stromguarde	100	7	2389.33127
2647	SA*	street-Shanghai_0	100	4	603.79923
2152	SA*	street-Sydney_0	175	3	1613.46644
11116	SA*	sc1-ValleyofRe	150	15	254.66451
6055	SA*	sc1-TheHighway	0	9	1326.71202
10168	SA*	sc1-TheFrozenSea	100	14	818.9304
514	SA*	sc1-TheatreofWar	150	1	580.24619
6739	SA*	sc1-Triskelion	200	9	685.2697
5764	SA*	street-Sydney_0	125	8	1616.55556
3445	SA*	sc1-TaleofTwoCities	125	5	487.07453
8599	SA*	sc1-WarpGates	75	12	517.02721
1690	SA*	sc1-TheatreofWar	50	3	283.88103
5692	SA*	wc3-scorchedbasin	100	8	1304.2369
6640	SA*	sc1-TheFrozenSea	175	9	788.35451
6469	SA*	sc1-TaleofTwoCities	125	9	1467.05447
4528	SA*	wc3-theglaive	200	6	1792.96473
568	SA*	wc3-scorchedbasin	150	1	1831.76306
7372	SA*	wc3-scorchedbasin	150	10	1497.48988
8737	SA*	sc1-TaleofTwoCities	125	12	799.2602
11191	SA*	sc1-Triskelion	175	15	467.89746
9262	SA*	sc1-Turbo	50	13	652.27589
4012	SA*	wc3-scorchedbasin	50	6	1376.22566
8617	SA*	street-Shanghai_2	75	12	518.55476
10225	SA*	wc3-riverrun	100	14	172.36764
7366	SA*	street-Sydney_2	150	10	900.00033
250	SA*	wc3-tranquilpaths	50	1	774.95656
5401	SA*	sc1-Typhoon	25	8	842.9425
9280	SA*	sc1-WheelofWar	50	13	374.81577
9064	SA*	wc3-theglaive	200	12	1796.10921
4924	SA*	street-Sydney_0	100	7	349.46299
8758	SA*	sc1-Turbo	125	12	268.94767
10831	SA*	wc3-timbermawhold	50	15	1371.89686
22	SA*	sc1-Turbo	0	1	258.10734
8968	SA*	wc3-scorchedbasin	175	12	1920.01723
8938	SA*	sc1-WatersEdge	175	12	1172.73284
2707	SA*	sc1-Triskelion	125	4	766.25634
5389	SA*	sc1-ThinIce	25	8	1025.81442
4657	SA*	sc1-WaypointJunction	25	7	83.65335
3703	SA*	sc1-TheHighway	200	5	629.5977
6502	SA*	sc1-WatersEdge	125	9	121.81316
3013	SA*	wc3-thecrucible	200	4	89.5976
4747	SA*	street-Shanghai_0	50	7	259.14746
7402	SA*	sc1-TheatreofWar	175	10	696.11924
6157	SA*	sc1-Typhoon	25	9	493.01995
4540	SA*	sc1-TheFrozenSea	0	7	1594.49701
4447	SA*	wc3-timbermawhold	175	6	242.01545
4942	SA*	wc3-swampofsorrows	100	7	116.05982
2983	SA*	street-Shanghai_0	200	4	1046.33289
10339	SA*	sc1-TheHighway	150	14	533.32251
5548	SA*	sc1-TheFrozenSea	75	8	247.52769
5128	SA*	sc1-TheFrozenSea	175	7	428.73577
2689	SA*	sc1-TaleofTwoCities	125	4	704.9951
3742	SA*	street-Shanghai_1	200	5	1478.4516
268	SA*	sc1-Tribes	75	1	575.94672
3793	SA*	sc1-ThinIce	0	6	1163.36075
10963	SA*	street-Shanghai_0	100	15	471.0183
4537	SA*	sc1-TaleofTwoCities	0	7	1124.95079
2158	SA*	street-Sydney_2	175	3	44.39734
9121	SA*	street-Shanghai_2	0	13	1095.70073
4288	SA*	sc1-TheFrozenSea	150	6	825.81392
3376	SA*	sc1-Tribes	100	5	583.97036
6637	SA*	sc1-TaleofTwoCities	175	9	1106.50802
7837	SA*	sc1-Typhoon	75	11	1357.30112
2470	SA*	sc1-WatersEdge	50	4	406.36105
7096	SA*	sc1-WheelofWar	75	10	1610.71082
2764	SA*	wc3-theglaive	125	4	2058.6187
2092	SA*	wc3-theglaive	150	3	115.78473
910	SA*	wc3-swampofsorrows	25	2	837.43135
3619	SA*	sc1-TheHighway	175	5	1516.38125
6019	SA*	street-Sydney_1	200	8	1470.06799
11224	SA*	street-Sydney_0	175	15	1164.98922
310	SA*	street-Sydney_2	75	1	974.21663
154	SA*	wc3-swampofsorrows	25	1	857.35766
9631	SA*	street-Sydney_1	150	13	507.39766
9667	SA*	sc1-TheHighway	175	13	1729.00959
2263	SA*	wc3-timbermawhold	200	3	182.59195
9073	SA*	sc1-TaleofTwoCities	0	13	1120.84299
7456	SA*	wc3-scorchedbasin	175	10	1624.13669
8632	SA*	wc3-scorchedbasin	75	12	2564.65485
4351	SA*	wc3-stromguarde	150	6	2217.3421
5770	SA*	street-Sydney_2	125	8	458.73553
3907	SA*	street-Shanghai_0	25	6	1111.99183
10903	SA*	wc3-stromguarde	75	15	3077.78093
11308	SA*	street-Sydney_0	200	15	1639.89133
7942	SA*	street-Shanghai_1	100	11	436.08197
4033	SA*	sc1-TaleofTwoCities	75	6	1019.03504
4486	SA*	sc1-WatersEdge	200	6	972.45705
10054	SA*	street-Sydney_2	50	14	1082.14121
367	SA*	sc1-WarpGates	100	1	1407.03675
7399	SA*	sc1-TheHighway	175	10	1808.84541
8041	SA*	wc3-riverrun	125	11	288.9151
10030	SA*	sc1-WatersEdge	50	14	923.93405
5230	SA*	sc1-Turbo	200	7	1638.99532
10285	SA*	sc1-WaypointJunction	125	14	1669.22581
7225	SA*	sc1-TaleofTwoCities	125	10	439.88106
727	SA*	street-Sydney_1	200	1	999.5949
6058	SA*	sc1-TheatreofWar	0	9	1309.00504
1021	SA*	sc1-ThinIce	75	2	1016.19776
8644	SA*	wc3-theglaive	75	12	1690.07119
8551	SA*	wc3-stromguarde	50	12	581.50429
10231	SA*	wc3-stromguarde	100	14	2588.91354
3199	SA*	sc1-TheHighway	50	5	999.53366
4930	SA*	street-Sydney_2	100	7	1573.47683
7930	SA*	sc1-WatersEdge	100	11	995.80108
2950	SA*	sc1-TheatreofWar	200	4	196.67789
8653	SA*	sc1-TaleofTwoCities	100	12	671.89986
5251	SA*	street-Shanghai_0	200	7	236.24678
1312	SA*	street-Sydney_0	150	2	959.7058
9100	SA*	sc1-ValleyofRe	0	13	414.02182
436	SA*	sc1-Tribes	125	1	398.09324
9415	SA*	sc1-TheHighway	100	13	1068.81811
2536	SA*	sc1-Tribes	75	4	1010.00501
82	SA*	wc3-tranquilpaths	0	1	1992.20384
8314	SA*	wc3-tranquilpaths	200	11	1362.42297
9058	SA*	wc3-swampofsorrows	200	12	1225.0715
8194	SA*	street-Shanghai_1	175	11	130.28677
3757	SA*	wc3-riverrun	200	5	527.79176
3121	SA*	sc1-ThinIce	25	5	1032.71288
778	SA*	sc1-Turbo	0	2	741.97605
2878	SA*	sc1-Turbo	175	4	1538.29344
7420	SA*	sc1-ValleyofRe	175	10	924.68443
6823	SA*	sc1-Triskelion	0	10	954.129
292	SA*	sc1-WheelofWar	75	1	160.97748
4303	SA*	sc1-Triskelion	150	6	414.46469
4501	SA*	street-Shanghai_2	200	6	502.52501
7894	SA*	wc3-tranquilpaths	75	11	1340.38231
649	SA*	wc3-riverrun	175	1	81.97314
1969	SA*	sc1-WaypointJunction	125	3	1563.22608
5185	SA*	wc3-riverrun	175	7	1906.83847
3340	SA*	wc3-scorchedbasin	75	5	946.43385
334	SA*	wc3-tranquilpaths	75	1	1363.61503
5470	SA*	sc1-TheatreofWar	50	8	332.80228
781	SA*	sc1-Typhoon	0	2	1079.36446
3814	SA*	sc1-WatersEdge	0	6	927.86568
10156	SA*	wc3-theglaive	75	14	1087.90886
847	SA*	sc1-TheHighway	25	2	1172.91734
5872	SA*	wc3-theglaive	150	8	2080.43164
6655	SA*	sc1-Triskelion	175	9	680.35246
10879	SA*	street-Shanghai_0	75	15	153.60796
7066	SA*	sc1-TheatreofWar	75	10	691.73874
6802	SA*	wc3-tranquilpaths	200	9	1775.31067
10540	SA*	sc1-WheelofWar	200	14	1661.45929
3316	SA*	sc1-WheelofWar	75	5	320.10985
9160	SA*	sc1-TheFrozenSea	25	13	1330.0632
6073	SA*	sc1-Typhoon	0	9	957.84069
1204	SA*	sc1-ValleyofRe	125	2	240.29155
8620	SA*	street-Sydney_0	75	12	689.01302
3313	SA*	sc1-WaypointJunction	75	5	1126.00355
10522	SA*	sc1-Turbo	200	14	1764.9198
5302	SA*	sc1-TheatreofWar	0	8	289.26255
10945	SA*	sc1-Typhoon	100	15	1099.1603
2941	SA*	sc1-TaleofTwoCities	200	4	493.12762
1870	SA*	sc1-Turbo	100	3	69.59427
6997	SA*	sc1-Typhoon	50	10	793.11675
25	SA*	sc1-Typhoon	0	1	968.61618
7375	SA*	wc3-stromguarde	150	10	542.7897
7468	SA*	wc3-theglaive	175	10	49.84555
9694	SA*	sc1-WatersEdge	175	13	1387.16848
1888	SA*	sc1-WheelofWar	100	3	447.62544
670	SA*	wc3-tranquilpaths	175	1	1851.68286
11122	SA*	sc1-WatersEdge	150	15	1591.69513
5182	SA*	street-Sydney_2	175	7	1632.36134
6337	SA*	sc1-WaypointJunction	75	9	1390.98492
7516	SA*	sc1-WheelofWar	200	10	605.86415
10669	SA*	sc1-TaleofTwoCities	25	15	881.62447
8050	SA*	wc3-swampofsorrows	125	11	189.39224
10129	SA*	street-Shanghai_2	75	14	436.21829
9922	SA*	sc1-TheatreofWar	25	14	1206.55611
10432	SA*	sc1-Tribes	175	14	644.14991
10882	SA*	street-Shanghai_1	75	15	955.51496
4867	SA*	wc3-timbermawhold	75	7	495.68593
457	SA*	sc1-WaypointJunction	125	1	1358.08452
9250	SA*	sc1-TheatreofWar	50	13	323.57075
895	SA*	street-Sydney_1	25	2	991.60536
11038	SA*	sc1-WatersEdge	125	15	1404.084
7627	SA*	wc3-stromguarde	0	11	1592.27395
10015	SA*	sc1-Triskelion	50	14	1205.79685
751	SA*	wc3-timbermawhold	200	1	985.86762
7195	SA*	street-Sydney_1	100	10	572.82912
2953	SA*	sc1-ThinIce	200	4	491.23978
8515	SA*	sc1-WarpGates	50	12	1047.13216
7	SA*	sc1-TheHighway	0	1	1526.09999
8596	SA*	sc1-ValleyofRe	75	12	2416.40299
8404	SA*	sc1-TheFrozenSea	25	12	1287.83853
3415	SA*	street-Sydney_1	100	5	767.22366
3844	SA*	wc3-scorchedbasin	0	6	1474.64828
2836	SA*	wc3-scorchedbasin	150	4	1987.72911
9808	SA*	wc3-scorchedbasin	200	13	1431.45376
4831	SA*	street-Shanghai_0	75	7	333.57763
3280	SA*	sc1-TheFrozenSea	75	5	483.60914
11071	SA*	wc3-stromguarde	125	15	2367.39633
7249	SA*	sc1-Typhoon	125	10	1570.58705
3646	SA*	sc1-WatersEdge	175	5	1750.27112
5938	SA*	street-Sydney_2	175	8	609.49178
8755	SA*	sc1-Triskelion	125	12	305.33488
9946	SA*	sc1-WatersEdge	25	14	373.82768
6319	SA*	sc1-Triskelion	75	9	228.08787
11002	SA*	wc3-tranquilpaths	100	15	722.10263
646	SA*	street-Sydney_2	175	1	783.25729
5587	SA*	street-Shanghai_0	75	8	1988.35079
10186	SA*	sc1-Turbo	100	14	1826.42929
9412	SA*	sc1-TheFrozenSea	100	13	1417.71074
4777	SA*	wc3-thecrucible	50	7	1526.21902
2242	SA*	street-Sydney_2	200	3	39.68657
1360	SA*	sc1-Tribes	175	2	1693.95135
5491	SA*	sc1-WarpGates	50	8	1101.6335
6616	SA*	wc3-scorchedbasin	150	9	2144.45634
2473	SA*	sc1-WaypointJunction	50	4	1566.53083
1936	SA*	sc1-TheFrozenSea	125	3	630.32305
10630	SA*	street-Shanghai_1	0	15	1166.55671
4171	SA*	street-Sydney_1	100	6	1090.87248
10495	SA*	wc3-timbermawhold	175	14	95.99203
2344	SA*	wc3-theglaive	0	4	1050.99198
2521	SA*	sc1-TaleofTwoCities	75	4	902.84453
10348	SA*	sc1-Tribes	150	14	958.49603
577	SA*	wc3-thecrucible	150	1	670.20274
8344	SA*	sc1-ValleyofRe	0	12	535.30945
10369	SA*	sc1-WaypointJunction	150	14	94.37714
9085	SA*	sc1-ThinIce	0	13	404.62043
2566	SA*	street-Shanghai_1	75	4	440.32582
9091	SA*	sc1-Triskelion	0	13	1118.58621
8182	SA*	sc1-WatersEdge	175	11	1184.92272
1501	SA*	wc3-thecrucible	200	2	1827.31439
3925	SA*	wc3-riverrun	25	6	946.76182
2515	SA*	wc3-timbermawhold	50	4	1207.78613
3010	SA*	wc3-swampofsorrows	200	4	1847.00961
6757	SA*	sc1-WaypointJunction	200	9	1735.58861
6769	SA*	street-Shanghai_2	200	9	1019.64144
6466	SA*	wc3-tranquilpaths	100	9	2201.02331
10267	SA*	sc1-Triskelion	125	14	1870.46445
8026	SA*	street-Shanghai_1	125	11	446.05198
9685	SA*	sc1-Typhoon	175	13	895.15194
4525	SA*	wc3-thecrucible	200	6	761.99805
5782	SA*	wc3-swampofsorrows	125	8	24.94039
2335	SA*	wc3-stromguarde	0	4	2008.11177
5053	SA*	sc1-ThinIce	150	7	733.72423
5710	SA*	wc3-tranquilpaths	100	8	2091.40972
8035	SA*	street-Sydney_1	125	11	750.3142
145	SA*	wc3-riverrun	25	1	533.33272
9646	SA*	wc3-swampofsorrows	150	13	590.15104
8806	SA*	wc3-swampofsorrows	125	12	1136.52228
1903	SA*	street-Sydney_1	100	3	742.46836
7549	SA*	wc3-thecrucible	200	10	1806.81934
5920	SA*	sc1-WheelofWar	175	8	759.01708
5218	SA*	sc1-TheatreofWar	200	7	1457.73959
7525	SA*	street-Shanghai_2	200	10	1193.67117
2302	SA*	sc1-WatersEdge	0	4	446.70447
4771	SA*	wc3-stromguarde	50	7	2593.79965
2089	SA*	wc3-thecrucible	150	3	2154.51921
7294	SA*	wc3-swampofsorrows	125	10	732.70328
5881	SA*	sc1-TaleofTwoCities	175	8	719.9859
4051	SA*	sc1-Triskelion	75	6	872.26594
10756	SA*	sc1-TheFrozenSea	50	15	649.68273
4423	SA*	street-Sydney_1	175	6	840.80331
5944	SA*	wc3-scorchedbasin	175	8	1675.5433
7438	SA*	street-Shanghai_1	175	10	696.67441
11017	SA*	sc1-ThinIce	125	15	791.48984
415	SA*	wc3-timbermawhold	100	1	799.62346
9238	SA*	wc3-tranquilpaths	25	13	641.58675
6580	SA*	sc1-ValleyofRe	150	9	377.73267
6904	SA*	sc1-Tribes	25	10	574.29973
8539	SA*	street-Sydney_1	50	12	556.78918
8170	SA*	sc1-Turbo	175	11	1006.79548
1600	SA*	sc1-TheFrozenSea	25	3	983.98422
8953	SA*	street-Shanghai_2	175	12	789.07605
6247	SA*	sc1-WarpGates	50	9	919.09951
6493	SA*	sc1-Typhoon	125	9	1814.82671
1960	SA*	sc1-ValleyofRe	125	3	723.28138
9793	SA*	street-Shanghai_2	200	13	387.99257
2506	SA*	wc3-swampofsorrows	50	4	1018.92162
3052	SA*	sc1-ValleyofRe	0	5	1014.35323
8428	SA*	sc1-ValleyofRe	25	12	2136.63394
8095	SA*	sc1-WarpGates	150	11	291.73182
331	SA*	wc3-timbermawhold	75	1	635.33638
2191	SA*	sc1-TheHighway	200	3	647.61071
5950	SA*	wc3-swampofsorrows	175	8	299.05153
814	SA*	street-Sydney_2	0	2	953.30326
6400	SA*	sc1-Tribes	100	9	548.71466
2881	SA*	sc1-Typhoon	175	4	1629.32095
9442	SA*	sc1-WatersEdge	100	13	1327.58128
8191	SA*	street-Shanghai_0	175	11	493.97329
8614	SA*	street-Shanghai_1	75	12	512.1334
286	SA*	sc1-WatersEdge	75	1	43.69088
7099	SA*	street-Shanghai_0	75	10	95.58394
11083	SA*	wc3-timbermawhold	125	15	63.08287
1015	SA*	sc1-TheHighway	75	2	1744.59383
4618	SA*	wc3-tranquilpaths	0	7	2158.8298
2218	SA*	sc1-WatersEdge	200	3	889.09924
8176	SA*	sc1-ValleyofRe	175	11	227.92821
223	SA*	street-Sydney_1	50	1	889.82269
10936	SA*	sc1-Tribes	100	15	954.51905
190	SA*	sc1-Turbo	50	1	272.73663
11170	SA*	wc3-tranquilpaths	150	15	1185.90006
3667	SA*	street-Sydney_1	175	5	617.8715
4627	SA*	sc1-TheHighway	25	7	998.02704
7975	SA*	wc3-timbermawhold	100	11	32.12566
9505	SA*	sc1-ThinIce	125	13	2069.73661
7951	SA*	street-Sydney_1	100	11	820.14527
1882	SA*	sc1-WatersEdge	100	3	718.2607
7924	SA*	sc1-ValleyofRe	100	11	614.94625
3307	SA*	sc1-WarpGates	75	5	862.79079
4276	SA*	wc3-theglaive	125	6	2151.7745
1594	SA*	wc3-tranquilpaths	0	3	2025.41865
4912	SA*	sc1-WheelofWar	100	7	653.95141
5995	SA*	sc1-WarpGates	200	8	858.0177
160	SA*	wc3-theglaive	25	1	638.29519
9628	SA*	street-Sydney_0	150	13	753.43836
1765	SA*	sc1-TaleofTwoCities	75	3	914.24602
3373	SA*	sc1-ThinIce	100	5	188.81624
7318	SA*	sc1-TheatreofWar	150	10	733.58683
6241	SA*	sc1-Typhoon	50	9	1677.64516
9880	SA*	street-Sydney_0	0	14	1359.67097
877	SA*	sc1-WaypointJunction	25	2	2354.76793
6892	SA*	sc1-TheFrozenSea	25	10	345.35357
1789	SA*	sc1-Typhoon	75	3	925.10913
385	SA*	street-Shanghai_2	100	1	777.90057
487	SA*	wc3-stromguarde	125	1	91.75866
9226	SA*	wc3-swampofsorrows	25	13	280.93344
3775	SA*	wc3-timbermawhold	200	5	1257.98195
9994	SA*	wc3-tranquilpaths	25	14	463.05626
4636	SA*	sc1-Tribes	25	7	1293.99108
9658	SA*	wc3-tranquilpaths	150	13	1933.33637
4315	SA*	sc1-WarpGates	150	6	955.2495
9943	SA*	sc1-WarpGates	25	14	1051.00448
9508	SA*	sc1-Tribes	125	13	1679.34587
5539	SA*	wc3-timbermawhold	50	8	431.60911
1366	SA*	sc1-Turbo	175	2	734.63102
10204	SA*	sc1-WheelofWar	100	14	1401.71665
8713	SA*	wc3-riverrun	100	12	993.70251
6703	SA*	wc3-stromguarde	175	9	1989.45009
2476	SA*	sc1-WheelofWar	50	4	723.90524
8827	SA*	sc1-TheHighway	150	12	817.56884
1201	SA*	sc1-Typhoon	125	2	1209.14493
10213	SA*	street-Shanghai_2	100	14	888.6757
7213	SA*	wc3-thecrucible	100	10	2089.07348
886	SA*	street-Shanghai_1	25	2	253.33022
5023	SA*	wc3-stromguarde	125	7	2371.28312
2011	SA*	wc3-timbermawhold	125	3	476.4875
5971	SA*	sc1-TheHighway	200	8	1241.21351
4672	SA*	street-Sydney_0	25	7	317.62819
4606	SA*	wc3-swampofsorrows	0	7	612.99425
1837	SA*	wc3-thecrucible	75	3	2057.22971
2020	SA*	sc1-TheFrozenSea	150	3	491.58704
4828	SA*	sc1-WheelofWar	75	7	819.84641
10606	SA*	sc1-Turbo	0	15	974.40359
9388	SA*	wc3-scorchedbasin	75	13	892.26317
4615	SA*	wc3-timbermawhold	0	7	1291.57916
7534	SA*	street-Sydney_2	200	10	762.7571
10201	SA*	sc1-WaypointJunction	100	14	1159.27175
10999	SA*	wc3-timbermawhold	100	15	417.3349
6787	SA*	wc3-stromguarde	200	9	1836.47584
10906	SA*	wc3-swampofsorrows	75	15	146.33659
4582	SA*	street-Shanghai_1	0	7	458.8655
1816	SA*	street-Sydney_0	75	3	1091.3258
2548	SA*	sc1-ValleyofRe	75	4	2277.15119
10351	SA*	sc1-Triskelion	150	14	275.61067
5956	SA*	wc3-theglaive	175	8	1968.83309
9112	SA*	sc1-WheelofWar	0	13	1433.775
4405	SA*	sc1-WaypointJunction	175	6	1171.65427
8017	SA*	sc1-WaypointJunction	125	11	1961.00949
2173	SA*	wc3-thecrucible	175	3	1982.02055
7354	SA*	street-Shanghai_1	150	10	796.85945
4603	SA*	wc3-stromguarde	0	7	1681.58827
9322	SA*	wc3-tranquilpaths	50	13	631.66335
5131	SA*	sc1-TheHighway	175	7	630.57808
10330	SA*	wc3-tranquilpaths	125	14	2219.83798
1927	SA*	wc3-timbermawhold	100	3	1491.94851
4651	SA*	sc1-WarpGates	25	7	1541.68323
3835	SA*	street-Sydney_1	0	6	1151.30411
427	SA*	sc1-TheHighway	125	1	2020.89205
253	SA*	sc1-TaleofTwoCities	75	1	251.28845
5686	SA*	street-Sydney_2	100	8	522.90624
6646	SA*	sc1-TheatreofWar	175	9	389.5957
5572	SA*	sc1-ValleyofRe	75	8	719.74378
6004	SA*	sc1-WheelofWar	200	8	1355.81098
6289	SA*	wc3-thecrucible	50	9	902.23104
3337	SA*	wc3-riverrun	75	5	178.54835
10672	SA*	sc1-TheFrozenSea	25	15	1183.94175
10414	SA*	wc3-tranquilpaths	150	14	2126.23561
232	SA*	wc3-scorchedbasin	50	1	1299.10495
1585	SA*	wc3-thecrucible	0	3	1797.11616
7714	SA*	wc3-swampofsorrows	25	11	520.46323
271	SA*	sc1-Triskelion	75	1	808.50398
11137	SA*	street-Shanghai_2	150	15	869.8332
112	SA*	sc1-ValleyofRe	25	1	2787.22438
2611	SA*	sc1-TheHighway	100	4	935.0278
4819	SA*	sc1-WarpGates	75	7	1510.09751
8299	SA*	wc3-stromguarde	200	11	177.76734
5734	SA*	sc1-Turbo	125	8	746.05081
1651	SA*	street-Sydney_1	25	3	1179.80631
5605	SA*	wc3-riverrun	75	8	36.08984
6307	SA*	sc1-TheHighway	75	9	1244.25211
7618	SA*	street-Sydney_2	0	11	1233.18609
8269	SA*	sc1-WaypointJunction	200	11	1755.93296
9529	SA*	sc1-WaypointJunction	125	13	1344.40758
4444	SA*	wc3-theglaive	175	6	1858.17196
1951	SA*	sc1-Triskelion	125	3	408.00057
6250	SA*	sc1-WatersEdge	50	9	352.34819
4162	SA*	street-Shanghai_1	100	6	706.07787
5074	SA*	sc1-WatersEdge	150	7	992.2358
2338	SA*	wc3-swampofsorrows	0	4	1345.15297
10723	SA*	street-Sydney_1	25	15	909.05431
8731	SA*	wc3-timbermawhold	100	12	43.56442
595	SA*	sc1-TheHighway	175	1	1539.92461
6040	SA*	wc3-theglaive	200	8	1843.75921
247	SA*	wc3-timbermawhold	50	1	888.7458
11218	SA*	street-Shanghai_1	175	15	748.5102
6841	SA*	sc1-WaypointJunction	0	10	1321.04937
11254	SA*	wc3-tranquilpaths	175	15	1264.99413
9265	SA*	sc1-Typhoon	50	13	598.3215
196	SA*	sc1-ValleyofRe	50	1	1210.47936
8086	SA*	sc1-Turbo	150	11	713.02808
6010	SA*	street-Shanghai_1	200	8	80.45446
7129	SA*	wc3-thecrucible	75	10	1606.65776
8881	SA*	wc3-riverrun	150	12	1307.49455
11092	SA*	sc1-TheFrozenSea	150	15	97.89993
6124	SA*	wc3-theglaive	0	9	1504.04262
7342	SA*	sc1-WatersEdge	150	10	1172.45021
100	SA*	sc1-Tribes	25	1	878.66253
2719	SA*	sc1-WarpGates	125	4	813.36747
4624	SA*	sc1-TheFrozenSea	25	7	1206.22113
1879	SA*	sc1-WarpGates	100	3	676.2809
862	SA*	sc1-Turbo	25	2	664.08747
9961	SA*	street-Shanghai_2	25	14	1078.71163
10003	SA*	sc1-TheHighway	50	14	394.29443
8695	SA*	street-Shanghai_0	100	12	250.79247
6079	SA*	sc1-WarpGates	0	9	531.67418
1387	SA*	street-Shanghai_0	175	2	560.61333
5599	SA*	street-Sydney_1	75	8	60.64727
79	SA*	wc3-timbermawhold	0	1	1506.99511
8683	SA*	sc1-WarpGates	100	12	1202.78537
9547	SA*	street-Sydney_1	125	13	566.76308
31	SA*	sc1-WarpGates	0	1	747.75411
5026	SA*	wc3-swampofsorrows	125	7	100.69458
5248	SA*	sc1-WheelofWar	200	7	1533.92934
2968	SA*	sc1-ValleyofRe	200	4	1800.76243
3409	SA*	street-Shanghai_2	100	5	680.98012
9445	SA*	sc1-WaypointJunction	100	13	1769.59383
5689	SA*	wc3-riverrun	100	8	510.00883
3235	SA*	street-Shanghai_0	50	5	715.80662
3754	SA*	street-Sydney_2	200	5	1180.83691
4375	SA*	sc1-TheHighway	175	6	1416.86636
2824	SA*	street-Sydney_0	150	4	690.38341
5758	SA*	street-Shanghai_1	125	8	114.37525
856	SA*	sc1-Tribes	25	2	878.16836
3958	SA*	sc1-TheatreofWar	50	6	408.19949
8350	SA*	sc1-WatersEdge	0	12	966.67112
7675	SA*	sc1-WarpGates	25	11	264.29948
7936	SA*	sc1-WheelofWar	100	11	1764.33969
9364	SA*	sc1-WheelofWar	75	13	1543.35937
9829	SA*	sc1-TaleofTwoCities	0	14	962.84947
6844	SA*	sc1-WheelofWar	0	10	676.27073
6589	SA*	sc1-WaypointJunction	150	9	1569.60124
3262	SA*	wc3-swampofsorrows	50	5	313.33431
6490	SA*	sc1-Turbo	125	9	1024.34409
1324	SA*	wc3-scorchedbasin	150	2	2160.82781
4453	SA*	sc1-TaleofTwoCities	200	6	1722.21068
10258	SA*	sc1-TheatreofWar	125	14	934.6228
7321	SA*	sc1-ThinIce	150	10	780.28885
5590	SA*	street-Shanghai_1	75	8	157.3536
3490	SA*	street-Shanghai_1	125	5	270.26803
10111	SA*	sc1-WarpGates	75	14	970.13706
4780	SA*	wc3-theglaive	50	7	2226.38667
2650	SA*	street-Shanghai_1	100	4	279.07081
6952	SA*	wc3-scorchedbasin	25	10	873.74895
6988	SA*	sc1-Tribes	50	10	510.85736
8533	SA*	street-Shanghai_2	50	12	835.51441
6661	SA*	sc1-Typhoon	175	9	1906.21026
4021	SA*	wc3-thecrucible	50	6	25.15173
4933	SA*	wc3-riverrun	100	7	431.79806
7798	SA*	wc3-swampofsorrows	50	11	365.30661
6805	SA*	sc1-TaleofTwoCities	0	10	520.45518
10240	SA*	wc3-theglaive	100	14	1936.36336
2080	SA*	wc3-scorchedbasin	150	3	1923.28538
7858	SA*	street-Shanghai_1	75	11	21.33082
5503	SA*	street-Shanghai_0	50	8	528.3827
11266	SA*	sc1-TheatreofWar	200	15	694.02784
424	SA*	sc1-TheFrozenSea	125	1	216.73385
10567	SA*	wc3-stromguarde	200	14	1665.48697
1723	SA*	street-Shanghai_0	50	3	1196.57969
2287	SA*	sc1-Triskelion	0	4	425.97168
8608	SA*	sc1-WheelofWar	75	12	1388.10489
8101	SA*	sc1-WaypointJunction	150	11	1952.37979
8353	SA*	sc1-WaypointJunction	0	12	1236.18768
3160	SA*	street-Sydney_0	25	5	497.28747
3268	SA*	wc3-theglaive	50	5	2461.00609
6328	SA*	sc1-ValleyofRe	75	9	490.87129
10666	SA*	wc3-tranquilpaths	0	15	429.30705
1186	SA*	sc1-TheatreofWar	125	2	345.22893
9712	SA*	street-Sydney_0	175	13	1579.8958
2257	SA*	wc3-thecrucible	200	3	1822.6395
9664	SA*	sc1-TheFrozenSea	175	13	1476.97035
10297	SA*	street-Shanghai_2	125	14	670.88469
1261	SA*	sc1-TaleofTwoCities	150	2	2117.61991
8950	SA*	street-Shanghai_1	175	12	892.745
5707	SA*	wc3-timbermawhold	100	8	687.83239
631	SA*	street-Shanghai_0	175	1	666.44814
184	SA*	sc1-Tribes	50	1	671.74757
4954	SA*	wc3-tranquilpaths	100	7	674.61957
4219	SA*	sc1-Triskelion	125	6	565.77944
8689	SA*	sc1-WaypointJunction	100	12	1305.71599
397	SA*	wc3-riverrun	100	1	249.30594
7999	SA*	sc1-Triskelion	125	11	236.37339
8548	SA*	wc3-scorchedbasin	50	12	1647.28822
2314	SA*	street-Shanghai_1	0	4	316.68659
1786	SA*	sc1-Turbo	75	3	84.08014
580	SA*	wc3-theglaive	150	1	214.27282
7015	SA*	street-Shanghai_0	50	10	626.20035
6571	SA*	sc1-Triskelion	150	9	615.82022
8128	SA*	wc3-scorchedbasin	150	11	1474.59439
7093	SA*	sc1-WaypointJunction	75	10	1435.10387
10327	SA*	wc3-timbermawhold	125	14	125.64802
5509	SA*	street-Shanghai_2	50	8	475.75581
2275	SA*	sc1-TheHighway	0	4	845.2406
9823	SA*	wc3-timbermawhold	200	13	164.87804
9619	SA*	street-Shanghai_0	150	13	1161.96365
3343	SA*	wc3-stromguarde	75	5	3062.36706
11044	SA*	sc1-WheelofWar	125	15	74.57704
5626	SA*	wc3-tranquilpaths	75	8	2504.68617
5143	SA*	sc1-Triskelion	175	7	912.47576
1225	SA*	street-Shanghai_2	125	2	1170.34859
1495	SA*	wc3-stromguarde	200	2	1861.92155
4399	SA*	sc1-WarpGates	175	6	1003.26073
6748	SA*	sc1-ValleyofRe	200	9	244.59934
9592	SA*	sc1-Tribes	150	13	1294.19372
3448	SA*	sc1-TheFrozenSea	125	5	975.43325
11260	SA*	sc1-TheFrozenSea	200	15	151.22893
10375	SA*	street-Shanghai_0	150	14	748.72657
4738	SA*	sc1-WatersEdge	50	7	570.04527
3451	SA*	sc1-TheHighway	125	5	1652.27463
1456	SA*	sc1-ValleyofRe	200	2	429.62043
8527	SA*	street-Shanghai_0	50	12	364.26492
9802	SA*	street-Sydney_2	200	13	1172.51657
1255	SA*	wc3-timbermawhold	125	2	361.59287
6877	SA*	wc3-thecrucible	0	10	1742.2919
5422	SA*	street-Shanghai_1	25	8	254.03177
2869	SA*	sc1-ThinIce	175	4	723.05855
2806	SA*	sc1-WatersEdge	150	4	865.04554
9826	SA*	wc3-tranquilpaths	200	13	1425.69499
1867	SA*	sc1-Triskelion	100	3	463.9253
4045	SA*	sc1-ThinIce	75	6	1362.59788
4327	SA*	street-Shanghai_0	150	6	513.50344
6460	SA*	wc3-theglaive	100	9	1431.81652
2770	SA*	wc3-tranquilpaths	125	4	2271.38004
3112	SA*	sc1-TheFrozenSea	25	5	739.52521
2434	SA*	wc3-tranquilpaths	25	4	634.23453
1435	SA*	sc1-TheHighway	200	2	1681.12841
6682	SA*	street-Shanghai_1	175	9	541.08402
4180	SA*	wc3-scorchedbasin	100	6	1276.18632
4990	SA*	sc1-WatersEdge	125	7	994.77279
10771	SA*	sc1-Triskelion	50	15	845.27393
8485	SA*	sc1-TaleofTwoCities	50	12	573.66565
5566	SA*	sc1-Turbo	75	8	972.73851
6151	SA*	sc1-Triskelion	25	9	564.15962
5629	SA*	sc1-TaleofTwoCities	100	8	876.97938
3193	SA*	sc1-TaleofTwoCities	50	5	355.9963
6127	SA*	wc3-timbermawhold	0	9	1384.8912
5704	SA*	wc3-theglaive	100	8	1509.86847
11302	SA*	street-Shanghai_1	200	15	814.08762
871	SA*	sc1-WarpGates	25	2	244.61649
8932	SA*	sc1-ValleyofRe	175	12	1897.13787
3781	SA*	sc1-TaleofTwoCities	0	6	1153.99214
10840	SA*	sc1-TheFrozenSea	75	15	756.1389
8680	SA*	sc1-ValleyofRe	100	12	2139.13533
4312	SA*	sc1-ValleyofRe	150	6	989.58546
9469	SA*	wc3-riverrun	100	13	37.09031
8983	SA*	wc3-timbermawhold	175	12	76.75934
9883	SA*	street-Sydney_1	0	14	1362.49958
4003	SA*	street-Sydney_1	50	6	229.32769
4384	SA*	sc1-Tribes	175	6	451.51111
8833	SA*	sc1-ThinIce	150	12	1142.83295
6298	SA*	wc3-tranquilpaths	50	9	618.32852
3049	SA*	sc1-Typhoon	0	5	533.32149
1558	SA*	street-Shanghai_1	0	3	1467.92066
5941	SA*	wc3-riverrun	175	8	176.20359
6691	SA*	street-Sydney_1	175	9	1324.72009
2716	SA*	sc1-ValleyofRe	125	4	2142.55749
8557	SA*	wc3-thecrucible	50	12	681.88716
2185	SA*	sc1-TaleofTwoCities	200	3	857.75832
859	SA*	sc1-Triskelion	25	2	267.46542
5884	SA*	sc1-TheFrozenSea	175	8	1889.10219
3586	SA*	street-Sydney_2	150	5	967.10569
5365	SA*	wc3-thecrucible	0	8	2125.23178
10195	SA*	sc1-WarpGates	100	14	1051.2612
3202	SA*	sc1-TheatreofWar	50	5	989.07072
6679	SA*	street-Shanghai_0	175	9	1579.10152
5788	SA*	wc3-theglaive	125	8	2192.68311
1711	SA*	sc1-WarpGates	50	3	574.60321
7300	SA*	wc3-theglaive	125	10	64.85829
4360	SA*	wc3-theglaive	150	6	1924.27091
553	SA*	street-Shanghai_2	150	1	759.72388
5560	SA*	sc1-Tribes	75	8	223.26552
2134	SA*	sc1-WatersEdge	175	3	841.42191
6613	SA*	wc3-riverrun	150	9	387.48005
1783	SA*	sc1-Triskelion	75	3	530.66098
448	SA*	sc1-ValleyofRe	125	1	301.65003
4561	SA*	sc1-Typhoon	0	7	630.92735
10063	SA*	wc3-stromguarde	50	14	1657.70727
5161	SA*	sc1-WaypointJunction	175	7	246.10739
1441	SA*	sc1-ThinIce	200	2	731.86044
1582	SA*	wc3-swampofsorrows	0	3	1275.16315
2329	SA*	wc3-riverrun	0	4	1614.24735
3634	SA*	sc1-Turbo	175	5	916.94936
679	SA*	sc1-TheHighway	200	1	1271.07261
11155	SA*	wc3-stromguarde	150	15	2153.43016
1897	SA*	street-Shanghai_2	100	3	917.44132
6649	SA*	sc1-ThinIce	175	9	586.059
7126	SA*	wc3-swampofsorrows	75	10	1281.07057
5518	SA*	street-Sydney_2	50	8	314.19496
9193	SA*	sc1-WaypointJunction	25	13	415.65087
8416	SA*	sc1-Tribes	25	12	808.5678
10264	SA*	sc1-Tribes	125	14	285.65923
7846	SA*	sc1-WatersEdge	75	11	871.23172
4516	SA*	wc3-scorchedbasin	200	6	1462.57622
4891	SA*	sc1-Triskelion	100	7	388.20001
1051	SA*	street-Shanghai_0	75	2	797.4659
1378	SA*	sc1-WatersEdge	175	2	1887.81357
8542	SA*	street-Sydney_2	50	12	57.47862
4279	SA*	wc3-timbermawhold	125	6	93.5349
6547	SA*	wc3-timbermawhold	125	9	31.13445
3151	SA*	street-Shanghai_0	25	5	818.8807
9103	SA*	sc1-WarpGates	0	13	181.69947
325	SA*	wc3-thecrucible	75	1	133.37698
2500	SA*	wc3-scorchedbasin	50	4	868.57388
9274	SA*	sc1-WatersEdge	50	13	1077.21676
4414	SA*	street-Shanghai_1	175	6	890.56439
1984	SA*	street-Sydney_0	125	3	1316.61677
7738	SA*	sc1-TheatreofWar	50	11	877.22856
2971	SA*	sc1-WarpGates	200	4	856.22078
7507	SA*	sc1-WarpGates	200	10	1348.87427
6898	SA*	sc1-TheatreofWar	25	10	804.11074
1885	SA*	sc1-WaypointJunction	100	3	1206.11224
9397	SA*	wc3-thecrucible	75	13	997.14366
4936	SA*	wc3-scorchedbasin	100	7	1834.00426
4240	SA*	sc1-WheelofWar	125	6	288.84165
10705	SA*	sc1-WaypointJunction	25	15	497.98778
2230	SA*	street-Shanghai_1	200	3	1018.84215
10342	SA*	sc1-TheatreofWar	150	14	1005.85368
3004	SA*	wc3-scorchedbasin	200	4	1766.20111
5800	SA*	sc1-TheFrozenSea	150	8	678.48644
2308	SA*	sc1-WheelofWar	0	4	781.45819
5638	SA*	sc1-TheatreofWar	100	8	287.89971
1036	SA*	sc1-ValleyofRe	75	2	467.57346
10444	SA*	sc1-ValleyofRe	175	14	1061.27167
2428	SA*	wc3-theglaive	25	4	814.42277
9157	SA*	sc1-TaleofTwoCities	25	13	33.25896
5623	SA*	wc3-timbermawhold	75	8	87.05759
3148	SA*	sc1-WheelofWar	25	5	2212.30415
3649	SA*	sc1-WaypointJunction	175	5	608.62938
8518	SA*	sc1-WatersEdge	50	12	1202.2127
7819	SA*	sc1-TheHighway	75	11	2163.16449
2635	SA*	sc1-WarpGates	100	4	860.39161
8662	SA*	sc1-TheatreofWar	100	12	1260.98671
7933	SA*	sc1-WaypointJunction	100	11	1687.53478
9046	SA*	street-Sydney_2	200	12	522.78537
2443	SA*	sc1-TheHighway	50	4	767.30557
943	SA*	sc1-Triskelion	50	2	427.05885
8398	SA*	wc3-tranquilpaths	0	12	2317.69504
1438	SA*	sc1-TheatreofWar	200	2	631.90317
6859	SA*	street-Sydney_1	0	10	644.80391
5641	SA*	sc1-ThinIce	100	8	1019.7512
7234	SA*	sc1-TheatreofWar	125	10	629.5722
58	SA*	street-Sydney_2	0	1	783.63352
238	SA*	wc3-swampofsorrows	50	1	591.09712
10594	SA*	sc1-TheatreofWar	0	15	1603.45255
10966	SA*	street-Shanghai_1	100	15	580.15868
3856	SA*	wc3-theglaive	0	6	1301.79089
151	SA*	wc3-stromguarde	25	1	1104.94896
6166	SA*	sc1-WatersEdge	25	9	732.14935
9655	SA*	wc3-timbermawhold	150	13	398.63758
685	SA*	sc1-ThinIce	200	1	1732.47909
5545	SA*	sc1-TaleofTwoCities	75	8	283.7775
6775	SA*	street-Sydney_1	200	9	416.46975
3439	SA*	wc3-timbermawhold	100	5	71.32905
1171	SA*	wc3-timbermawhold	100	2	799.73423
3751	SA*	street-Sydney_1	200	5	840.91733
3718	SA*	sc1-Turbo	200	5	314.69583
7006	SA*	sc1-WatersEdge	50	10	799.63803
1234	SA*	street-Sydney_2	125	2	832.42259
2146	SA*	street-Shanghai_1	175	3	1151.34419
8761	SA*	sc1-Typhoon	125	12	2092.94111
10384	SA*	street-Sydney_0	150	14	1188.31849
8227	SA*	wc3-timbermawhold	175	11	1177.04789
4090	SA*	street-Sydney_2	75	6	744.82126
8080	SA*	sc1-Tribes	150	11	425.91337
9544	SA*	street-Sydney_0	125	13	1047.37924
7312	SA*	sc1-TheFrozenSea	150	10	920.24585
1189	SA*	sc1-ThinIce	125	2	1468.90127
6295	SA*	wc3-timbermawhold	50	9	611.47304
1063	SA*	street-Sydney_1	75	2	701.07498
3394	SA*	sc1-WatersEdge	100	5	817.36019
6829	SA*	sc1-Typhoon	0	10	846.1414
892	SA*	street-Sydney_0	25	2	719.26326
1480	SA*	street-Sydney_0	200	2	1555.79576
7303	SA*	wc3-timbermawhold	125	10	93.76048
2893	SA*	sc1-WaypointJunction	175	4	1883.24527
8491	SA*	sc1-TheHighway	50	12	352.59602
4387	SA*	sc1-Triskelion	175	6	1034.0972
4981	SA*	sc1-Typhoon	125	7	749.77269
1915	SA*	wc3-stromguarde	100	3	2038.99795
5899	SA*	sc1-Triskelion	175	8	1164.9368
2920	SA*	wc3-scorchedbasin	175	4	1964.32723
4417	SA*	street-Shanghai_2	175	6	1170.59954
7669	SA*	sc1-Typhoon	25	11	1066.29495
6754	SA*	sc1-WatersEdge	200	9	63.22355
8077	SA*	sc1-ThinIce	150	11	1620.57751
7726	SA*	wc3-tranquilpaths	25	11	1721.40208
3145	SA*	sc1-WaypointJunction	25	5	824.07477
1174	SA*	wc3-tranquilpaths	100	2	1806.95008
7603	SA*	street-Shanghai_0	0	11	596.2898
5065	SA*	sc1-Typhoon	150	7	1617.51614
4477	SA*	sc1-Typhoon	200	6	845.74592
8281	SA*	street-Shanghai_2	200	11	207.40934
9874	SA*	street-Shanghai_1	0	14	315.14545
3379	SA*	sc1-Triskelion	100	5	725.05031
2578	SA*	street-Sydney_2	75	4	964.51177
4006	SA*	street-Sydney_2	50	6	1682.51428
6067	SA*	sc1-Triskelion	0	9	562.26787
2047	SA*	sc1-WarpGates	150	3	561.4551
2299	SA*	sc1-WarpGates	0	4	1185.45916
10147	SA*	wc3-stromguarde	75	14	1688.6381
46	SA*	street-Shanghai_1	0	1	732.55881
5149	SA*	sc1-Typhoon	175	7	1194.30238
2527	SA*	sc1-TheHighway	75	4	1479.16121
9754	SA*	sc1-TheatreofWar	200	13	885.90242
6973	SA*	sc1-TaleofTwoCities	50	10	801.25234
7345	SA*	sc1-WaypointJunction	150	10	1283.88033
4474	SA*	sc1-Turbo	200	6	955.63126
2542	SA*	sc1-Turbo	75	4	1805.25469
10	SA*	sc1-TheatreofWar	0	1	603.5988
1810	SA*	street-Shanghai_1	75	3	1357.41791
11332	SA*	wc3-theglaive	200	15	236.8482
5338	SA*	street-Shanghai_1	0	8	404.32695
9367	SA*	street-Shanghai_0	75	13	1226.38584
9583	SA*	sc1-TheHighway	150	13	980.00736
5923	SA*	street-Shanghai_0	175	8	637.72325
6535	SA*	wc3-stromguarde	125	9	2245.32752
556	SA*	street-Sydney_0	150	1	353.04332
10555	SA*	street-Sydney_1	200	14	1398.20407
7348	SA*	sc1-WheelofWar	150	10	1048.8176
214	SA*	street-Shanghai_1	50	1	865.49989
9562	SA*	wc3-swampofsorrows	125	13	98.82651
4681	SA*	wc3-riverrun	25	7	755.36951
3565	SA*	sc1-WaypointJunction	150	5	1359.42227
8209	SA*	wc3-riverrun	175	11	754.52369
8905	SA*	sc1-TaleofTwoCities	175	12	836.77544
5890	SA*	sc1-TheatreofWar	175	8	180.91111
3877	SA*	sc1-ThinIce	25	6	565.16644
5158	SA*	sc1-WatersEdge	175	7	710.05899
3763	SA*	wc3-stromguarde	200	5	1855.00944
2167	SA*	wc3-stromguarde	175	3	1868.3071
10312	SA*	wc3-scorchedbasin	125	14	1958.47758
6811	SA*	sc1-TheHighway	0	10	505.21175
496	SA*	wc3-theglaive	125	1	244.14027
5323	SA*	sc1-WarpGates	0	8	1078.77128
2467	SA*	sc1-WarpGates	50	4	823.57814
8605	SA*	sc1-WaypointJunction	75	12	2028.57055
2701	SA*	sc1-ThinIce	125	4	484.43418
1792	SA*	sc1-ValleyofRe	75	3	844.34451
2353	SA*	sc1-TaleofTwoCities	25	4	1172.52115
3682	SA*	wc3-swampofsorrows	175	5	122.24109
8830	SA*	sc1-TheatreofWar	150	12	361.48158
7270	SA*	street-Shanghai_1	125	10	471.27889
6976	SA*	sc1-TheFrozenSea	50	10	633.92176
5221	SA*	sc1-ThinIce	200	7	622.375
4396	SA*	sc1-ValleyofRe	175	6	263.57736
10210	SA*	street-Shanghai_1	100	14	382.6776
2296	SA*	sc1-ValleyofRe	0	4	472.46799
5506	SA*	street-Shanghai_1	50	8	191.91121
8728	SA*	wc3-theglaive	100	12	1283.6917
7003	SA*	sc1-WarpGates	50	10	787.38125
11014	SA*	sc1-TheatreofWar	125	15	102.89498
7825	SA*	sc1-ThinIce	75	11	1132.12543
9535	SA*	street-Shanghai_0	125	13	1307.37929
4987	SA*	sc1-WarpGates	125	7	619.63314
9202	SA*	street-Shanghai_1	25	13	934.05489
9271	SA*	sc1-WarpGates	50	13	234.05873
9229	SA*	wc3-thecrucible	25	13	936.61302
1354	SA*	sc1-TheatreofWar	175	2	1226.15136
3484	SA*	sc1-WheelofWar	125	5	1194.06335
2143	SA*	street-Shanghai_0	175	3	280.78258
10573	SA*	wc3-thecrucible	200	14	1795.08451
9205	SA*	street-Shanghai_2	25	13	858.81559
3370	SA*	sc1-TheatreofWar	100	5	1856.25186
3529	SA*	sc1-TaleofTwoCities	150	5	524.02926
526	SA*	sc1-Turbo	150	1	343.36149
589	SA*	sc1-TaleofTwoCities	175	1	654.80777
6142	SA*	sc1-TheatreofWar	25	9	773.13271
2704	SA*	sc1-Tribes	125	4	673.84983
1525	SA*	sc1-ThinIce	0	3	1018.88815
7183	SA*	street-Shanghai_0	100	10	154.65326
4015	SA*	wc3-stromguarde	50	6	2103.74712
226	SA*	street-Sydney_2	50	1	882.27438
5896	SA*	sc1-Tribes	175	8	309.22702
10828	SA*	wc3-theglaive	50	15	632.04809
9967	SA*	street-Sydney_1	25	14	1605.36673
241	SA*	wc3-thecrucible	50	1	369.66377
6136	SA*	sc1-TheFrozenSea	25	9	299.3919
835	SA*	wc3-timbermawhold	0	2	1430.76159
3076	SA*	street-Sydney_0	0	5	574.88485
4801	SA*	sc1-ThinIce	75	7	663.29101
5581	SA*	sc1-WaypointJunction	75	8	2182.43081
8989	SA*	sc1-TaleofTwoCities	200	12	847.26577
9763	SA*	sc1-Triskelion	200	13	472.69874
2557	SA*	sc1-WaypointJunction	75	4	792.84723
8581	SA*	sc1-ThinIce	75	12	1231.0465
5929	SA*	street-Shanghai_2	175	8	706.12387
958	SA*	sc1-WatersEdge	50	2	711.22974
2917	SA*	wc3-riverrun	175	4	590.58325
4729	SA*	sc1-Typhoon	50	7	911.95206
9133	SA*	wc3-riverrun	0	13	166.60486
5986	SA*	sc1-Turbo	200	8	1307.57637
9622	SA*	street-Shanghai_1	150	13	871.0192
6088	SA*	sc1-WheelofWar	0	9	336.35428
1504	SA*	wc3-theglaive	200	2	1738.43805
9055	SA*	wc3-stromguarde	200	12	976.91513
1477	SA*	street-Shanghai_2	200	2	1683.72393
6517	SA*	street-Shanghai_2	125	9	1442.00919
7051	SA*	wc3-timbermawhold	50	10	174.97737
10618	SA*	sc1-WatersEdge	0	15	603.59295
1039	SA*	sc1-WarpGates	75	2	599.40167
2359	SA*	sc1-TheHighway	25	4	723.9756
4723	SA*	sc1-Triskelion	50	7	1178.54705
8647	SA*	wc3-timbermawhold	75	12	28.22468
2044	SA*	sc1-ValleyofRe	150	3	424.24623
3604	SA*	wc3-theglaive	150	5	1481.67721
2932	SA*	wc3-theglaive	175	4	1617.47914
3469	SA*	sc1-Typhoon	125	5	921.90437
3178	SA*	wc3-swampofsorrows	25	5	443.29299
3136	SA*	sc1-ValleyofRe	25	5	512.97024
5611	SA*	wc3-stromguarde	75	8	475.71573
2305	SA*	sc1-WaypointJunction	0	4	1603.23846
2248	SA*	wc3-scorchedbasin	200	3	1559.91822
7939	SA*	street-Shanghai_0	100	11	667.84289
2320	SA*	street-Sydney_0	0	4	1123.24588
5650	SA*	sc1-Turbo	100	8	897.00472
2803	SA*	sc1-WarpGates	150	4	814.83431
6763	SA*	street-Shanghai_0	200	9	1524.74147
8779	SA*	street-Shanghai_0	125	12	560.405
6283	SA*	wc3-stromguarde	50	9	1958.95885
7117	SA*	wc3-riverrun	75	10	1361.50414
9835	SA*	sc1-TheHighway	0	14	524.10185
7693	SA*	street-Shanghai_2	25	11	916.91974
1612	SA*	sc1-Tribes	25	3	687.04765
2182	SA*	wc3-tranquilpaths	175	3	1790.5769
7024	SA*	street-Sydney_0	50	10	50.90809
10453	SA*	sc1-WaypointJunction	175	14	1741.80422
3826	SA*	street-Shanghai_1	0	6	394.20586
1702	SA*	sc1-Turbo	50	3	106.21029
5683	SA*	street-Sydney_1	100	8	1205.39782
5329	SA*	sc1-WaypointJunction	0	8	1213.8013
10909	SA*	wc3-thecrucible	75	15	338.65026
598	SA*	sc1-TheatreofWar	175	1	652.29722
3061	SA*	sc1-WaypointJunction	0	5	723.14239
5077	SA*	sc1-WaypointJunction	150	7	135.30383
2758	SA*	wc3-swampofsorrows	125	4	1680.36946
10582	SA*	wc3-tranquilpaths	200	14	1633.66638
1957	SA*	sc1-Typhoon	125	3	928.02431
9847	SA*	sc1-Triskelion	0	14	817.20507
5953	SA*	wc3-thecrucible	175	8	1814.32572
7162	SA*	sc1-Turbo	100	10	1253.61285
8767	SA*	sc1-WarpGates	125	12	1415.36777
10246	SA*	wc3-tranquilpaths	100	14	1983.77435
1123	SA*	sc1-WarpGates	100	2	324.05079
10915	SA*	wc3-timbermawhold	75	15	984.7698
2713	SA*	sc1-Typhoon	125	4	2086.58352
2170	SA*	wc3-swampofsorrows	175	3	228.37573
1453	SA*	sc1-Typhoon	200	2	1345.45033
8494	SA*	sc1-TheatreofWar	50	12	1191.28979
1777	SA*	sc1-ThinIce	75	3	403.70008
9448	SA*	sc1-WheelofWar	100	13	794.27946
10933	SA*	sc1-ThinIce	100	15	649.38016
4084	SA*	street-Sydney_0	75	6	292.85495
8650	SA*	wc3-tranquilpaths	75	12	1397.16678
5521	SA*	wc3-riverrun	50	8	824.78254
3397	SA*	sc1-WaypointJunction	100	5	736.40167
4234	SA*	sc1-WatersEdge	125	6	931.00508
6376	SA*	wc3-theglaive	75	9	795.12656
1285	SA*	sc1-Typhoon	150	2	1160.43975
5524	SA*	wc3-scorchedbasin	50	8	803.79768
10480	SA*	wc3-scorchedbasin	175	14	1774.13965
2125	SA*	sc1-Typhoon	175	3	1268.38769
9703	SA*	street-Shanghai_0	175	13	847.6433
2212	SA*	sc1-ValleyofRe	200	3	721.49864
7708	SA*	wc3-scorchedbasin	25	11	125.0427
4222	SA*	sc1-Turbo	125	6	607.10397
9841	SA*	sc1-ThinIce	0	14	364.85359
6790	SA*	wc3-swampofsorrows	200	9	1737.05973
4081	SA*	street-Shanghai_2	75	6	418.40136
6454	SA*	wc3-swampofsorrows	100	9	956.21852
1801	SA*	sc1-WaypointJunction	75	3	1132.54982
5866	SA*	wc3-swampofsorrows	150	8	645.03868
67	SA*	wc3-stromguarde	0	1	1960.14563
2101	SA*	sc1-TaleofTwoCities	175	3	1720.44123
3220	SA*	sc1-ValleyofRe	50	5	2432.49471
10921	SA*	sc1-TaleofTwoCities	100	15	640.33441
3979	SA*	sc1-WarpGates	50	6	678.04027
10510	SA*	sc1-TheatreofWar	200	14	700.06462
1468	SA*	sc1-WheelofWar	200	2	1192.54397
4702	SA*	wc3-tranquilpaths	25	7	1312.56773
9520	SA*	sc1-ValleyofRe	125	13	869.03352
4465	SA*	sc1-ThinIce	200	6	586.37013
1645	SA*	street-Shanghai_2	25	3	1961.55832
745	SA*	wc3-thecrucible	200	1	1434.47421
3949	SA*	sc1-TaleofTwoCities	50	6	484.87026
5776	SA*	wc3-scorchedbasin	125	8	1911.98245
5428	SA*	street-Sydney_0	25	8	1132.39199
5284	SA*	wc3-theglaive	200	7	1783.26857
10576	SA*	wc3-theglaive	200	14	1577.26677
5455	SA*	wc3-timbermawhold	25	8	577.79192
4600	SA*	wc3-scorchedbasin	0	7	1936.56585
6172	SA*	sc1-WheelofWar	25	9	324.07954
1648	SA*	street-Sydney_0	25	3	990.71059
9178	SA*	sc1-Turbo	25	13	1211.0021
391	SA*	street-Sydney_1	100	1	879.89198
11194	SA*	sc1-Turbo	175	15	1761.99358
9418	SA*	sc1-TheatreofWar	100	13	207.34998
6382	SA*	wc3-tranquilpaths	75	9	1571.40705
11239	SA*	wc3-stromguarde	175	15	2018.09404
4357	SA*	wc3-thecrucible	150	6	484.46616
10228	SA*	wc3-scorchedbasin	100	14	1465.8762
10693	SA*	sc1-Typhoon	25	15	739.69377
9973	SA*	wc3-riverrun	25	14	979.82565
7879	SA*	wc3-stromguarde	75	11	165.69801
2545	SA*	sc1-Typhoon	75	4	656.65539
6853	SA*	street-Shanghai_2	0	10	1217.15154
2464	SA*	sc1-ValleyofRe	50	4	710.71162
7384	SA*	wc3-theglaive	150	10	57.0346
5272	SA*	wc3-scorchedbasin	200	7	1849.35674
3325	SA*	street-Shanghai_2	75	5	104.33897
2161	SA*	wc3-riverrun	175	3	93.74488
3892	SA*	sc1-ValleyofRe	25	6	298.75665
1297	SA*	sc1-WaypointJunction	150	2	2075.35134
11209	SA*	sc1-WaypointJunction	175	15	1870.17687
1249	SA*	wc3-thecrucible	125	2	566.88071
5410	SA*	sc1-WatersEdge	25	8	958.28856
9475	SA*	wc3-stromguarde	100	13	710.51395
7363	SA*	street-Sydney_1	150	10	916.08842
7552	SA*	wc3-theglaive	200	10	44.13591
10282	SA*	sc1-WatersEdge	125	14	719.99566
11215	SA*	street-Shanghai_0	175	15	975.70736
7111	SA*	street-Sydney_1	75	10	753.24091
9832	SA*	sc1-TheFrozenSea	0	14	907.49625
10501	SA*	sc1-TaleofTwoCities	200	14	1328.66517
4462	SA*	sc1-TheatreofWar	200	6	295.95747
133	SA*	street-Shanghai_2	25	1	737.0418
172	SA*	sc1-TheFrozenSea	50	1	2102.41874
3541	SA*	sc1-ThinIce	150	5	1798.43284
7285	SA*	wc3-riverrun	125	10	1301.89328
1825	SA*	wc3-riverrun	75	3	178.95654
8272	SA*	sc1-WheelofWar	200	11	707.1244
7279	SA*	street-Sydney_1	125	10	554.73092
2455	SA*	sc1-Triskelion	50	4	230.4726
4186	SA*	wc3-swampofsorrows	100	6	371.51826
7795	SA*	wc3-stromguarde	50	11	1074.23768
7027	SA*	street-Sydney_1	50	10	272.02916
4369	SA*	sc1-TaleofTwoCities	175	6	1510.01526
6076	SA*	sc1-ValleyofRe	0	9	1353.61436
10039	SA*	street-Shanghai_0	50	14	573.00546
8575	SA*	sc1-TheHighway	75	12	796.3889
8062	SA*	wc3-tranquilpaths	125	11	1665.98955
6031	SA*	wc3-stromguarde	200	8	1851.46611
9409	SA*	sc1-TaleofTwoCities	100	13	339.69495
2686	SA*	wc3-tranquilpaths	100	4	1122.9929
400	SA*	wc3-scorchedbasin	100	1	1781.38879
6577	SA*	sc1-Typhoon	150	9	1927.82606
1609	SA*	sc1-ThinIce	25	3	645.34483
8656	SA*	sc1-TheFrozenSea	100	12	2175.60571
5380	SA*	sc1-TheFrozenSea	25	8	583.47556
6943	SA*	street-Sydney_1	25	10	670.19417
10057	SA*	wc3-riverrun	50	14	1007.62399
11023	SA*	sc1-Triskelion	125	15	266.946
11053	SA*	street-Shanghai_2	125	15	792.62524
403	SA*	wc3-stromguarde	100	1	2382.33401
6937	SA*	street-Shanghai_2	25	10	1458.22176
6751	SA*	sc1-WarpGates	200	9	1560.76285
706	SA*	sc1-WatersEdge	200	1	20.81417
6178	SA*	street-Shanghai_1	25	9	526.92056
6949	SA*	wc3-riverrun	25	10	1073.30976
8497	SA*	sc1-ThinIce	50	12	1495.71608
6409	SA*	sc1-Typhoon	100	9	1813.07208
3799	SA*	sc1-Triskelion	0	6	1457.38428
9715	SA*	street-Sydney_1	175	13	447.04243
5332	SA*	sc1-WheelofWar	0	8	441.95656
7666	SA*	sc1-Turbo	25	11	1030.46587
7255	SA*	sc1-WarpGates	125	10	1030.7322
9700	SA*	sc1-WheelofWar	175	13	1848.62873
6991	SA*	sc1-Triskelion	50	10	771.66476
5407	SA*	sc1-WarpGates	25	8	1208.43649
1864	SA*	sc1-Tribes	100	3	1253.61921
9244	SA*	sc1-TheFrozenSea	50	13	300.43482
6103	SA*	street-Sydney_1	0	9	869.58789
6967	SA*	wc3-timbermawhold	25	10	245.38524
2608	SA*	sc1-TheFrozenSea	100	4	2108.90814
11185	SA*	sc1-ThinIce	175	15	930.35269
2341	SA*	wc3-thecrucible	0	4	1690.92516
520	SA*	sc1-Tribes	150	1	604.82464
7165	SA*	sc1-Typhoon	100	10	1356.48384
3169	SA*	wc3-riverrun	25	5	18.44858
454	SA*	sc1-WatersEdge	125	1	10.03167
4945	SA*	wc3-thecrucible	100	7	2413.28763
6205	SA*	wc3-thecrucible	25	9	2074.33057
1828	SA*	wc3-scorchedbasin	75	3	1755.50973
8923	SA*	sc1-Triskelion	175	12	465.01147
6265	SA*	street-Shanghai_2	50	9	587.3016
10360	SA*	sc1-ValleyofRe	150	14	524.98282
3328	SA*	street-Sydney_0	75	5	723.78118
1459	SA*	sc1-WarpGates	200	2	415.54085
4621	SA*	sc1-TaleofTwoCities	25	7	953.78023
1252	SA*	wc3-theglaive	125	2	2112.20051
5752	SA*	sc1-WheelofWar	125	8	372.27464
6001	SA*	sc1-WaypointJunction	200	8	1713.28206
9580	SA*	sc1-TheFrozenSea	150	13	1224.98668
11188	SA*	sc1-Tribes	175	15	1659.37426
8707	SA*	street-Sydney_1	100	12	761.10601
10222	SA*	street-Sydney_2	100	14	1153.93582
3109	SA*	sc1-TaleofTwoCities	25	5	453.84818
10027	SA*	sc1-WarpGates	50	14	1157.45529
9097	SA*	sc1-Typhoon	0	13	1364.52191
10249	SA*	sc1-TaleofTwoCities	125	14	1252.2015
7264	SA*	sc1-WheelofWar	125	10	2136.44894
11311	SA*	street-Sydney_1	200	15	395.49702
9814	SA*	wc3-swampofsorrows	200	13	66.49532
11320	SA*	wc3-scorchedbasin	200	15	1232.81801
3583	SA*	street-Sydney_1	150	5	573.75466
1849	SA*	sc1-TaleofTwoCities	100	3	1088.41666
8821	SA*	sc1-TaleofTwoCities	150	12	715.43971
9406	SA*	wc3-tranquilpaths	75	13	1453.46211
8725	SA*	wc3-thecrucible	100	12	854.41143
505	SA*	sc1-TaleofTwoCities	150	1	486.13388
2413	SA*	wc3-riverrun	25	4	1301.61706
10813	SA*	wc3-riverrun	50	15	36.50989
5887	SA*	sc1-TheHighway	175	8	1460.71533
469	SA*	street-Shanghai_2	125	1	727.9822
907	SA*	wc3-stromguarde	25	2	2066.48497
10408	SA*	wc3-theglaive	150	14	1359.01154
1300	SA*	sc1-WheelofWar	150	2	486.70407
2653	SA*	street-Shanghai_2	100	4	1190.17936
7435	SA*	street-Shanghai_0	175	10	665.02655
2419	SA*	wc3-stromguarde	25	4	91.32363
11029	SA*	sc1-Typhoon	125	15	1730.80485
763	SA*	sc1-TheHighway	0	2	1162.61204
8719	SA*	wc3-stromguarde	100	12	563.64913
511	SA*	sc1-TheHighway	150	1	1525.40502
7903	SA*	sc1-TheHighway	100	11	1781.09764
4609	SA*	wc3-thecrucible	0	7	1900.99918
10648	SA*	wc3-scorchedbasin	0	15	1790.23971
5029	SA*	wc3-thecrucible	125	7	2326.97261
3298	SA*	sc1-Turbo	75	5	498.24656
361	SA*	sc1-Typhoon	100	1	795.8931
9472	SA*	wc3-scorchedbasin	100	13	1913.41372
7843	SA*	sc1-WarpGates	75	11	422.17993
6193	SA*	wc3-riverrun	25	9	692.756
9625	SA*	street-Shanghai_2	150	13	490.87023
844	SA*	sc1-TheFrozenSea	25	2	836.37386
1909	SA*	wc3-riverrun	100	3	20.79304
256	SA*	sc1-TheFrozenSea	75	1	1408.02111
1318	SA*	street-Sydney_2	150	2	1932.72822
9391	SA*	wc3-stromguarde	75	13	1697.43398
1813	SA*	street-Shanghai_2	75	3	2095.6696
8065	SA*	sc1-TaleofTwoCities	150	11	776.58002
5467	SA*	sc1-TheHighway	50	8	1620.23889
5857	SA*	wc3-riverrun	150	8	51.35479
6652	SA*	sc1-Tribes	175	9	724.54001
3976	SA*	sc1-ValleyofRe	50	6	2087.36254
10912	SA*	wc3-theglaive	75	15	481.48169
4735	SA*	sc1-WarpGates	50	7	989.13726
6766	SA*	street-Shanghai_1	200	9	1689.34743
4684	SA*	wc3-scorchedbasin	25	7	1808.24298
1579	SA*	wc3-stromguarde	0	3	2165.60653
4648	SA*	sc1-ValleyofRe	25	7	737.3671
3229	SA*	sc1-WaypointJunction	50	5	726.10586
682	SA*	sc1-TheatreofWar	200	1	526.35937
106	SA*	sc1-Turbo	25	1	291.84202
10162	SA*	wc3-tranquilpaths	75	14	989.58002
10516	SA*	sc1-Tribes	200	14	1425.87206
1618	SA*	sc1-Turbo	25	3	140.44725
10975	SA*	street-Sydney_1	100	15	549.39367
5662	SA*	sc1-WatersEdge	100	8	1356.83443
3676	SA*	wc3-scorchedbasin	175	5	1805.2499
6196	SA*	wc3-scorchedbasin	25	9	1621.933
9247	SA*	sc1-TheHighway	50	13	961.78873
5680	SA*	street-Sydney_0	100	8	911.94109
1222	SA*	street-Shanghai_1	125	2	207.65569
9349	SA*	sc1-Typhoon	75	13	1375.22124
8926	SA*	sc1-Turbo	175	12	244.7165
3457	SA*	sc1-ThinIce	125	5	1376.64156
2104	SA*	sc1-TheFrozenSea	175	3	671.09936
2260	SA*	wc3-theglaive	200	3	485.18374
9268	SA*	sc1-ValleyofRe	50	13	717.46461
7624	SA*	wc3-scorchedbasin	0	11	1882.02418
9949	SA*	sc1-WaypointJunction	25	14	374.16121
11182	SA*	sc1-TheatreofWar	175	15	659.28154
4993	SA*	sc1-WaypointJunction	125	7	383.33892
5812	SA*	sc1-Tribes	150	8	191.87376
8113	SA*	street-Shanghai_2	150	11	714.62702
220	SA*	street-Sydney_0	50	1	839.39472
5296	SA*	sc1-TheFrozenSea	0	8	561.52785
5014	SA*	street-Sydney_2	125	7	485.61398
9766	SA*	sc1-Turbo	200	13	1389.62051
5281	SA*	wc3-thecrucible	200	7	1805.55366
175	SA*	sc1-TheHighway	50	1	1445.17415
11179	SA*	sc1-TheHighway	175	15	1095.82283
883	SA*	street-Shanghai_0	25	2	283.77926
3406	SA*	street-Shanghai_1	100	5	803.61682
3622	SA*	sc1-TheatreofWar	175	5	739.55697
6109	SA*	wc3-riverrun	0	9	1199.17837
5902	SA*	sc1-Turbo	175	8	1052.13554
2086	SA*	wc3-swampofsorrows	150	3	210.20653
6484	SA*	sc1-Tribes	125	9	577.90097
6244	SA*	sc1-ValleyofRe	50	9	728.29674
1678	SA*	wc3-tranquilpaths	25	3	2311.71993
7918	SA*	sc1-Turbo	100	11	1060.93752
8857	SA*	sc1-WaypointJunction	150	12	1452.35273
5584	SA*	sc1-WheelofWar	75	8	1457.96173
10513	SA*	sc1-ThinIce	200	14	301.10934
1168	SA*	wc3-theglaive	100	2	2158.14858
10144	SA*	wc3-scorchedbasin	75	14	1305.66561
370	SA*	sc1-WatersEdge	100	1	35.31213
5239	SA*	sc1-WarpGates	200	7	1269.311
10735	SA*	wc3-stromguarde	25	15	1403.86237
7492	SA*	sc1-Tribes	200	10	555.92017
9385	SA*	wc3-riverrun	75	13	46.13537
4774	SA*	wc3-swampofsorrows	50	7	188.44486
3460	SA*	sc1-Tribes	125	5	191.09932
4336	SA*	street-Sydney_0	150	6	199.63776
9838	SA*	sc1-TheatreofWar	0	14	1450.31214
5113	SA*	wc3-thecrucible	150	7	2123.66261
5932	SA*	street-Sydney_0	175	8	1342.1953
3985	SA*	sc1-WaypointJunction	50	6	694.82558
4210	SA*	sc1-TheatreofWar	125	6	198.28332
4	SA*	sc1-TheFrozenSea	0	1	1346.80352
8566	SA*	wc3-tranquilpaths	50	12	1365.41169
961	SA*	sc1-WaypointJunction	50	2	3132.86871
9043	SA*	street-Sydney_1	200	12	1445.88675
1732	SA*	street-Sydney_0	50	3	884.54261
5041	SA*	sc1-TaleofTwoCities	150	7	1149.51341
9688	SA*	sc1-ValleyofRe	175	13	502.02133
3502	SA*	street-Sydney_2	125	5	1059.05574
3970	SA*	sc1-Turbo	50	6	447.19584
6526	SA*	street-Sydney_2	125	9	1233.54063
10417	SA*	sc1-TaleofTwoCities	175	14	1250.84296
9241	SA*	sc1-TaleofTwoCities	50	13	623.02926
11056	SA*	street-Sydney_0	125	15	1775.49478
2782	SA*	sc1-TheatreofWar	150	4	247.62021
850	SA*	sc1-TheatreofWar	25	2	513.00048
8092	SA*	sc1-ValleyofRe	150	11	254.8792
8266	SA*	sc1-WatersEdge	200	11	863.35957
4099	SA*	wc3-stromguarde	75	6	2772.91953
6007	SA*	street-Shanghai_0	200	8	1031.79904
10708	SA*	sc1-WheelofWar	25	15	272.59644
7171	SA*	sc1-WarpGates	100	10	1150.55588
4471	SA*	sc1-Triskelion	200	6	966.92062
9790	SA*	street-Shanghai_1	200	13	1560.98683
10645	SA*	wc3-riverrun	0	15	723.06674
6928	SA*	sc1-WheelofWar	25	10	2309.73863
6448	SA*	wc3-scorchedbasin	100	9	2508.24608
2854	SA*	wc3-tranquilpaths	150	4	1689.83891
9025	SA*	sc1-WaypointJunction	200	12	1451.60836
5416	SA*	sc1-WheelofWar	25	8	244.01783
6310	SA*	sc1-TheatreofWar	75	9	516.06796
6235	SA*	sc1-Triskelion	50	9	196.88016
8206	SA*	street-Sydney_2	175	11	511.87079
7909	SA*	sc1-ThinIce	100	11	973.76722
5821	SA*	sc1-Typhoon	150	8	1691.34953
8890	SA*	wc3-swampofsorrows	150	12	1148.73382
3028	SA*	sc1-TheFrozenSea	0	5	494.86808
3388	SA*	sc1-ValleyofRe	100	5	2340.0144
1543	SA*	sc1-WarpGates	0	3	420.83774
811	SA*	street-Sydney_1	0	2	1313.4832
562	SA*	street-Sydney_2	150	1	735.11507
10120	SA*	sc1-WheelofWar	75	14	930.99183
7102	SA*	street-Shanghai_1	75	10	700.52746
6643	SA*	sc1-TheHighway	175	9	1859.51164
4861	SA*	wc3-thecrucible	75	7	2033.57756
7741	SA*	sc1-ThinIce	50	11	1094.9136
10018	SA*	sc1-Turbo	50	14	169.51463
2386	SA*	sc1-WatersEdge	25	4	283.93407
7153	SA*	sc1-ThinIce	100	10	762.14605
6112	SA*	wc3-scorchedbasin	0	9	2110.28068
6772	SA*	street-Sydney_0	200	9	1324.69282
10336	SA*	sc1-TheFrozenSea	150	14	1520.26106
10987	SA*	wc3-stromguarde	100	15	2707.8134
9463	SA*	street-Sydney_1	100	13	642.47944
8179	SA*	sc1-WarpGates	175	11	404.18175
9199	SA*	street-Shanghai_0	25	13	911.41075
11251	SA*	wc3-timbermawhold	175	15	491.48148
7705	SA*	wc3-riverrun	25	11	1070.15332
10792	SA*	sc1-WheelofWar	50	15	206.01888
10420	SA*	sc1-TheFrozenSea	175	14	195.20302
1546	SA*	sc1-WatersEdge	0	3	1116.41466
9757	SA*	sc1-ThinIce	200	13	1669.85582
9190	SA*	sc1-WatersEdge	25	13	1045.87124
8962	SA*	street-Sydney_2	175	12	561.05827
6730	SA*	sc1-TheatreofWar	200	9	23.02927
6052	SA*	sc1-TheFrozenSea	0	9	297.3322
7429	SA*	sc1-WaypointJunction	175	10	1334.38854
4840	SA*	street-Sydney_0	75	7	422.23154
874	SA*	sc1-WatersEdge	25	2	488.90658
1531	SA*	sc1-Triskelion	0	3	1188.91977
9094	SA*	sc1-Turbo	0	13	1361.24472
3748	SA*	street-Sydney_0	200	5	484.93836
124	SA*	sc1-WheelofWar	25	1	696.55299
4798	SA*	sc1-TheatreofWar	75	7	305.64961
7528	SA*	street-Sydney_0	200	10	397.04572
274	SA*	sc1-Turbo	75	1	355.23319
8917	SA*	sc1-ThinIce	175	12	1487.08468
7831	SA*	sc1-Triskelion	75	11	336.1045
7756	SA*	sc1-ValleyofRe	50	11	315.59466
11107	SA*	sc1-Triskelion	150	15	710.6997
3532	SA*	sc1-TheFrozenSea	150	5	775.46235
10078	SA*	wc3-tranquilpaths	50	14	1353.12577
2959	SA*	sc1-Triskelion	200	4	899.59144
259	SA*	sc1-TheHighway	75	1	1689.22489
8530	SA*	street-Shanghai_1	50	12	292.91083
8716	SA*	wc3-scorchedbasin	100	12	2354.80395
6229	SA*	sc1-ThinIce	50	9	581.07401
565	SA*	wc3-riverrun	150	1	267.41514
6430	SA*	street-Shanghai_1	100	9	372.45948
6916	SA*	sc1-ValleyofRe	25	10	208.98332
7045	SA*	wc3-thecrucible	50	10	1696.76487
2884	SA*	sc1-ValleyofRe	175	4	1906.78944
1663	SA*	wc3-stromguarde	25	3	1286.47209
10492	SA*	wc3-theglaive	175	14	1700.12969
1561	SA*	street-Shanghai_2	0	3	559.17055
8959	SA*	street-Sydney_1	175	12	1334.57288
2797	SA*	sc1-Typhoon	150	4	1464.01164
973	SA*	street-Shanghai_2	50	2	2060.96603
1000	SA*	wc3-theglaive	50	2	1753.78501
10207	SA*	street-Shanghai_0	100	14	750.45274
7471	SA*	wc3-timbermawhold	175	10	71.18954
6025	SA*	wc3-riverrun	200	8	49.63107
1357	SA*	sc1-ThinIce	175	2	1120.86016
7753	SA*	sc1-Typhoon	50	11	1124.07682
9283	SA*	street-Shanghai_0	50	13	731.21598
5044	SA*	sc1-TheFrozenSea	150	7	868.40202
6736	SA*	sc1-Tribes	200	9	830.2495
10897	SA*	wc3-riverrun	75	15	297.55612
6793	SA*	wc3-thecrucible	200	9	1689.19118
8800	SA*	wc3-scorchedbasin	125	12	2156.53125
11203	SA*	sc1-WarpGates	175	15	305.00895
1474	SA*	street-Shanghai_1	200	2	806.99703
8740	SA*	sc1-TheFrozenSea	125	12	675.80758
10948	SA*	sc1-ValleyofRe	100	15	217.19901
3721	SA*	sc1-Typhoon	200	5	826.63691
9466	SA*	street-Sydney_2	100	13	774.82904
11278	SA*	sc1-Turbo	200	15	1419.3443
1963	SA*	sc1-WarpGates	125	3	574.27998
10006	SA*	sc1-TheatreofWar	50	14	1271.81218
9751	SA*	sc1-TheHighway	200	13	1614.32429
7243	SA*	sc1-Triskelion	125	10	612.67283
8995	SA*	sc1-TheHighway	200	12	421.53952
3331	SA*	street-Sydney_1	75	5	707.56262
4633	SA*	sc1-ThinIce	25	7	626.37151
382	SA*	street-Shanghai_1	100	1	779.86339
4975	SA*	sc1-Triskelion	125	7	643.75922
7645	SA*	sc1-TaleofTwoCities	25	11	1188.51342
7594	SA*	sc1-WatersEdge	0	11	1326.94736
4972	SA*	sc1-Tribes	125	7	1276.77291
2902	SA*	street-Shanghai_1	175	4	262.28103
949	SA*	sc1-Typhoon	50	2	1078.88141
2431	SA*	wc3-timbermawhold	25	4	696.6689
8023	SA*	street-Shanghai_0	125	11	730.82108
1705	SA*	sc1-Typhoon	50	3	248.52482
4018	SA*	wc3-swampofsorrows	50	6	517.69996
3478	SA*	sc1-WatersEdge	125	5	1391.16053
7417	SA*	sc1-Typhoon	175	10	1354.02905
7972	SA*	wc3-theglaive	100	11	1966.64634
11212	SA*	sc1-WheelofWar	175	15	171.74156
919	SA*	wc3-timbermawhold	25	2	834.88467
1939	SA*	sc1-TheHighway	125	3	202.50715
523	SA*	sc1-Triskelion	150	1	869.50421
8452	SA*	street-Sydney_0	25	12	271.32785
2017	SA*	sc1-TaleofTwoCities	150	3	1958.50548
5935	SA*	street-Sydney_1	175	8	1839.28873
7759	SA*	sc1-WarpGates	50	11	661.64755
7522	SA*	street-Shanghai_1	200	10	415.81092
5080	SA*	sc1-WheelofWar	150	7	450.28021
7480	SA*	sc1-TheFrozenSea	200	10	1154.16066
9337	SA*	sc1-ThinIce	75	13	1495.49486
11110	SA*	sc1-Turbo	150	15	728.60197
10663	SA*	wc3-timbermawhold	0	15	1425.69309
5848	SA*	street-Sydney_0	150	8	1833.88956
10153	SA*	wc3-thecrucible	75	14	165.2455
193	SA*	sc1-Typhoon	50	1	865.14009
8377	SA*	wc3-riverrun	0	12	1473.79959
2614	SA*	sc1-TheatreofWar	100	4	633.23965
9811	SA*	wc3-stromguarde	200	13	1668.70167
3043	SA*	sc1-Triskelion	0	5	744.02031
4696	SA*	wc3-theglaive	25	7	1185.62717
9301	SA*	wc3-riverrun	50	13	60.78896
3358	SA*	wc3-tranquilpaths	75	5	479.46175
2284	SA*	sc1-Tribes	0	4	1294.29198
6634	SA*	wc3-tranquilpaths	150	9	2087.09085
8500	SA*	sc1-Tribes	50	12	864.87825
3364	SA*	sc1-TheFrozenSea	100	5	365.31386
2584	SA*	wc3-scorchedbasin	75	4	1822.26626
9106	SA*	sc1-WatersEdge	0	13	408.2518
9493	SA*	sc1-TaleofTwoCities	125	13	734.04847
4558	SA*	sc1-Turbo	0	7	845.77571
7444	SA*	street-Sydney_0	175	10	323.55019
1804	SA*	sc1-WheelofWar	75	3	843.07766
9061	SA*	wc3-thecrucible	200	12	1830.2902
6934	SA*	street-Shanghai_1	25	10	1264.6663
4927	SA*	street-Sydney_1	100	7	267.53772
5092	SA*	street-Sydney_0	150	7	753.08216
4249	SA*	street-Shanghai_2	125	6	929.96811
6352	SA*	street-Sydney_0	75	9	1237.36659
8335	SA*	sc1-Triskelion	0	12	1347.53157
10750	SA*	wc3-tranquilpaths	25	15	340.35833
10834	SA*	wc3-tranquilpaths	50	15	715.30597
2221	SA*	sc1-WaypointJunction	200	3	1386.7583
4060	SA*	sc1-ValleyofRe	75	6	537.90705
8296	SA*	wc3-scorchedbasin	200	11	1877.11809
4888	SA*	sc1-Tribes	100	7	371.1883
3190	SA*	wc3-tranquilpaths	25	5	895.30543
7570	SA*	sc1-TheatreofWar	0	11	1049.60473
10189	SA*	sc1-Typhoon	100	14	1244.03757
3736	SA*	sc1-WheelofWar	200	5	1533.42225
6361	SA*	wc3-riverrun	75	9	412.0041
9523	SA*	sc1-WarpGates	125	13	427.17208
8641	SA*	wc3-thecrucible	75	12	1879.02027
4564	SA*	sc1-ValleyofRe	0	7	1293.4144
4126	SA*	sc1-TheatreofWar	100	6	2270.09197
7057	SA*	sc1-TaleofTwoCities	75	10	258.56289
10399	SA*	wc3-stromguarde	150	14	1417.41948
6133	SA*	sc1-TaleofTwoCities	25	9	1089.14766
5644	SA*	sc1-Tribes	100	8	420.67207
5482	SA*	sc1-Turbo	50	8	383.23791
4048	SA*	sc1-Tribes	75	6	564.55056
9931	SA*	sc1-Triskelion	25	14	523.92477
8743	SA*	sc1-TheHighway	125	12	611.46003
2404	SA*	street-Sydney_0	25	4	437.38083
10753	SA*	sc1-TaleofTwoCities	50	15	710.71177
10561	SA*	wc3-riverrun	200	14	1803.61942
1930	SA*	wc3-tranquilpaths	100	3	1828.55317
5215	SA*	sc1-TheHighway	200	7	700.74602
2512	SA*	wc3-theglaive	50	4	1549.94123
1210	SA*	sc1-WatersEdge	125	2	2147.25467
3832	SA*	street-Sydney_0	0	6	1176.6649
2347	SA*	wc3-timbermawhold	0	4	1247.01527
1279	SA*	sc1-Triskelion	150	2	671.18674
3889	SA*	sc1-Typhoon	25	6	803.6645
8782	SA*	street-Shanghai_1	125	12	312.86094
10333	SA*	sc1-TaleofTwoCities	150	14	947.58079
9670	SA*	sc1-TheatreofWar	175	13	65.75749
7591	SA*	sc1-WarpGates	0	11	266.8522
10435	SA*	sc1-Triskelion	175	14	1781.20975
10366	SA*	sc1-WatersEdge	150	14	1362.05898
889	SA*	street-Shanghai_2	25	2	1264.53216
10108	SA*	sc1-ValleyofRe	75	14	1029.95128
9259	SA*	sc1-Triskelion	50	13	660.55849
8218	SA*	wc3-swampofsorrows	175	11	122.8777
8842	SA*	sc1-Turbo	150	12	277.79801
7120	SA*	wc3-scorchedbasin	75	10	1418.48379
8089	SA*	sc1-Typhoon	150	11	1073.90018
8746	SA*	sc1-TheatreofWar	125	12	1399.63092
592	SA*	sc1-TheFrozenSea	175	1	1474.09544
10972	SA*	street-Sydney_0	100	15	1575.606
9952	SA*	sc1-WheelofWar	25	14	1165.19098
2410	SA*	street-Sydney_2	25	4	569.83325
7783	SA*	street-Sydney_1	50	11	1031.35671
6622	SA*	wc3-swampofsorrows	150	9	1273.76181
6364	SA*	wc3-scorchedbasin	75	9	2740.27355
9454	SA*	street-Shanghai_1	100	13	703.65786
5530	SA*	wc3-swampofsorrows	50	8	720.31716
2899	SA*	street-Shanghai_0	175	4	1077.39334
5266	SA*	street-Sydney_2	200	7	435.60405
3349	SA*	wc3-thecrucible	75	5	192.37288
11086	SA*	wc3-tranquilpaths	125	15	880.82339
4192	SA*	wc3-theglaive	100	6	1464.2064
3796	SA*	sc1-Tribes	0	6	688.01618
5653	SA*	sc1-Typhoon	100	8	652.74991
3544	SA*	sc1-Tribes	150	5	562.46026
4273	SA*	wc3-thecrucible	125	6	19.20617
2317	SA*	street-Shanghai_2	0	4	1181.38014
85	SA*	sc1-TaleofTwoCities	25	1	999.38156
5557	SA*	sc1-ThinIce	75	8	1751.94905
6442	SA*	street-Sydney_2	100	9	457.2535
9997	SA*	sc1-TaleofTwoCities	50	14	904.00022
9598	SA*	sc1-Turbo	150	13	1464.25811
7588	SA*	sc1-ValleyofRe	0	11	201.26085
6871	SA*	wc3-stromguarde	0	10	2020.75109
6604	SA*	street-Sydney_0	150	9	612.12132
766	SA*	sc1-TheatreofWar	0	2	552.74976
7885	SA*	wc3-thecrucible	75	11	1452.86742
1519	SA*	sc1-TheHighway	0	3	1230.42935
2119	SA*	sc1-Triskelion	175	3	314.74994
10087	SA*	sc1-TheHighway	75	14	543.56737
1150	SA*	street-Sydney_2	100	2	2292.72222
6541	SA*	wc3-thecrucible	125	9	789.79133
2680	SA*	wc3-theglaive	100	4	1556.75868
4717	SA*	sc1-ThinIce	50	7	631.00709
5314	SA*	sc1-Turbo	0	8	400.14461
4579	SA*	street-Shanghai_0	0	7	241.86938
9052	SA*	wc3-scorchedbasin	200	12	1802.34765
9910	SA*	wc3-tranquilpaths	0	14	1436.71376
3073	SA*	street-Shanghai_2	0	5	641.15011
8977	SA*	wc3-thecrucible	175	12	1766.53853
6760	SA*	sc1-WheelofWar	200	9	582.21872
2209	SA*	sc1-Typhoon	200	3	1386.36594
10255	SA*	sc1-TheHighway	125	14	941.64302
8320	SA*	sc1-TheFrozenSea	0	12	1437.9588
7465	SA*	wc3-thecrucible	175	10	1840.16472
7849	SA*	sc1-WaypointJunction	75	11	1567.44831
10447	SA*	sc1-WarpGates	175	14	1475.10838
8473	SA*	wc3-thecrucible	25	12	852.31906
3568	SA*	sc1-WheelofWar	150	5	783.00768
3520	SA*	wc3-theglaive	125	5	2138.49144
2206	SA*	sc1-Turbo	200	3	41.00609
10528	SA*	sc1-ValleyofRe	200	14	1285.60715
1873	SA*	sc1-Typhoon	100	3	1173.0269
10477	SA*	wc3-riverrun	175	14	1918.53436
5269	SA*	wc3-riverrun	200	7	1649.67449
5677	SA*	street-Shanghai_2	100	8	780.62934
10117	SA*	sc1-WaypointJunction	75	14	951.20178
3079	SA*	street-Sydney_1	0	5	652.4838
5059	SA*	sc1-Triskelion	150	7	720.1473
2695	SA*	sc1-TheHighway	125	4	938.66624
6415	SA*	sc1-WarpGates	100	9	808.417
9982	SA*	wc3-swampofsorrows	25	14	1260.97504
7861	SA*	street-Shanghai_2	75	11	339.19805
4183	SA*	wc3-stromguarde	100	6	2724.08299
5851	SA*	street-Sydney_1	150	8	510.46064
8503	SA*	sc1-Triskelion	50	12	1974.32425
4246	SA*	street-Shanghai_1	125	6	1192.58196
10216	SA*	street-Sydney_0	100	14	783.65591
3712	SA*	sc1-Tribes	200	5	888.48617
6607	SA*	street-Sydney_1	150	9	680.76182
2860	SA*	sc1-TheFrozenSea	175	4	1155.92277
1192	SA*	sc1-Tribes	125	2	1127.16051
5701	SA*	wc3-thecrucible	100	8	2198.89047
4873	SA*	sc1-TaleofTwoCities	100	7	1296.83108
[truncated: 1,781 more rows]
