# Supplementary material for: Pathfinding in stochastic environments: learning vs planning
Source: PeerJ Comput Sci. 2022 Aug 18;8:e1056. doi: 10.7717/peerj-cs.1056 (PMC9455045; doi:10.7717/peerj-cs.1056)
Supplement: Supplemental Information 1 [file peerj-cs-08-1056-s001.zip › heatmap-raw-datta/heatmap.csv]

Name	experiment_settings.pogema_encoder_num_res_blocks	experiment_settings.pogema_encoder_num_filters	CSR	0_aux/avg_reward_min	0_aux/avg_true_reward
atomic-dust-20	1	100	0.7699999809265137	0	0.7699999809265137
golden-capybara-54	3	60	0.7699999809265137	0	0.7699999809265137
blooming-planet-78	4	80	0.7599999904632568	0	0.7599999904632568
peach-flower-41	2	100	0.7400000095367432	0	0.7400000095367432
likely-sunset-100	5	100	0.7300000190734863	0	0.7400000095367432
neat-deluge-113	5	100	0.7300000190734863	0	0.7400000095367432
trim-moon-43	2	100	0.7300000190734863	0	0.7300000190734863
eager-eon-94	5	60	0.7200000286102295	0	0.7200000286102295
resilient-spaceship-62	3	80	0.7200000286102295	0	0.7200000286102295
denim-wave-15	1	60	0.7200000286102295	0	0.7200000286102295
glad-sunset-79	4	40	0.7200000286102295	0	0.7200000286102295
sage-tree-55	3	60	0.7099999785423279	0	0.7099999785423279
splendid-lake-39	2	80	0.7099999785423279	0	0.7099999785423279
neat-totem-98	5	80	0.699999988079071	0	0.699999988079071
chocolate-yogurt-74	4	60	0.699999988079071	0	0.699999988079071
pretty-dew-58	3	80	0.699999988079071	0	0.699999988079071
unique-vortex-61	3	100	0.699999988079071	0	0.699999988079071
hardy-vortex-99	5	20	0.699999988079071	0	0.699999988079071
blooming-oath-75	4	60	0.699999988079071	0	0.7099999785423279
amber-moon-59	3	60	0.699999988079071	0	0.7099999785423279
chocolate-sky-101	5	100	0.699999988079071	0	0.699999988079071
pious-silence-85	4	80	0.6899999976158142	0	0.699999988079071
comic-pyramid-81	4	100	0.6899999976158142	0	0.6899999976158142
breezy-mountain-77	4	80	0.6899999976158142	0	0.6899999976158142
scarlet-blaze-66	3	100	0.6899999976158142	0	0.6899999976158142
earnest-pyramid-91	5	40	0.6800000071525574	0	0.6800000071525574
resilient-water-36	2	60	0.6800000071525574	0	0.6800000071525574
rural-waterfall-19	1	100	0.6700000166893005	0	0.6700000166893005
bumbling-blaze-89	4	100	0.6700000166893005	0	0.6700000166893005
radiant-shape-32	2	40	0.6700000166893005	0	0.6700000166893005
jumping-aardvark-52	3	40	0.6600000262260437	0	0.6600000262260437
swept-fog-21	1	100	0.6600000262260437	0	0.6600000262260437
charmed-thunder-38	2	80	0.6600000262260437	0	0.6600000262260437
firm-music-105	5	60	0.6600000262260437	0	0.6600000262260437
dauntless-vortex-76	4	20	0.6600000262260437	0	0.6600000262260437
fresh-dawn-60	3	100	0.6499999761581421	0	0.6499999761581421
leafy-rain-56	3	40	0.6499999761581421	0	0.6499999761581421
floral-field-40	2	100	0.6499999761581421	0	0.6499999761581421
worthy-fire-48	3	20	0.6399999856948853	0	0.6399999856948853
dauntless-glade-14	1	60	0.6399999856948853	0	0.6399999856948853
visionary-pyramid-34	2	60	0.6399999856948853	0	0.6399999856948853
solar-dew-71	4	40	0.6399999856948853	0	0.6399999856948853
wild-microwave-82	4	60	0.6399999856948853	0	0.6399999856948853
dazzling-pine-35	2	60	0.6299999952316284	0	0.6299999952316284
dulcet-lion-18	1	80	0.6299999952316284	0	0.6299999952316284
lively-firebrand-37	2	80	0.6299999952316284	0	0.6299999952316284
quiet-hill-97	5	80	0.6299999952316284	0	0.6299999952316284
noble-mountain-72	4	40	0.6299999952316284	0	0.6299999952316284
silver-totem-31	2	40	0.6299999952316284	0	0.6399999856948853
colorful-hill-90	5	20	0.6200000047683716	0	0.6299999952316284
charmed-armadillo-11	1	40	0.6200000047683716	0	0.6200000047683716
worldly-wood-51	3	40	0.6100000143051147	0	0.6100000143051147
autumn-puddle-80	4	100	0.6100000143051147	0	0.6100000143051147
zesty-feather-28	2	20	0.6100000143051147	0	0.6100000143051147
helpful-wildflower-10	1	40	0.6100000143051147	0	0.6100000143051147
twilight-snowball-29	2	20	0.6100000143051147	0	0.6200000047683716
worthy-donkey-57	3	80	0.6100000143051147	0	0.6100000143051147
ethereal-totem-46	3	10	0.6100000143051147	0	0.6100000143051147
glowing-haze-8	1	20	0.6000000238418579	0	0.6000000238418579
misty-disco-9	1	20	0.6000000238418579	0	0.6000000238418579
super-sponge-33	2	40	0.6000000238418579	0	0.6200000047683716
giddy-armadillo-95	5	60	0.6000000238418579	0	0.6000000238418579
fast-sea-16	1	80	0.6000000238418579	0	0.6000000238418579
eager-capybara-92	5	40	0.5899999737739563	0	0.5899999737739563
dainty-disco-65	4	10	0.5899999737739563	0	0.5899999737739563
firm-pine-53	3	20	0.5899999737739563	0	0.5899999737739563
sandy-morning-102	5	40	0.5899999737739563	0	0.5899999737739563
lilac-frost-12	1	40	0.5799999833106995	0	0.5799999833106995
lemon-microwave-88	5	20	0.5799999833106995	0	0.5799999833106995
elated-dream-4	1	10	0.5699999928474426	0	0.5699999928474426
northern-sun-108	5	80	0.5699999928474426	0	0.5699999928474426
fragrant-feather-13	1	60	0.5699999928474426	0	0.5699999928474426
dazzling-water-49	3	20	0.5600000023841858	0	0.5699999928474426
solar-mountain-30	2	20	0.5600000023841858	0	0.5600000023841858
stoic-voice-68	4	20	0.5600000023841858	0	0.5699999928474426
fresh-microwave-69	4	20	0.550000011920929	0	0.550000011920929
woven-plasma-6	1	10	0.550000011920929	0	0.550000011920929
genial-oath-7	1	20	0.5400000214576721	0	0.5400000214576721
noble-fire-96	5	10	0.5400000214576721	0	0.5400000214576721
deft-night-45	3	10	0.5199999809265137	0	0.5199999809265137
gallant-snowflake-67	4	10	0.5199999809265137	0	0.5199999809265137
logical-terrain-27	2	10	0.5099999904632568	0	0.5099999904632568
gentle-haze-42	3	5	0.5099999904632568	0	0.5099999904632568
vivid-sea-26	2	10	0.5099999904632568	0	0.5099999904632568
prime-flower-93	5	5	0.5	0	0.5
neat-glade-2	1	5	0.5	0	0.5
logical-rain-86	5	10	0.5	0	0.5
noble-armadillo-73	4	10	0.4900000095367432	0	0.4900000095367432
fearless-dragon-25	2	10	0.47999998927116394	0	0.47999998927116394
playful-cherry-5	1	10	0.4699999988079071	0	0.4699999988079071
still-star-50	3	10	0.4600000083446502	0	0.4600000083446502
gallant-sea-23	2	5	0.4600000083446502	0	0.4600000083446502
mild-planet-17	1	80	0.4600000083446502	0	0.4600000083446502
avid-shape-3	1	5	0.4000000059604645	0	0.4000000059604645
spring-shadow-44	3	5	0.4000000059604645	0	0.4099999964237213
astral-plant-63	4	5	0.3799999952316284	0	0.3799999952316284
firm-blaze-84	5	5	0.3400000035762787	0	0.3400000035762787
super-donkey-87	5	10	0.3400000035762787	0	0.3400000035762787
fancy-gorge-22	2	5	0.33000001311302185	0	0.33000001311302185
sunny-blaze-64	4	5	0.30000001192092896	0	0.30000001192092896
polished-sea-47	3	5	0.27000001072883606	0	0.27000001072883606
astral-snowball-70	4	5	0.23999999463558197	0	0.23999999463558197
eternal-bush-83	5	5	0.20000000298023224	0	0.20000000298023224
graceful-star-1	1	5	0.17000000178813934	0	0.17000000178813934
pious-paper-24	2	5	0.17000000178813934	0	0.17000000178813934
