# Supplementary material for: Pathfinding in stochastic environments: learning vs planning
Source: PeerJ Comput Sci. 2022 Aug 18;8:e1056. doi: 10.7717/peerj-cs.1056 (PMC9455045; doi:10.7717/peerj-cs.1056)
Supplement: Supplemental Information 2 [file peerj-cs-08-1056-s002.zip]

Archive with 110 entries (102 files):
- Learning vs Planning (no-weights)/
- __MACOSX/._Learning vs Planning (no-weights)
- Learning vs Planning (no-weights)/stochastic_grid/
- __MACOSX/Learning vs Planning (no-weights)/._stochastic_grid
- Learning vs Planning (no-weights)/animation-ppo-sc1-WheelofWar.svg
- __MACOSX/Learning vs Planning (no-weights)/._animation-ppo-sc1-WheelofWar.svg
- Learning vs Planning (no-weights)/animation-a_star-sc1-WheelofWar.svg
- __MACOSX/Learning vs Planning (no-weights)/._animation-a_star-sc1-WheelofWar.svg
- Learning vs Planning (no-weights)/animation-ppo-wc3-tranquilpaths.svg
- __MACOSX/Learning vs Planning (no-weights)/._animation-ppo-wc3-tranquilpaths.svg
- Learning vs Planning (no-weights)/docker/
- __MACOSX/Learning vs Planning (no-weights)/._docker
- Learning vs Planning (no-weights)/.DS_Store
- __MACOSX/Learning vs Planning (no-weights)/._.DS_Store
- Learning vs Planning (no-weights)/LICENSE
- __MACOSX/Learning vs Planning (no-weights)/._LICENSE
- Learning vs Planning (no-weights)/planning/
- __MACOSX/Learning vs Planning (no-weights)/._planning
- Learning vs Planning (no-weights)/utils/
- __MACOSX/Learning vs Planning (no-weights)/._utils
- Learning vs Planning (no-weights)/models/
- __MACOSX/Learning vs Planning (no-weights)/._models
- Learning vs Planning (no-weights)/animation-a_star-street-Sydney_2.svg
- __MACOSX/Learning vs Planning (no-weights)/._animation-a_star-street-Sydney_2.svg
- Learning vs Planning (no-weights)/README.md
- __MACOSX/Learning vs Planning (no-weights)/._README.md
- Learning vs Planning (no-weights)/animation-ppo-street-Sydney_2.svg
- __MACOSX/Learning vs Planning (no-weights)/._animation-ppo-street-Sydney_2.svg
- Learning vs Planning (no-weights)/training_run.py
- __MACOSX/Learning vs Planning (no-weights)/._training_run.py
- Learning vs Planning (no-weights)/example.py
- __MACOSX/Learning vs Planning (no-weights)/._example.py
- Learning vs Planning (no-weights)/.gitignore
- __MACOSX/Learning vs Planning (no-weights)/._.gitignore
- Learning vs Planning (no-weights)/configs/
- __MACOSX/Learning vs Planning (no-weights)/._configs
- Learning vs Planning (no-weights)/evaluation/
- __MACOSX/Learning vs Planning (no-weights)/._evaluation
- Learning vs Planning (no-weights)/run.yaml
- __MACOSX/Learning vs Planning (no-weights)/._run.yaml
- Learning vs Planning (no-weights)/eval.py
- __MACOSX/Learning vs Planning (no-weights)/._eval.py
- Learning vs Planning (no-weights)/main.py
- __MACOSX/Learning vs Planning (no-weights)/._main.py
- Learning vs Planning (no-weights)/animation-a_star-wc3-tranquilpaths.svg
- __MACOSX/Learning vs Planning (no-weights)/._animation-a_star-wc3-tranquilpaths.svg
- Learning vs Planning (no-weights)/stochastic_grid/custom_maps.py
- __MACOSX/Learning vs Planning (no-weights)/stochastic_grid/._custom_maps.py
- Learning vs Planning (no-weights)/stochastic_grid/grid.py
- __MACOSX/Learning vs Planning (no-weights)/stochastic_grid/._grid.py
- Learning vs Planning (no-weights)/stochastic_grid/config.py
- __MACOSX/Learning vs Planning (no-weights)/stochastic_grid/._config.py
- Learning vs Planning (no-weights)/stochastic_grid/env.py
- __MACOSX/Learning vs Planning (no-weights)/stochastic_grid/._env.py
- Learning vs Planning (no-weights)/stochastic_grid/__init__.py
- __MACOSX/Learning vs Planning (no-weights)/stochastic_grid/.___init__.py
- Learning vs Planning (no-weights)/stochastic_grid/animation.py
- __MACOSX/Learning vs Planning (no-weights)/stochastic_grid/._animation.py
- Learning vs Planning (no-weights)/stochastic_grid/maps.yaml
- __MACOSX/Learning vs Planning (no-weights)/stochastic_grid/._maps.yaml
- Learning vs Planning (no-weights)/docker/requirements.txt
- __MACOSX/Learning vs Planning (no-weights)/docker/._requirements.txt
- Learning vs Planning (no-weights)/docker/Dockerfile
- __MACOSX/Learning vs Planning (no-weights)/docker/._Dockerfile
- Learning vs Planning (no-weights)/docker/build.sh
- __MACOSX/Learning vs Planning (no-weights)/docker/._build.sh
- Learning vs Planning (no-weights)/planning/astar_no_grid.py
- __MACOSX/Learning vs Planning (no-weights)/planning/._astar_no_grid.py
- Learning vs Planning (no-weights)/planning/tools.py
- __MACOSX/Learning vs Planning (no-weights)/planning/._tools.py
- Learning vs Planning (no-weights)/planning/__init__.py
- __MACOSX/Learning vs Planning (no-weights)/planning/.___init__.py
- Learning vs Planning (no-weights)/planning/decentralized.py
- __MACOSX/Learning vs Planning (no-weights)/planning/._decentralized.py
- Learning vs Planning (no-weights)/planning/astar_schochastic.py
- __MACOSX/Learning vs Planning (no-weights)/planning/._astar_schochastic.py
- Learning vs Planning (no-weights)/utils/config_validation.py
- __MACOSX/Learning vs Planning (no-weights)/utils/._config_validation.py
- Learning vs Planning (no-weights)/utils/files.py
- __MACOSX/Learning vs Planning (no-weights)/utils/._files.py
- Learning vs Planning (no-weights)/utils/gs2dict.py
- __MACOSX/Learning vs Planning (no-weights)/utils/._gs2dict.py
- Learning vs Planning (no-weights)/utils/hashable_dict.py
- __MACOSX/Learning vs Planning (no-weights)/utils/._hashable_dict.py
- Learning vs Planning (no-weights)/utils/__init__.py
- __MACOSX/Learning vs Planning (no-weights)/utils/.___init__.py
- Learning vs Planning (no-weights)/utils/grid_search.py
- __MACOSX/Learning vs Planning (no-weights)/utils/._grid_search.py
- Learning vs Planning (no-weights)/utils/load_weights.py
- __MACOSX/Learning vs Planning (no-weights)/utils/._load_weights.py
- Learning vs Planning (no-weights)/models/__init__.py
- __MACOSX/Learning vs Planning (no-weights)/models/.___init__.py
- Learning vs Planning (no-weights)/models/residual_net.py
- __MACOSX/Learning vs Planning (no-weights)/models/._residual_net.py
- Learning vs Planning (no-weights)/configs/train.yaml
- __MACOSX/Learning vs Planning (no-weights)/configs/._train.yaml
- Learning vs Planning (no-weights)/configs/eval.yaml
- __MACOSX/Learning vs Planning (no-weights)/configs/._eval.yaml
- Learning vs Planning (no-weights)/evaluation/eval_settings.py
- __MACOSX/Learning vs Planning (no-weights)/evaluation/._eval_settings.py
- Learning vs Planning (no-weights)/evaluation/appo.py
- __MACOSX/Learning vs Planning (no-weights)/evaluation/._appo.py
- Learning vs Planning (no-weights)/evaluation/__init__.py
- __MACOSX/Learning vs Planning (no-weights)/evaluation/.___init__.py
- Learning vs Planning (no-weights)/evaluation/tabulate_utils.py
- __MACOSX/Learning vs Planning (no-weights)/evaluation/._tabulate_utils.py
- Learning vs Planning (no-weights)/evaluation/eval_utils.py
- __MACOSX/Learning vs Planning (no-weights)/evaluation/._eval_utils.py
- Learning vs Planning (no-weights)/evaluation/policies.py
- __MACOSX/Learning vs Planning (no-weights)/evaluation/._policies.py
