# Supplementary material for: Pathfinding in stochastic environments: learning vs planning
Source: PeerJ Comput Sci. 2022 Aug 18;8:e1056. doi: 10.7717/peerj-cs.1056 (PMC9455045; doi:10.7717/peerj-cs.1056)
Supplement: Supplemental Information 2 [file peerj-cs-08-1056-s002.zip › Learning vs Planning (no-weights)/README.md]

# Pathfinding in Stochastic Environments: Learning vs Planning

## Installation
Install all dependencies using:
```bash
pip install -r docker/requirements.txt
```

## Examples
We provide animations for each algorithm for sc1-WheelofWar, street-Sydney_2 and wc3-tranquilpaths maps.   

Example of running pre-trained algorihms are provided in ```example.py```:
```bash
python example.py
```

## Training (~ 16-24 hours with a single GPU)
Run ```main.py``` with default training config ```train.yaml```:
```bash
python main.py
```

## Evaluation (~ 4-8 hours on a server with a single GPU and >= 16 CPUs)
Run ```eval.py``` with default evaluation config ```eval.yaml```:
```bash
python eval.py
```
