# Supplementary material for: Pathfinding in stochastic environments: learning vs planning
Source: PeerJ Comput Sci. 2022 Aug 18;8:e1056. doi: 10.7717/peerj-cs.1056 (PMC9455045; doi:10.7717/peerj-cs.1056)
Supplement: Supplemental Information 2 [file peerj-cs-08-1056-s002.zip › Learning vs Planning (no-weights)/run.yaml]

container:
  image: "pogema-stochastic:latest"
  command: 'python main.py '
  
  tty: True
  environment:
    - "WANDB_API_KEY=7baa0702845fb915ec4de1ad98b6eca3c4bc64db"
    - "OMP_NUM_THREADS=1"
    - "MKL_NUM_THREADS=1"
    - "NVIDIA_VISIBLE_DEVICES=0"
code:
  folder: "."

host_config:
  runtime: nvidia
  shm_size: '24096m'
