# Supplementary material for: Pathfinding in stochastic environments: learning vs planning
Source: PeerJ Comput Sci. 2022 Aug 18;8:e1056. doi: 10.7717/peerj-cs.1056 (PMC9455045; doi:10.7717/peerj-cs.1056)
Supplement: Supplemental Information 2 [file peerj-cs-08-1056-s002.zip › Learning vs Planning (no-weights)/stochastic_grid/custom_maps.py]

from pathlib import Path

import yaml

with open(Path(__file__).parent / "maps.yaml", "r") as f:
    maps = yaml.safe_load(f)

MAPS_REGISTRY = maps


def main():
    print([key for key in MAPS_REGISTRY if 'da2' in key])


if __name__ == '__main__':
    main()
