# Supplementary material for: Pathfinding in stochastic environments: learning vs planning
Source: PeerJ Comput Sci. 2022 Aug 18;8:e1056. doi: 10.7717/peerj-cs.1056 (PMC9455045; doi:10.7717/peerj-cs.1056)
Supplement: Supplemental Information 2 [file peerj-cs-08-1056-s002.zip › Learning vs Planning (no-weights)/stochastic_grid/__init__.py]

from gym import register

register(
    id="StochasticGrid-v0",
    entry_point="stochastic_grid.env:make_stochastic_pogema",
)
