# Supplementary material for: Pathfinding in stochastic environments: learning vs planning
Source: PeerJ Comput Sci. 2022 Aug 18;8:e1056. doi: 10.7717/peerj-cs.1056 (PMC9455045; doi:10.7717/peerj-cs.1056)
Supplement: Supplemental Information 2 [file peerj-cs-08-1056-s002.zip › Learning vs Planning (no-weights)/stochastic_grid/maps.yaml]

sc1-AcrosstheCape: |-
  ..........###############............#################..........
  ..........################...........#################..........
  ..........#################..........#################..........
  ..........#################..........#################..........
  ..........################..........#################...........
  ..........################..........##################..........
  #..........#############..#........##.###############.#.........
  ..#......#..###########.....#.........###############........#..
  .#........#.############............#..#############.#........#.
  ............#############...............###########...........#.
  .............############....###.#........#######...........#...
  ...........##############...................#####...............
  ...........###############...................####...............
  ...........##############.....................####..............
  ............############......................###...............
  ..............#########.......................###...............
  ..............#######.......................####................
  ................####........................###.................
  .................###.......................###..................
  .................###.......................###..................
  ..................###......................####........#........
  .................####....................#####.......#..........
  ................###.......................###...................
  ................##........................###....#..............
  ................####.............#........###...................
  ..................###...#.............#....###..................
  ..................####..#..#.......#..#.....##..#...........#...
  .............#....##..................#..##......#..........#...
  .................##..................#...##.....................
  ....#........#...##......................####........#..........
  ....#.......#.......#......#.............######.................
  .....######.........#.......#..##.#.....###########.............
  ....................##...............###############.....#######
  ...................######............################....####...
  .........#####.....#######.......###...##...###...######........
  ........####...#########.....######..........##.....###.........
  ......#####....######.....#####..............###..........#.....
  ......##.......####.......#####...............###...............
  .######........###.........##.................###...........#...
  #####..............##......................##...............#...
  ####...............##......................##.....#........##...
  ###.................##....#...............####.....#.....#......
  ....................###................#...####......###........
  ................#..###....#.....#.....#.....####................
  .............###...####..............#......####................
  ...................###.....................####.................
  ..................####....................####..................
  ..................####.....................###..................
  .................####.......................####................
  ................####.........................###................
  ................####.......................###..................
  .................####......................###..................
  .................####......................####.................
  ........#.......######..............#.......####..#.............
  ................#########...#...............####...........#....
  ...........#...##########..............#....####.....#..........
  .........#.......########.....#......#.....######...............
  .................########.................#######...............
  ............#...#########...............#.########.#............
  ...............##########...............#..#######..#...........
  ...............##########...............#..########.............
  ...........##############...............#...######..#...........
  ...........##############.................#########..#..........
  ............#############...............#.##########.#..........
sc1-Aftershock: |-
  ########....................###################...##............
  ########....................###################..#..............
  ########....................###################.###.............
  #########...................##################..###.............
  #########....................##################..#..............
  ############................##################.###..............
  ###########.#.................#..#############.##...............
  ##############................################..##..............
  ###############.................#..###############..............
  #################...............#############..#................
  ##################................#..#######..##................
  ......############..............###########...##................
  ........###########...........###.#######........#..........###.
  ........##################....##....######......####..###.######
  ........###################...##...######.........##############
  ..........###################........#####..........############
  .........####################........#####...........###########
  ..........##################..........####..........############
  ..........##################...........##............###########
  ..........################...........................###########
  ..............###########...............................########
  ..............############......................################
  ...............###########.....................#################
  ............###############.######............##################
  ..........##.....##########.#######............#################
  ........#............#####.#######...........###################
  ......###............###########.............###################
  ......##............#####.......................################
  ......##............#####.#...................##.###############
  #......##............######..................##.##.....#########
  ##....##...............#####.................#....####.#.#######
  .###.##.....................................##..........##.#####
  ..####.......................................##...........##.###
  ..............................................#.............##..
  ....############........#.......................#####.........##
  #################...................................##..........
  ##################........#......................###............
  ####################..............###...........##..............
  ####################.............#####.........##...............
  #####################.............######.......#................
  #####################....#.......###..###.....##................
  ####################...............#######....###...............
  ###############.....................######.##...##..............
  .###########.........................########..#................
  .#########...................#......#########.##................
  .#......####..............######.....########.##...##...........
  .......###.##...........#######.........##############..........
  ......##...##...........######...........###############........
  ######.....##............####............#################......
  ...........#.............................##..#...#########......
  ........###................................#..##..#########.....
  ........##...............................#......###.#########...
  ........##................................#.......##.###########
  .........##...........##########............##.....##.##########
  .........##..........###########............#.......##...#######
  ........########....#############........###..........###..#####
  ...............##..###############......##..............##...#..
  ................#.################....##..................##..##
  ................##.###############...##.........................
  ...............##...#############.....##........................
  ..............##.################....##.........................
  ..............###..#############......##........................
  ...............##.################....##........................
sc1-Archipelago: |-
  ................................................................
  .#..............................#..#.####.......................
  .....................#........############......###....#.#......
  ............##......##......##############......#..#########....
  ...................###......#############........###########....
  .....................#......###########........###############..
  ...............#####.........#########.........################.
  ..............#######.........########......#..#################
  ...........#.#######..........#########.....#..#################
  ............#######....#......................##################
  ............####..########......................################
  ............###..###########.#...........####..#################
  .........#.###..###############...........######################
  ...........##..#################............####################
  ..........###..###################.........#####################
  ..........###..#######################......####################
  ..........##..####################.##.......####################
  ..........###..#################...........#####################
  ........#...##.################...........######################
  ......####......##############..............#...################
  .....########..################..................###############
  ..........######################..................##############
  ............##################..#................#########..##..
  .............###############..............#......#..##.......#..
  ..............#.#######.##...................................#..
  .......###........####..........................................
  ..########.......#####..............####........................
  ..##########......#####...........#########.........####........
  .############.......##.........#############........###########.
  ###############.....##..........############........############
  ###############.................#############......#############
  ###############..............#.#############.......#############
  ############..................###############.......############
  ..########...................#################......##########..
  ...#####............####.....#################.......#########..
  ..............#.....####......################............##..#.
  ..............#....###........###############...................
  ..............##..######......################..................
  ...#####...#############.....###############....................
  ......##################........##########...........###....#...
  ........################..........######.............####.###...
  .........#################........#####.............#....#.##...
  .....#.##..################.......####..........#####..####.....
  ....######..################........##.....##..#######.######.#.
  ....###..####################......##.....##############..####..
  ....##...#####################............###############...####
  ...###..#######################..........#################..####
  ...####..#####################............#################..###
  ....####.######################.........###################..###
  .....###..##################..#.#.....######################..##
  .....#####.################............#####################..##
  ........###..##########..#................##################..##
  .........###.######....#..................##################.###
  ......##..####...#.#####..........#.........###############..###
  .......#....#########.......................###############.####
  ............#.........................#.....#############..####.
  ................................########.....#########...######.
  ............####...............#########..........###.#######...
  #..#.......######.........###############........##...#.####....
  #####.......####..........###############........##.............
  ....##......###...........##############.........###............
  ###..#.....###.............###########.............#............
  ####.................#......#########...........................
  ................................................................
sc1-ArcticStation: |-
  ..................####...##..#####..............................
  ....................####...##..#####............................
  ....................######...##..#####..........................
  ...................#####.......##..#####........................
  ....####...........###..........##...#####......................
  ..########...###...............##...####........................
  #####..###########...........##...####........................##
  ###..##..#######............##...######.....................####
  #..##.###....................##....#####..................####..
  .##.....#####........#####.....###...##.............##..####....
  #...####..####.......#######......##.......##.....########...###
  ..########....##........####........#.....#####.########...###.#
  #####..#####....###......###......##.......#######.......##.....
  ###......#####....###....####.....#..........###....#####...##..
  #..........#####.....#....######...#####.##........#......######
  .............#####....#....#####...........###.###...##.####.###
  ...............#####...##.....###..................#######.....#
  .................#####..###....#######...........#######........
  ...................#####..###....#####.........#####............
  ....................#####...##....#####......#####..............
  ....................#####...#.....#####.......######............
  ......................#...#.......#####.........###.............
  ...............###.......#........#####...............##........
  .............######.......##......#####.............#####.......
  ...........######..........#......###########......#####........
  .........######....##.#####.....##############.......#####...#..
  .........#######...#.............#############.........#########
  ...........#####...#...........########.####.............#######
  ..........####...###..........######.............#####.........#
  ........####...##............######.............##...##.........
  ..###.####....#...........########...........###...#..###....##.
  ########...####..........#######..........###....#####..########
  ##..##...##.............#######...........##...#########........
  .......##.............########..........##...#####...#####..###.
  .##..###.....#####...######..........###...#####.......#########
  .............#############.........##....#####...........###..##
  ..####........##########............#...####....................
  ########.......#########............##...#####..................
  ##....####.......########..........##...######..................
  ......#####.........######.......##...######....................
  ......######..........#####......#...#####......................
  ........###............####......##...##........................
  ..............##........####.......###......##..................
  ............######......####.........##....#####................
  .............#####......#######....##.......######..............
  ............####.........#######...#.........#####..............
  ..........####.............#####....#..##...#####..............#
  ........####.................###.........#....#####..........###
  ......####.......#............#####.......##....#####......#####
  ########........########......########.......#....#####..#####..
  ######...#######.....#.#.#.....##########.......#...########..##
  .##....##....#...###......#......##########......#....####...##.
  ...####..###...######.....####........######......####......##..
  ####....###########......#...##.......#######.........#######...
  ##....###########......#####..#####....######.................##
  #...####.....##.......########...####.....###.......####....####
  ..####..................#..#####....##....#.......############..
  ####.........................#####....##............###.####....
  ##.............................#####...##.....###...............
  .................................####...##...#####..............
  ................................#####...#...#####...............
  ..............................#####...#....####.................
  ............................#####...#......####.................
  ###...................#...######.####....#####................##
sc1-Aurora: |-
  ##################.###################...#################################
  ##################...###############..##...###############################
  #################..##...#########...#######..######..#####################
  ###############..#.###...######...##########...##....#..##################
  #############...###....##..###..##############.....##.....################
  ###########..###........###....##############...###.........##############
  #########..###.....#......##...############...##......##......############
  #######..###.....###..##....###..########...#.....###..###......##########
  #####..###.....###.....####...###..####...#.....###......##.......########
  ###..#.#.................###.....##.....##....###..................#######
  #...###.........##................#....#......#.........##....#...##.#####
  ..##.............###.......##...#...###.......#.......###.......##.#######
  #..##......#.......###...###.....#....#.......###...###.......###.########
  ###..###....#........#..##.###.....##...#.......##..#...#...###.##########
  #####....###..............#...##....#.....#........####.#....#############
  #######..##.........##..#......#......###...#....#....##.###...###########
  #########..#..........#..#.....#....##...##......#.....##...##...#########
  #########....##....###....#..##...##.......##...###....#........#..#######
  ########..###....##.........#...###..........#....####....#...####...#####
  ######...#...##..#............##....#..##.....###...#.......##....##...##.
  ####..###.....###..##.......##....###...###......#....#..###........###...
  ##..##....#..##.###..#....###...###......###......##....##.....#..#...##..
  ..##....###...###.##....###....##.....................#......###..###...##
  ##....###.......##..###..##..............##.........##.....###......###...
  #....##..........#....##...#..##.......###........#......###..............
  ...............###........##...###...###....##...##......#..........##....
  ....##.......###.......##...#....##.##.##.#...##...#....###.......##..#...
  ##...###...###.......######...#......#.....#....##...#....###...##..#..###
  ...##..##.##.......##########...#....#......#....##....#....##.....#......
  .....#...........############.....#..##....##.......##...#.....#..#.......
  .....#.........############...###...#..####...#...######...#....##.#...###
  #...#.....##...##########...#....##...#.........##########.....#.#..######
  ####.........##..######..###.......##...###...############...###.....#####
  ......#.......##...##...##...........##.....############...##......#######
  ....#..##.......##....##...####........##...##########.....#.....#########
  ....##...##.........##...#......#........#....######...###...#.###########
  ......###..##.....##...##.......#.##..##...##...##...##..#.#...###########
  #...............##......#....#..###....###...##....##.......##...#########
  .........###..#...#......####.###........#...#....#...........#....#######
  ###....##...####....#........##..........#.#...###....###.##...###...#####
  ##...##.........##....#................##..##...#...###....###....##...###
  ...#.#........#....##...#....###.....###......#.#..##........###....#....#
  ..##.....###..###....##...#....###.###...#...###...............##....###..
  ##.....###......##.....##...#..............#...#.....##..........#.....###
  ......##.................##...#..............#...#....###......###....####
  .....#..........##...###...##...#..#.##......#....#.....###..###....######
  .....#........###.##....#....#........#........###..#.###....#....########
  ##....##....###...#......#....##....##...#...##...#......##.....##########
  ####...###.##....#......#.......###........##......#......#...############
  ######............##..#.......#######....##.......####..##..##############
  ########.....###.........#..##############......########..################
  ##################........##################..############################
  ######################..##################################################
sc1-Backwoods: |-
  ............#######....................#######...................############
  ............######......................#######.....................#########
  ...........######........................######.....................#########
  ...........#####........................#######....................##########
  ............#####......................#######....................###########
  .............#####...................########.....................###########
  .............#####...........####....######...###...................#########
  ..............####........######.....###.....######...............###########
  ............#######......####....#######........####.###......###.###########
  ............################....########..........######.####################
  ........###...#...#########........####...........#######################.###
  ........#####......########........####........######################.##...##
  ........####.........######.......#####..###########################.........
  #...#######.........#####..........####...######.....###############.........
  ##.#######..........#####......#######...............#############...........
  ##########........######...##########......##........####...#####............
  ##########......#######....#######......#.....#..###...#......###............
  ###########......###........##..........#........#####........####...........
  ################................#.#..#.....##.....####.........####..........
  #################..............#.................######........###...........
  ##################.............#.................#######.......###...........
  ######################...........#..............#.########....###............
  ########################....#....#...........##........####..#####...........
  #..#.########....##########................###.........###...####............
  .......#####......#####....#.............###...........####...#...###........
  ......#####.......#####.....##........###.#...........#####......#####.......
  .......#####......###...#....#..#...#..........##....#######.....#####.......
  .........####.........#####...###..........#######....#######################
  ........#######.......######...............########....######################
  ..........#####.......######...................##....########################
  ...........#####....#######....##.....#####.........#########################
  ...........####.....#####....#####...#####.........#####...##################
  ...........###.....######....######...####..........####....############...##
  ..................######......#####....##...##.####..........#########......#
  .............#.##########......#####......##########..........####...........
  ............######.#####.......####.......##########.........####............
  .###......######...............####......###########.......#####.............
  ###......#####.................####.......###########......#####.............
  ####...#######.......###......#####..........#############...##..............
  #####.########.....######....#######.........###############.................
  ###################..#####....######.....###...#..##########.................
  ####################....#############..#######.....#########.................
  ############..#####........################.........##########...............
  ############....##.........###############..........###########..............
  ###########..............###############.............##.############.........
  ###########.............###############.................############........#
  ###########..............###..########....................###########..###.##
  ########...................#.#########.....................###########.######
  #########.....................#######......................##################
  #########....................########...................#####################
  #########...................##########.#................#####################
sc1-BigGameHunters: |-
  ####.........#######..............####......####.............###
  ##............######.......................#####..............##
  ................#####......................#######............##
  .................#####......................######............##
  .................#####.......................#####..............
  .................####........................#####..............
  ................######......................######..............
  ................######......................####................
  ................##########.................#####................
  ................###########...............######................
  ......................#####..............#######................
  ......................####....##........######..................
  ####......####...............#######..####......................
  ################.............#############........####..........
  ################............##############........######........
  ..........######..............##############........####........
  ............####........##..........######............####......
  ............#####......#####..........................#####.....
  .............#####.....####.................####........####..##
  ..............######..######..............#####.........########
  ................###########..............#####..........########
  ##................##########............#####.......######..####
  #.................##############......######......######........
  ..................######...#####....########......####..........
  #.................####......####....#########....####...........
  ..............######....................####.....####...........
  ............######......................####....####............
  ......................................####.....#####............
  .....................................#####.....####.............
  ......................####............##........####............
  ........####........#####.......................................
  ........#####........####.......................................
  .........####.......######......................................
  .........#####......####................##..........##..........
  ........########....####...............#####......######........
  ....########..########..................#####.....######........
  ....####........####.....................#####....####..........
  ....####..................................##########............
  ....####..................############.....#######.............#
  ...#####................###############.....######............##
  ...######.......##......####..##########....#####..............#
  ...#####......####................######....######..............
  ..######......####................####.......#####..............
  ########.......####..............####.........####..............
  ########.......#####.............####.........####..............
  #########.......####.............####.........######............
  ########........######..........####...........#######....##....
  ...####...........########....#####.............################
  ....##.............#######....#####...............##############
  ..........####....########....#####.......##......######..####..
  ..........#################...######....######..................
  ..........################......##############..................
  ..............##########............############................
  ................#####................###########................
  ................####..................##########................
  ................####...................#######..................
  ...............######...................######..................
  #..............#####......................####..................
  ##............######......................#####.................
  ##.............#####......................######................
  ###.............######...................#######................
  ##...............#####..................######................##
  #####............######.................######.............#####
  #######..........######......########...######.......###########
sc1-BlackLotus: |-
  ##################.###.#.##...##....#..#.......#################
  ########..#.......................................##############
  #######...............##.........###############..#.....########
  ######...################.....#..###################......######
  ###......###############...............################....#####
  ##......#############......#..#.....#....###############.#....##
  #.....##############..#######....######....################....#
  ...################...########..########....#################..#
  ...###############....######.....#########..################...#
  ...###############....#####.......########...################..#
  #..#########..........####.........######...........##.#####....
  ...######.............####..........####.................####..#
  ...###................####..........####..............#...###...
  ..........###.........####..........#####.........######..###...
  #......#########......####...........####.......#########..#...#
  ##....###########.....####..........#####################..#...#
  ##..######.################.......################..#..#........
  #...............###############....###########..................
  ...#.............###############...########.............####...#
  ..####............##############....#######............#####...#
  ..###.............###############...#######............#####..##
  ..####................###########....#######............####...#
  ..#####.................#..#######.....#####............###.....
  ..######.........####........####.......####..........#####.....
  ....##########..######.......#####.....#######.....########.....
  .....##################.....#######.#########...############....
  ........#################.##################...##########..#...#
  ...........#################################...#####...........#
  ............#######.....#################.....#####............#
  ........#...######......###############.......#####.............
  ...###############.......##############.....#########......#....
  ..##############........###############.....################....
  ..####.................################....#################....
  ..####..........###################################...######....
  ..###..........#################################.......######...
  ..####.........#################################.........####...
  #...#..........#########################..######.........####...
  #..............#####.....##############.....###..........####...
  ....##........#####......#############.....................##...
  #..####.......#####......#############.......##.#...............
  ..#################......##############.....#######.............
  ..#################....########...##################......###...
  ....######..#.######..######......############################..
  ............#######...######.......##########################...
  ..##.......#######.....######......###########.....#######.#....
  ..##.......####..........####.......##########.......#..........
  ..........####............########........#####.............#...
  ..........###............#########.........#####........#####...
  ..##.....####............#########.........#####.........####...
  ..##.....#####..........##########..........####........#####...
  .........######........##########...........####.......######..#
  .........#####.........##########..........#####....########...#
  ..........###........#####...#####........######....#######....#
  ..###.......#..###########....#########...#####....########....#
  ...###.........##########......########...####....#########...##
  ...######..#....#######.........########...###...########.....##
  ....#####.......##.#.............#######...###...#######...#####
  #....####...##....................######....#...######....######
  ##......#...####................................###.#.....######
  ###..........#######.#......####............####........########
  #####....#....#########..#########.##....#....#.........########
  ######..........###################.....##.......#######.#######
  #########.........###..#....####......#####.......##############
  ##############........................######.....###############
sc1-BlastFurnace: |-
  .........#...........###########################.#..............
  ...................#..#############.###.....#####...............
  .........#.........#..#############.###.........................
  ..........#......##....###########.####.........................
  ...........#....#.....############.####.........................
  ..............##..........#######....#..........................
  ...........................####.................................
  ..........................#####................###..............
  ...............##........######..............#####.....#........
  ...............###........#####.............######..............
  ..............####........##.##..............#####.......#......
  ##............#####.............................###......#......
  ####..........###................................##.............
  ..###.........###...............................#########.##....
  ...###.......................#######...........#################
  ....#######...........###################......#################
  .......#####.........#####################......####.###########
  .........##.........#######################.............########
  ....................####.............######..................###
  ##.....#............##.................######..................#
  ###########.............####.............####................#..
  #############.###.......####..............####..................
  ##################.....#####.......##.....####.....#............
  ..........#######....#######.....######...#####......#..........
  ...........#####....##########..#######...####..................
  ...........####....#####################...####......#..........
  ...........#####....###################....####.................
  ...........####......##################....###..................
  ...........#####........###############....####.......#.........
  ..........#..............##########.........###.................
  ........................########............###.................
  ........#...............########...........####.#...............
  ............##....##############...........######...............
  ..........#.###....################........####.................
  ..........#####...#####################...#####.................
  ..........#####....######....##########....###..................
  ...........#####...#####.....##########.........#...............
  #..........#####....###.......########..........................
  ..##........#####..............####..............##.............
  ....###....#######.......................#......................
  .........##########..................######.....................
  ...........##########..........############........##...........
  ..........##############.##############................#.##.....
  ######.........######################...........####....#...####
  #######..........#################.............#################
  #######..............##########...............##################
  ###.....................####...............####.################
  ..........................................#####....#############
  #...........##...........................................#######
  ...........#######..............###......................#..####
  ............#######...........#####......................#####.#
  ......#.......................#####......................####.##
  ........................####.######.......#........#......######
  .........................###.######...............##............
  ........#....................#######..............#.............
  ....................##.......######.......#.....................
  ........#..........###....##.######...............#.............
  ...................###....#########.......##..................#.
  ..#................###..############........####..............##
  ...................###..############..........................##
  ##................###...############..........................##
  ......##..........####..##############.........................#
  ......###.........####..##################..............#.....##
  ##.....##############..######################..........#########
sc1-BrokenSteppes: |-
  ......#...........####..######..#####..................#........
  ....##.............##.....###...#####................#.#........
  ...##.............###............#####..............##..........
  ....###...........###............#####................###.......
  .......#####.....###.............#####..............######......
  ........####.....#................######....##.....########.....
  ........########..................#######.##########..#.#####...
  ........########.......#####....#..########....######.......#...
  ..........#####........######..###..#######.....................
  ..........#########...###......####...####.................###..
  .........######.###...###........##..####.................######
  ........######...###.....................................#######
  ......##.#####.............................##......###....#.....
  .....##....#...........##........##...##...###.#######.......###
  ..####.................##.......###...##....#######........#####
  ####..........#........###.....####...##..............###.######
  ####..##.....###.........###...####...###............##...######
  ##...###.....###.......................######.....####..########
  .....######.###.........................#####....###..##########
  .......#######....#########......................#..#########.##
  ....##..#####...##############.....................#######......
  ....###........#################...........##....#######........
  .....####......#####......#####........######...######..........
  ####...##....#######...........###.....####.....####............
  ###.........#######............#####...###........#.#...........
  #...........######...........##.#.##...##...........##..........
  ..............##............##....###..###.........##...........
  ...##.........#............##.....####.###........#####.........
  ..###.........#.#..........##...........####...########.........
  .####...........##.........#............##...###########......##
  .###...........#####.......##.....##........##############...###
  ..####.........#####......###########..##...##.###########...###
  ..#######.......###################...#####......##..#######..#.
  ....#####.......##############.......####...............###.....
  .................############.........##................#.#.....
  ...........#####...##########......................##..####.....
  .........#######....########............##........###...##......
  ....................##..................###......####..###......
  ....................##...........#.......###...####....##.......
  .........##......................#####..........#...............
  ........###..........##..........##..##........##.........##.###
  .........###........###.......#..##..#........####........######
  ######....###.......###....######....#..........###...#.....####
  ########...##......###....######...##...........###..###.......#
  #.....###.........##......#####.....###.........###...###.......
  ........................##.###........##.#.....####....###......
  .....................#..#..............####...####......##......
  .............#......######.............####...###...............
  .............##...........###............###.......##...........
  .....###....##...##.........#...........####...#######....#..###
  ...#....#..###..###........##.........#####....####......#######
  ...#.#..######..##......#####.........#####...##.........#######
  ....###...###...###......###..........#####...##.......####...#.
  #....##..##.....#####.########.......#####....###.....#.........
  .###.....##.......#########..###....######....####....#.#.......
  .........###........#...........#########...............##......
  ........#####....##...............#.####.............###........
  .........#####....###.....................##........##..........
  .........######...###....................##....####.##..........
  ..........####...........#..............##.....######...........
  ..............#.........###............###........###...........
  ............##...........##............###...........##.........
  ...........##............##............###...........##.........
sc1-Brushfire: |-
  .................###############################................
  ..................#############################.................
  ..................#############################.................
  ...................#############################................
  ..................#############################.................
  ..................################################..............
  ..................##################################............
  .............##.###################################.............
  ...........#....################################....#...........
  ..........##.....###############################.....##.........
  .............#....##############################.....#..........
  .............###...###########################....##............
  .............#....############################....##............
  .......#####......###########################.......###.........
  ......##...........#########################............#.......
  ......#.....##.....#########################..#####.....##......
  ......##..#...################################....##.....##.....
  ....#######......#############################.......#..####....
  ..#######........#############################.......#########..
  ############.###...###########..############....###....#########
  ##################................####..##....##################
  ####################........................####################
  ##################............................##################
  ##################............................##################
  ##################...........................###################
  #################...................##.......###################
  ################....##....############......####################
  ##############....######....########.........###################
  ##############....######.....................###################
  ################....#####.............##........################
  ###############.......####..........#####.......################
  ################......####...........####.......################
  ###############......######...........####......################
  ##############......######............#####......###############
  ##############......####................##.......###############
  ###############.....##............##............################
  ##############............############.........#################
  ##############..........##############........##################
  ################............######.............#################
  ################..............##..............##################
  ...#....#########.....................####.....#########...#####
  ..##.....#######......................########...###..#.....####
  .#.......#####....######..............##########......#.....####
  ##....##........#########.........###############.......##...###
  .##...##......##############..##################..###....#...###
  ..##....####..###################################.....##....####
  .#.#..........####################################..........####
  ..####........#####################################.......######
  ......#...##########################################...###..####
  ##......####.#########################################.....#....
  ##...........######################################.............
  ##..........########################################............
  ............########################################............
  ..............###################################...............
  ..............####################################..............
  ................##################################..............
  .................#################################..............
  ................#################################...............
  ................################################................
  ................################################................
  .................################################...............
  ................##################################..............
  ..............########################################..........
  ###...........########################################.......###
sc1-Caldera: |-
  ########............###################.........................
  ######...............###################........................
  ###...................#################.........................
  ####...................################.........................
  #####...................###############......................###
  #####....................#############.....................#####
  #########...............############...................#########
  ###########...............#########...................##########
  ############..................####.....................#########
  ###########.............................................########
  ##########...................................######.......######
  ###............###..........................########.......#####
  #####........######.......####.............##########.......####
  ####.........######......#########.......############...........
  .............########....##########......###########............
  #.............#######.....##########......########..............
  #...............#####......########.......#########.............
  ###............#######.........##..........########.............
  ###............######.......................#########...........
  ##...........#######..........................#######...........
  ####..........####................................##..........##
  ######....................................................######
  ########................................................########
  ##########............................................##########
  ################..................................#############.
  #################................................########......#
  #####..........###...................................##.......##
  ...............####............##......####.....................
  .........................######################.................
  ........................######################..................
  .....................#######################....................
  ...................########################.....................
  ...................######################.......................
  ....................###################.........................
  .....................#.###############.........##...............
  ......................###############........#####..............
  .........######......###############.........#####..............
  .....############.....######..####............#########.........
  ################..............................##################
  ##########..##....................................##############
  ########.............................................###########
  ########..............................................##########
  ###........................................####............#####
  ##.........##............................########...........####
  ..........#######............######......#######.............###
  .........##########.........########....######...............###
  ..........#########........########....######.................##
  ............########.......########.....#######.................
  .............########......#########......#######............###
  ...........##########.....##########......#######...........####
  ...........##########.....##########......########...........###
  ###.........#########....#####..##.........#####.............###
  ########......#######.....####..............####.........#######
  #########.....######........................##.......###########
  ##########......##..................................############
  ##########.....................##....................###########
  #########....................######.....................########
  ########....................#########...................########
  #######....................##########...........................
  ######...................##############.........................
  #####..................################.........................
  #####................####################..................#####
  ########.............####################................#######
  #########..........#######################.............#########
sc1-CatwalkAlley: |-
  ........................##............##........................
  ......................##................##......................
  ....................##....................##....................
  ..................#.#......................#.#..................
  .................##..........................##.................
  ................................................................
  ..........................#.....................................
  ..........####....................................####..........
  ........##....##................................##....##........
  ......###.......##............................##........##......
  ....######........##........................##........######....
  ..###.##............##....................##............######..
  ###.##.....###.......#.#................#.#.......###.....######
  #.##..........##.......###............###.......##..........####
  ##..............##........#..........#........##..............##
  ...............#..#..........................#..................
  ................##............####............##................
  ..............###...........####.###............##..............
  ............##............##.#...##.##............##............
  ..........##............##.......#....##...........###..........
  ........###...........##................##............##........
  ......##............##....................##............###.....
  ...###............##............#...........##...........###....
  ..###...........##.....##....#....#...........##............##..
  ##............##...........#........#...........##............##
  #...........##.........#.##...........##.#........##..........##
  ..........###.........##.###............##.........###........##
  ........###.............#..####...........#..........###.......#
  .......##..........#......#..####...........#..........##.......
  ##.......#.......##.........#...###..........##.......#.......##
  ####.......#.....##........#..##.####........##.....#.......####
  ######.......#......###....#..##..##......##......#.......######
  #####.......##.....###......###...........###.....##......######
  ###.......#.#......#........##..##..........#......#.#......####
  #.......###......##...........#..####........##......###......##
  .......#.........####...........##..###....###..........#.......
  ##.................####...........#...###.##..................##
  ####.................####...........#..###..................###.
  ....##.................####..........##...................##....
  ###...##.................####.......###.................##...###
  .####...##...............#..###...##..................##....##.#
  ....##....##...........##....######.................##....##....
  ......##....##.................#......#...........##....##..#...
  ........##....##................................##....##........
  ..........##....##............................##....##..........
  ............##....##........................##....##............
  ..............##....##....................##....##..............
  .....................#.#................#.#.....................
  .................##....###............###....##.................
  ##...............#........#..........#........#...............##
  .###............#..........................#...#............##..
  .#.###........##................................##.........#....
  ...#.###.....#................####................##....##......
  .....#.###.#................##....##................####........
  .......##.................##........##..........................
  ........................##............##........................
  ......................##................##......................
  ....................##....................##....................
  ..................#.#......................#.#..................
  .................##..........................##.................
  ................................................................
  ................................................................
  ................................................................
sc1-Cauldron: |-
  .#######.#........#..#############........................######
  ........#............####....####.....#....................#####
  .....................###.....###......##................#..#####
  ........#..#.....#######.....###....####...................#####
  #.......#..#############.....###....####..............#........#
  ##.........#############....#........................#..........
  ##.........##########...######............###......#........#...
  ............#####........#####....###..#####....................
  .........#..#####.......######....####...#......................
  ..............##..#....###.###......##.................#........
  .................###....##...##....................#...#........
  #...............####...###...#..#...............................
  ##.......#.......######........###................#.........##..
  ##................####........#####.........................###.
  ##...............####.........##..........####................#.
  #...............#####........###........######.......#..........
  ..#....#..........####......###........##########...............
  ....................###.....####..#...###......###..............
  ..............#.##.#..#####..########..##.......##..............
  ######....#..#................########........#...###.....##....
  #######...#....................#.####.......#......###...####...
  #######...........................####.............###...###...#
  #######..........##...###..........#####...........###.........#
  ########........####....###........#####...........###...######.
  #########......###.......####.........##..#.......#......#####..
  #########....####.........###............##......###....####....
  #########....###........#................####....###....##.#...#
  ######...##....###......##.....####.......##....###..........###
  ####....###......#####..........#####......##..###.........##...
  .........###.......####...##........###....######.........##....
  ....###..###..................##.....###....####......##........
  ##...#...###.....##...###..##......###....####.......##...###...
  ....#...###....#####..####......####.......###.....##.......###.
  .##......###...####............####........###..###.............
  .........###.....###.........####...##...##.....................
  .........###.......###.............##...###...................##
  ..........####.......###.###.......##..####.....##..........##..
  ###.....######........#####.......###..##......##........###....
  #####..########.........#.........##..###....##.....##.........#
  ...##...###..##.......................###..###.##.....##......##
  ........########..#....#.............####...##.........###...###
  ........###...##.............#.....######..............##...###.
  ..............###..................#######.......#...##....###..
  .................##...#.#...#...#..#######........###......###.#
  .................###...............#######.................##...
  .......#.#...#...####.............#..#####............#####.....
  .......#.....#...###..###........###...###...........####.......
  .................###...########..###......##.......###..........
  ...#.............####....#####...###......###....###.........#..
  .......#.........######.........####.......########.............
  ...................#######......###..........###................
  ......................#####......#####.......##.................
  .........#.................##.....#######....###................
  .....#....#................###....###..##...###..#..............
  ##................#....#...#######.......######.................
  ...................#.......####...........####..................
  .........###.###.......#....###....#..##...###...#..............
  ....#...####.###.........###.##..#.........###...#..............
  .......#########.........#######........#...##..................
  ##...###....###...........##.###..#.....#...###.................
  ..#####......##..........#######..........##....#...............
  .............##.................##.#.#...###...#...#............
  ............###................###..#...###.......####......#...
  ......########..................###.....####..#...###.........#.
sc1-CrashSites: |-
  ................################################################
  ...............#################################################
  ..............##################################################
  .............###################################################
  ............####################################################
  ...........#####################################################
  ..........######################################################
  ..........######################################################
  ...........#####################################################
  ............####################################################
  ............####################################################
  .............###################################################
  .............#.###....##########################################
  .............#.........#########################################
  ...............#.......#########################################
  ########......#............#####################################
  ########....#...............####################################
  ########...#.................###################################
  ########...##...##............##################################
  ###########...................##################################
  ###########..................###################################
  ###########...#..............###################################
  ###########...............###..####..###########################
  ############............######.......###########################
  ############............#####.........##########################
  #################.............####...########.#...##############
  ###################..........#####.......##.....################
  ################....................#....#.......###############
  #############........###.................#.......###############
  ################.......#.................#.......###############
  ###############.........................#........###############
  ###############.....##...................#......################
  ############.##.......#..................#......################
  #############.#.......#..........................###############
  ############.#.......#......................#....###############
  #############........#.......................###################
  ##############.......#.....##...................################
  #####################............###...........#################
  ##########################.....###......####...#################
  ##########################.............####.....################
  ###########################.........####..........##############
  ###################################..##............#############
  #####################################...............############
  ###################################.................##....######
  ###################################.................#......#####
  ##################################.......#.................#####
  ##################################....................##....####
  ###################################...................#.........
  #######################################.............#...........
  ############################################........#...........
  ##############################################......#...........
  ##############################################..##..#...........
  ######################################################..........
  ###################################################..#..........
  ######################################################..........
  #######################################################.........
  #######################################################.........
  ######################################################..........
  ######################################################..........
  #####################################################...........
  ####################################################............
  ###################################################.............
  #################################################...............
  #################################################.............##
sc1-CrescentMoon: |-
  ...............#################################################
  ................################################################
  ...................#############################################
  ...............###.#############################################
  ...............####..###########################################
  ..............#######.##########################################
  ..............######.###########################################
  ...............######.##########################################
  ................######..####..##################################
  ..................######......##################################
  ....................########..############....##################
  .....................#############..............################
  ..........####........############...............###############
  ......########........########....................##############
  ###############.......########....................##############
  ##############.........########..................###############
  ##############.........########..................###############
  ##############........#########.................################
  ############..........##########................################
  ############...........#########..................##############
  ############..........########....................##############
  ###########.............######......................############
  #############.............##............###...............######
  #############...........................#####...............####
  #############...........................#######.................
  ###################.......................#######...............
  ######..############......................######................
  ..##........######.........................######...............
  ............#####..............##...........######..............
  .............######........##########......######...............
  .............#####.........############.....#######.............
  .............######.......#############.......######............
  .............######.......#############.......######............
  ..............#####......#############.........######...........
  ..............######......#############.........######..........
  ..............#####........###########..........#######.........
  ...........##########.......########............#########.......
  ............#########............................########.......
  ................#######...........................########......
  ...................#####.............................######.....
  ....................##................................##########
  ....................##.................................#########
  ...................................##..................#########
  ###.........##......................#####..............#########
  ###........#####....................######...........###########
  ####......######...................########...........##########
  ################.................##########...........##########
  ##############..................###########...........##########
  ############..................############........##############
  ###########...................##########..........##############
  ############.................##########.........################
  ##############..............###########........###########......
  ##################........##############........####....##......
  ###################.....#################.......................
  ####################..####################......................
  ############################################....................
  ################################################................
  ##################################################..............
  ###################################################.............
  ################################################................
  ##############################################..................
  ##############################################..................
  ###########################################.##..................
  ###########################################..................###
sc1-Crossroads: |-
  .........###########...################..#........#.............
  ..........###########...##############..#.........#...........#.
  ..........############...#############............#.............
  ...........###########...############.............#.............
  ............###########...###########..#..........#.......#.....
  ............############..##########.............#..............
  .............###########....######..............#...............
  ..............##########.......#....#..........#................
  ...............##########..........#..........##................
  .................####.....#.................##..................
  ..................##........##..............#...................
  ............................................#...................
  .......................#...................#....................
  ......................##................##......................
  .....................#................##........................
  ................#.....................#.........................
  .................##.....................##......................
  .#................#......................#......................
  .......#.......#..........................#.....................
  ...........................######..........#...............#####
  .........................#########.........#.........###########
  .......................############.........#......#############
  .....................###############........#.....##############
  ....................#################.........#....#############
  ######.............###################.........#...#############
  .....#.............#####################.......#....###.......##
  ##.....####........#######################......#......###..##..
  #..###.............#######################.............###..#..#
  ..........#........######################.........#........#....
  ####.##...#.......########################........#....##.######
  #####.#...#.......########################.........#......######
  #######..#........########################......##........######
  ######....#........#######################......#.....##..######
  #######...........########################........#....#.#######
  #######...#........#######################.......#.....#..######
  #######...#.......########################.......#.....###..####
  #####.#............######################.........#.....##..#..#
  ..###....##........######################.........#.........##..
  #.##.......##......#####################.............#..........
  ##...#......#......####################.........................
  .............#.......#################..........................
  #########....#.........#############............................
  ##########...##.........##########..............................
  ##########....##..........#######...........####................
  ###########.....#..........#####..........#.....###.............
  ###########......#.......................##.......###...........
  #########........#.......................#...........######.....
  ..#...............#....................###..................####
  ...................#..................#.........................
  ....................##..............##..........................
  ....................#................#..........................
  ..................................##............................
  ..................#..............#..............................
  .................#..........#.........####......................
  ..........................##..#.....#######.....................
  ..............#.........###.........#########...................
  .............#..........#...####....##########..................
  .............#........###.#######....##########.................
  ............#........#..###########..##########.................
  ............#.......#...###########..#############..............
  ....................#...#############..############.............
  ...........#.......#...################..###########............
  ...........#.......##..#################.###########............
  ##........#........#..###############################.........##
sc1-DarkContinent: |-
  .........#..............#####.......................
  ..........##........................................
  ..........##........................................
  ............#.......................................
  .............#.................#####................
  ...........#................##########..##..........
  ..........#................##################.......
  ......######..............###################.......
  #############.............####################......
  .....#########........############.##########.......
  ......#######...############################........
  .............######################.#...............
  .............####################...................
  ...............##################...................
  ...............#####.....########...................
  ...........................######...................
  ............................######..................
  .............................#####..................
  .............#..............#######.................
  ...........##..#............#######.................
  .......#.##....##...........#######.................
  ##.###...#.....##............#####..................
  ..............#...............####..................
  ##########...##...............########..............
  #########..##...................##########..........
  #####....##......................############.......
  #####....#............#.............#######...##.#..
  .#####...#.........#.....####...............########
  ..###...##.......#............###............#######
  .###...##.......#..................##............###
  .....##.......#......................#.............#
  .....#........##.......................#..........#.
  .....#..........#............###.###...##........###
  .....##........#...........#....#......#.....#......
  ......#........#..........##..........#....##.......
  ......#.........##.########................#........
  .......##........##.......................#.........
  ........#................................#..........
  ........#...............................##..........
  ........##....................#.##.......#..........
  ........#....#.#.............#.....#................
  .......##...#...##........##.........#......#.......
  ....##.....#......##....#.............##....########
  ....#.....##........#.................##........####
  ....#......##.........................##........####
  ....##.......##.......................#........#####
  .....#........##..................#.##........######
  #....#..........................####.......#...#####
  ###...##..........##..####.....##........#####......
  ####...#............##.#..######.......#######......
  ##......#.#..........................########.......
  ........####.......................#######..........
  ............#.....................######............
  ...........#.###..................####..............
  ..#########.##.###..............#####...............
  .##...........####..........#########...............
  ##..............###.........#######.................
  ##..............###.........####....................
  ###........................######..#................
  ######..................##############..............
  #######.................################............
  ########................################............
  #.#######..............#################............
  .....####..........###...##......########...........
  ..........########.#####.........########...........
  .........##############...........#######...........
  ..........###########.............#######...........
  ...........########...............########..........
  ...........######..................########.........
  ..........######....................#######.........
  ..........#####......................#####..........
  ........#...##........................#####.........
  ##.#..#####.........................................
  #############.......................................
  ###############.....................................
  ###############.....................................
  ################...........#.....................###
sc1-Desolation: |-
  ................###########################...............####..
  ................############################................####
  ..................#############################................#
  .................#######################.######...............##
  .................####################.....######................
  ..................#####...##########.......#####................
  ..................#####.......####..........###.................
  ............................................###.................
  ............................................#####...............
  ###########...................................##................
  ###############.................................................
  ###############......................................####....###
  ####....#######.......................................##########
  ##.......#######......................................##########
  ...........######...........................####..........######
  ............####..........................#######...........####
  .........................................########...............
  ......................######............########................
  ..................##############.......#######..................
  ................##################....#######...................
  ................#############################...................
  ................#############################........###........
  ###..............###########################.........####.......
  #######.........############################.........########...
  ########........###########################...........#########.
  ######............#########################.............#######.
  #######...........#########################...............######
  #######............#########################..............######
  #########..........#########################...............#####
  #########..........#########################.............#######
  #########...........########################.............#######
  ########............########################............########
  #########..........##########################..........#########
  ########...........##########################...........########
  #######.............#########################............#######
  ######..............#########################.............######
  ######...............#######################.............#######
  ######................#####################..............#######
  #####.................####################..............########
  ######..................################................####.###
  ######....................############..........###...........##
  ...............######.......######..............#####...........
  ..............#########........................#####............
  .............############....................######.............
  ...........###############..........##......######..............
  ............#############...................######..............
  ................########.....................######.............
  ................#######......................#######............
  ..............................................#########........#
  ....####.......................................#################
  #########.......................................################
  #########............................##.........################
  ########...........................#####...........#############
  ####...........###.................######...........############
  ..............####...............#######............############
  .............######.............########..............##..######
  ..............######.............######...................######
  ...............#####..........##########..................######
  ...............#####.#.##################.....................##
  ...............#####...##################....................###
  ..............#####...###################..##...............####
  ..............#####....########################............#####
  .............######..##########################...........######
  ###.........#####################################........#######
sc1-EbonLakes: |-
  ........###.............#########.............########..........
  ........##...............########.............#########.........
  .........................########.............#.#######.........
  ....###..................########.............##.######.........
  ....##......##..........##########............########..........
  ......#....####.........######.#................####............
  ......##..######........#####.#.................##......##......
  ........##########.....#####.#...................#....######....
  ..........########....#####.##..................##.....#####....
  ..............#####...######...................##......#####....
  ..............######...####....###..............#.....#######...
  ..............##......####.......#..............##....######....
  ...............##.....####.....##...............##..#######....#
  ..............###.....###......#................##...######...##
  ...............##.............##............####....######....##
  ..............##................##.#####............######....##
  .............##..................##########.......#########...##
  .............##...............###########...........######....##
  .............##....###..........##########............###.....##
  .............#....######........##############........####......
  ..........#......#######.........###############......####......
  ........##........######.........###############................
  ##..####..#........#####.........###############................
  ..##..##########...######.....################..................
  .......########....#########################....................
  ......##########....######################......................
  ........#########.....###############.##........................
  ..........#######.........##########..........########..........
  ..........########............####..........#########...........
  ..............##....####....................##########.....####.
  ...................#######..........##..#############....#......
  ..................########........###################..##.......
  ######..####......######...........#################....#.......
  ##############....######............########...............#....
  ##############.....####.............######..................##..
  ....##......#.....#####.............#####..................##...
  .............##....#####...........######..................#....
  .............#....########......########......####...##..#......
  ..........#.......########....#########.....########.#..........
  .........##.......######........#######.....#########...........
  ..........#......###..............####....############..........
  ................###.......####..............########.#..........
  ................####......######.............######..#..........
  ..............####........#######.............####.#............
  ................#.........#######.................##............
  ..............####.........#######...............##.............
  ............##..............###..................#..............
  .............##................................##...............
  .............##...................####..........##..............
  ............##..........####.....#####...........##.............
  ........####..........########..######..##........##..........##
  .......#........#############....#########........####.......#..
  ....#.......################....##########......########..#.....
  ####......###########.....#..##############.....##########......
  ..........##########..........############.......#########......
  ........######..................########.#.......#######........
  ........######....................######....#.....#####.........
  ..............................................#....####.........
  ...............###.............................##...##..........
  .................##............................##...............
  ..................##...........................#................
  ....####...........#........................#...................
  ##########.....##..........................##...................
  ##################........................###................###
sc1-Elderlands: |-
  ........##################...........################...........
  ............#############............###############............
  ............############..............#############..#.##.......
  ............###.........#####.........#######.#.....######......
  .......#####............#####.....####...............#####......
  ......######............#############.................#####.....
  ...########..............############.................######....
  ...#######.#.............############............#.....#####....
  ##..######..#.............##########...........##.....######....
  ###...#####..#.............#########...........#......#.....####
  ###.....##...##............#########..........#.......##....####
  ###.....#.....#............#########.........#........##....####
  ####....#........##........#########........##.......##.....####
  ####....##..........#......#########........#.........#.....####
  ####.....##.........#.......#########.....##.........##.....####
  ####......#..........#......#########..##............#......####
  #####.....#.........##.....#########....#............#......####
  #####......##........##....#######.....#............##.....#####
  #####........#........##....#######...##..........##.......#####
  ####........##.........#.....#####.....#..........##.......#####
  ####.........##........#......####...............##........#####
  ####..........##........#....#####...#.........##...........####
  ####............#........##....##....#........##...........#####
  ####............#.........##........##........#.............####
  ####.............##........##.......#........##.............####
  ####..............##.......#........#...#####................###
  .....##............##......#.........###.....................###
  ....####.............#####..........................########..##
  .....##########..................................############...
  ......###########............................###############....
  .......############.......................################......
  .......################......###.#.......################.......
  ......#################...................################......
  ......#################....................###############......
  .......##############..........................############.....
  .....######.............###..........##.............########....
  ##...#####.................#........#....#..............####....
  #####..##...........#...##...........##...#..............###....
  #####.............#......#...........##....#.................###
  #####............#.......#.....#.....#......#................###
  ######..........#........#...####....#......#................###
  ######..........#.......#....#####....#.......#..............###
  #######........#.......##....######...##........#.............##
  ######........#........#....#######....##........#...........###
  #######.....#.........##....#######....#...........#.........###
  ######....##..........#.....#######....##...........#......#####
  ####......##..........#....#########...##...........#......#####
  ####......#...........##...#########.....##.........#.......####
  ####......#..........##.....#######.......##.........#......####
  ####................##......#######.......##.........#.....#####
  ####...#..........##........########........#.........#....#####
  ####...#.........##........#########........##.........#....####
  ####...#.........#.........########..........##.......#......###
  ###....#......###..........########...........##.......##.....##
  ###....##.....#...........#########............##.......##...###
  ##..##########............##########............#############...
  ...#########.............############................#########..
  ...#########.............############................#########..
  ....########.............####...#####................########...
  .......####..##.........####.........###........####..##........
  ............#######...######.........######...#######...........
  ............#########..####..........################...........
  ...........###########................###############...........
  ##.....################...............#################.......##
sc1-Enigma: |-
  ###################################....#########################
  ###########.#####################........##..###################
  #########.....#################...........#..........###########
  #######.........####..#########........##..............#########
  #######.......####.....#########.....##.................########
  #####.......####..........########.##..................#########
  ####......####..............#######..................###########
  ######....###.#...............####.....##..........#############
  ########........#.............#####....###.......###########....
  ##########........##.........########......##..##########.......
  ###############............###########.....############.........
  ################......##.#######..##.........##########........#
  ##############......##########........#####....#########.....###
  ############........##########.......####.....############.....#
  ###########.....###...##########.#....#.....############.###....
  ###########.....###......###########......############..........
  ############.........#.....########.....######.....#.....#......
  ####...#######......####.....####.....######..................##
  ##.......#######.....#####..........#######...........#.....####
  ..........#######..########........#########.................###
  ##..........##############..........##########.................#
  ###..........###########........##....##########..........###...
  #..............###########......####....#########.......###.....
  ....#............###########...............#########..#.......##
  ##....#............###########..........##...##...#####.....####
  ####..............##############......######........#.....######
  #####.....#......##...###...######....#####.............########
  #####....####.#...............#####.....##......##....##########
  #######....####.....##......#####.................##############
  #########.........###.....#####...#####....##......#############
  ###########.....###.....#####....#####...######..###############
  #############.####....#####.....###....#########################
  ###############.......######.........###########################
  ###############.........#####......#####...#######.....#########
  #####...########..........#.....######......#####........#######
  ###........#######............######.......###.............#####
  #..........#########...........###........####..............####
  #.......####...#######.....##...............#..#...........#####
  ###...####.......#######....###......###.................#######
  #...####...........#######.............##.........#....####.####
  ..####..............######.........##.....##........#####.....##
  ..####.............#####....###...####....####.......##.........
  .................####.....#####.....##...#######..............##
  ##.......#.....####........#####........##########..........####
  ####.....###.#..##........####............##########......######
  ######.....###...........###......###.......##########..########
  ########.....#.....###.###......###...........##################
  ##########......########......###......####.....################
  ############...###...#......###......#####....##################
  ################..........###..........#....####################
  ##########..##...........#####....##......######################
  ########.........###......######.###....####....################
  ######......##########...#########....####........##############
  ####......######...#############....####............############
  ##......###..........#########....####.............#############
  ####....#..............#######...####............###....########
  ######......##...........######....###.........#.#........######
  ########....####...........######.......#...##..........########
  ##....####................#########.....######........##########
  ........####.............############....######.....############
  ..........#......#.....################....##.....##############
  ..............#####..####################......#################
  ##..........###############################..###################
  ####..##########################################################
sc1-Entanglement: |-
  #############........................#######..######.###########
  ...########..........................######.........##..########
  .....................................####..........###...#######
  #####................................####...........###..###....
  ##########...........................##.....#####....######..###
  ##########.................................####..........##....#
  #########..##########..............##...........................
  ..#######....#######.............##.........................####
  #.....##.....######..##.........####...####..####........#######
  ###.............###............######################......#####
  ....#######.....####...........#######################.....#####
  ###########......######..##...........#################......###
  ..##########.....#####..###..........###.###############.....###
  #############.......................#####..##############.......
  ##############......................####...##############......#
  ##############.......##..............###...##########...#.......
  #############........######.........###....#######...........###
  #############......########........###.........##...........####
  ..###########..........####.............###................###..
  ...########............####..............##########..##########.
  ...##....##........##...####.........##...########...#######....
  #........##......####...#####............#########........######
  .....##........####......####............#########.....####.....
  .............######.......###....####........##.................
  ...........#######.........##....#####..........................
  .................................######........######...........
  ...................................#####.......######...........
  ...................................########....#######..........
  ........................#########......##.........#####.........
  .......................##########...............................
  .....................##############.............................
  .....................##############.............................
  ....................###############..............##.............
  ...................################..............####...........
  .............##......############................######.........
  .........########.......########...####............####.........
  .........########........########...####........................
  .......##########............###....###....######...............
  .......##########............##......##......#####..............
  .......##########..#####........................#####...........
  ........########...#####..........###......##########......###..
  .........########....###.......######........#########.....###..
  .........########.....#####......######......#########......####
  #####.......######.....##........#####.....##############....###
  #######....##########..........######.......############.....###
  #######.........................####..#.....############.....###
  ########.....#####...............########....############....###
  #########....####................#######.....##########.......##
  ##########.......................#######........#####........###
  #########.........................#######........####......#####
  #########........................########..................#####
  ##########...........##...........#####...................######
  #######.....###....########......######.....#####........#######
  #######.....###############.....######.....##########....#######
  #####...##...############........######.....#########....#######
  ####..######..########............####.....##########..####.....
  #.....######...########............##......########...........##
  ....#########............................########...############
  ############.............................#######..##############
  ############.............................###........############
  ############..###.........................#####..##....#########
  ############...####.......................#####..####...########
  ############...####........................##...######..########
  ###########.....####...........................#######..########
sc1-Eruption: |-
  ########.....##...#######..#############..####..##......########
  ######.......##.......##....############.........##.......##..##
  ####.........#............#######.................#...........##
  ####......###............#########..................##.......###
  ###......##..............########...................##.....#####
  ####....##...................####...................##....######
  #######..##...............###..###..................###..#######
  ###########...............########...............##..###########
  ####...###...............####.###................###############
  ###.......................####......................############
  #####.....####..........####.##..#######.......###.#############
  ########.#####.........##.....#.........#.....###############..#
  #############..##.............####......##...##.##.########.....
  ##################....##......#........##.....##..##..#####.....
  ##################.....##.....####.....##....#.....##....#.#...#
  ...#############..##....##............##....##...###...#....##..
  ###....##..######..##...##...........##......#....#..##.........
  ..########...#######.......#.........#......##..####.##.........
  ..........#....##...#.....####...####......#...##.....#.........
  ..........##....##..##.....##.....##.....#....##........####....
  ...........##..#.....##.....##......#...##.....##...........###.
  ..#####....##.####....##.#####....##.###.......##...........####
  ##....###..#.....##.................##........##..............##
  ##....#####.......##............#...........##.................#
  ..................##....................###.##..................
  #..................#####......#......##...##..................##
  ##..................#####...........###......................###
  ..........................##.........##......................###
  ..........................#...........##.....#.#..............##
  .................###.....##.............####....###.........#...
  ................##..######........................##....########
  .######........##.............................####....##########
  #######.....................................####################
  #########.####.............................############......###
  #################...........................##...####.##########
  .....#############...........#..#............##......##.........
  ####...########.##.#................###......##......#..........
  ....###........#..###.............##....######......##..........
  ......##......##.##...###.........##...................##.......
  ........##....####......##........#...................#####.#...
  ..........#............#..........##.....................#######
  .....#...#...........##.............####.#....................##
  ....#####............#....................###.................##
  .#####...........###..................##....##..................
  .##..............#........###.......#...##....#................#
  ##.............##.......#...##....###....##...##..............##
  #..............#......###....#.....##.....#######............###
  ##............##......#.....##......##.....#######............##
  ##.............##.....##.....##......##......######.............
  ###...........######...##....#........#........#####............
  ##..........#########.##....##.#.....###......########.######..#
  ##..........###.....##.......######.####.......##..#############
  ####......#####..............########.............##############
  ####.....####...............##.######..................#########
  ##......#####............###..##.####.................##########
  ....########............##......#####............#####.....#####
  ..#########.............##....#######...........##...##....#####
  #.######...............#......######...........##.....##########
  #######...............##.....########...........#.........#..###
  #####..................##....#########............##......######
  ####....................#...##########.............##......##..#
  ####......................####..###.......................##....
  ######..###...................######.....#.......#.........##...
sc1-Expedition: |-
  #######################################..........#.....#########
  ########################..#############................#########
  ########################....##########.............#....########
  ##############...###........##########..............#......#####
  ########....................###########.........................
  #######.....................###########.............#...........
  ######................#...#############........................#
  #####................#...############..........###.............#
  #####........#........#..############..........###...#.........#
  ####........#...#####....###########..........####...##..#####..
  ####.........##.#........############.........##....####........
  ####.....................#######.####............#####..........
  ####....###...............######........#........#####.....#####
  #####...###.#................##.........###.....#####..#...#####
  ######..#######...................####.........######..##.....##
  ######.##########................#######....##.###.............#
  ######......######...............#######...####......#..........
  #####........####......####..#.......##............####.........
  ###..........#####.....########..........####.....####..........
  ###............#.....#####...#...........#######..#####.........
  #####.#####............#..........###.......####...#####........
  ############........................#.......####................
  ####.###..###..............#####......###...###.................
  ##.............###....#.#...####........#....##.................
  #.............####..#.....#..........................##.........
  ##............##....#......................#.......####.........
  ##.............##.....#...................######..#######...####
  ##.....................................######....########...####
  ###...............###..................#####....############....
  ######..........#####...................##.....###########...#..
  ######..........###.............................########.....#..
  ######......##......#......................##....######.........
  ###.#####...###.....##...................######...##......#.....
  ##...####..####...#####....................#####................
  ##...###.....#.....####....................######............##.
  ##...................#...............###......##................
  #...........####.....................#####...............###...#
  ########...######........#.....####....##.......####....########
  #########.#######........###..#####.............#####..#########
  ################..............###...........#....###....#...#.##
  ################.....##.......................#...###.........##
  ###############......###........##......#.....#....##...........
  ##############.....#.####.........##......#.#...................
  #############....#########............###.......###...........#.
  ############...####..................####....######..........#..
  ###########...####...........#........#......######.............
  #######.........##..........................####...#######.....#
  ##..................................#..##..........##########...
  ...................#.............########..........###########..
  ..................###........##...#####..........###########....
  .............###.###.........##...####..........####......##..##
  ...............##.##...#....####..........###....##........##.##
  ...........#..###.#######....###..........###.......#..........#
  ....#.................###.....####..........#.......##....###..#
  ...............#.............#####.............#...#############
  ..............................#####............##...############
  ...........#.................#######.................###########
  ..#......#..#................#######..................##########
  .#.....#.......#..............#####..................###########
  ##....#...##..####.............#####.............##...##########
  ###..#......########..........######...........####....#########
  ####.........#######...........######.........######...#########
  ###...#..##..###########........#####......##########..#########
  ##....#.##..#############.....#######...############...#########
sc1-FireWalker: |-
  ############################.................#...........#................
  ############################.................#..........#.................
  ##########################...................##......##...................
  .#########################..........................###...................
  ........#################.............##.....#........#.................##
  ...........#############..............####..............#.................
  ............###..######.............######......###.....#.................
  ..................####........##########.................#.......#........
  ..................####....##############.......#.........#..........#.....
  .................######.############...................###.........###....
  ................##################..........#...........##..........#.....
  .................############......................#..###...........#.....
  ..................##########.............#.......#####..#......###........
  ..................########.....................######.####................
  ....................................#........######.......................
  ................................#######....######...#.....................
  ..............................#####.....#..#......##..........##..........
  ..............................####......#######.##........####............
  .....................###....######........###..............#.....#########
  ...................##########...........#####.#...........##..............
  #.................##########...........#####..#.......####................
  ..................##########..........######..##....##....................
  .................#######............######.......###..##..................
  .............########.............######.........#######........#####.....
  .......##.###########...........######..........########.......######.....
  .....###############..........######..........########........######......
  ####################........######..........########........########......
  #######......#####.........########.......########........########........
  #####......########.......######..........######..........######..........
  ...........#####........######...........#####..........########..........
  .........######.......#######...........######......##########............
  .........######........######..........######........#######..............
  ........######.......#####...........########......#######................
  .......######........###..........########.......######...................
  .......######........###.........##########......#####..##................
  .......####.........###........##########........#####.#####..............
  .............................###########..........###########.............
  ...........................#############............#..#######............
  .............................###########.............###############...###
  ...........................#############.............#####################
  ..........................############.................###################
  .#........................############..................##################
  ................................#######..................#################
  #####.............................#####...................################
  #######..........................######.........................##########
  ########.........................#####...........................###....##
  #########........................######...................................
  ##########.......................#####....................................
  ##########......................######....................................
  #################...............######....................................
  ###################.............######....................................
  #####################............#####....................................
  #######################...........#####...................................
  ########################..........#####...................................
sc1-FloodedPlains: |-
  ............#####.......####............#####.........####......
  .............###.........###...........######.........###.......
  .........###..........##..............#######..........##.......
  ..........###........###..............###.....##...###..........
  ........#.######.......##......#...###.......####..###..........
  .........####..####....##......#######........########..........
  ......##........##.....#####....#####.......##########..........
  ......##...........#########...#####.......############........#
  ###...##............###......#######....###...#.....#...#.....##
  ##..####.............##.....#####...########..........###......#
  ...#####.............##.............######............##......##
  ......##.............##.................##.............#....###.
  ......##.............#####..............##............##..#..##.
  ........####.......####....###........####.............##.##....
  .........###....###.......###.......######............##........
  ..........##########........##.......##..####.........##........
  .......######.................######.....###...........#####....
  ...#########...................#####........####.#.###......####
  ###......####...................##............########..........
  ###.........##......#....####...##.............######...........
  ###.........########..######..#####............######...........
  #####.......##.......#####...#####............#####...#.........
  ...#..##...###......###...........###.....######....######......
  .....#####..........##............####..#..##........###........
  ......#####......###...............#######.........#####........
  ........##.......##..........#####.................####.........
  ........##........##...###########...............#######........
  .......##.........##.#...###...#####............###########.....
  ......##............####........####............##########......
  ......#####..........##.............####....####...........#####
  ....########.........###............############............####
  .....####...###.####..#...............##########.............###
  ####........#########.................###########............###
  ####...........#######..................########............####
  ##............#####..###...............###....###...........####
  ##..............##....##...............##......##...........####
  ##..............#........####..#.......##......##.........#..###
  ####............#.........#####.....##..........###......###....
  ####...........###........##....#######.........#...########....
  ####...........###......####....######............####..........
  .....##########........###.......#####............####..........
  ....##########........####......######.............####.....###.
  ...........###........###.....#..##...####..........#...#.#..##.
  ...........###........####...###.......####...........######....
  ..............###.....####....##.......#####.#####......##......
  ..............##....#..##.....###....#########.#...#....##......
  ##.............##.####........####.#...#..........###...##......
  ###...........#######.........########............##.....##.....
  ....##........###............###..###............##.....##......
  ...####.....#####...........###.....##...........##....#####....
  ....###.....#######.......#..##.....##...........#####..#####...
  ....####.###...###.......###........##............#####...##....
  ...#########......####...###........###............####......###
  .#...####..........####.#####.......##.............###........##
  ####...##...........########..........###.......###...........##
  .......##...........########...........#######..###.......######
  ####....#...........#########.........############........######
  #...#####.............######.........####....#####......#..##...
  ....######............####...####....####.....###......###......
  .....#####..........#..##....#####.....##.....####....####......
  ..........##.....#####.........##......##.........#######.......
  ..........############..........######............#####.........
  ............######................#####............##...........
  #............####................######...........####.........#
sc1-GhostTown: |-
  ##################.########......#######.......................######....####
  #################...#######........#####.....................##########....##
  ###########..#######.####...................................############.....
  .....######....#######....................................######....###......
  ......#########.#####...#....................###........######.............##
  .........########.##.#......................#####.....######.............####
  ..........#######...#....#............###....####..#######..............#####
  #...#####..#####...#...#####......#######........#######.................####
  ###########..#........#####......#######...##....######............###.......
  ###########............####.......####...##..##....###...........######......
  ###########........#.....................##..###................######.......
  #######..........#####...............###...##..##...............####.........
  ###............#######..............######...##.#.......#####................
  ###............#####.................#######...#...##...####.................
  ###..............#.....##.##......##...#######....#####........##............
  .............####....##..###....###.##...######..#######......#####..........
  ............####...##..###....###.....#......###.#####....#...#####..........
  ............##...##..###......##......##................#####...#............
  ...............##..###.....#..##.....###............###..######..............
  ..............##.###..........##...###.............#####..#####...........##.
  .............#####......#.......#####................####..##...........##..#
  ###.........####................##....#.....##.........#..............##..#..
  ....................................................................##..#####
  ................#.................................................##..##....#
  ............................#...........................#........##.##.......
  ##................................................................#####......
  ##.....###..........................................................####.....
  ......#...##..........................#...............................#......
  ##....##....##....................................#........#.................
  ####...##.####.................................#####.........................
  #####....#.........####.......................#######........................
  ####.............######..###...........#......########.......................
  ............####.######..####....#.....#.....#######..............###........
  .............####.####.....#...........#.....######...#.........#####........
  ...........###......#..##.##..#####..........#####...##..........###...###...
  ..........#####.......#....##.####.......#..................####.......#####.
  ..........######......##..#........##......................######.......#####
  ...........###..####....####....#######....................#####..........###
  ........##.....######.........##########.......#.......#####.....###...##...#
  ........####....####.........#####....#..##..........#######...##...###..##..
  ........#####.............#.............#####.......######...##..#........#..
  ......######............##.##........###..#####......###...##..######..###...
  .....#####...............#...##....#######..######.......##..##.....##..##...
  #.....##...............####....##..#######...######......###..##......#..##..
  ###..................#####.###.##....###...#######.........#...##.....##.##..
  ####...............#####.....###..........######...........###..##....##..#..
  ##....###........#####....................####.........###...###..####....#..
  .....####......#####.................##................####....###.......#...
  ......##.....##.##.................#####................#####....#####.###...
  ...........##..##................######...................#####....#..##.....
  ###......###.###................#######....................######.........###
sc1-GladiatorPits: |-
  .............................................................................
  ..........................##........#.......#####............................
  ................##########..##....##.#....##.....#############...............
  ..............##..............#..#........#...................#..............
  ............###...............#.##.....##.#...................#..............
  ...........#.#................###.........#.....................##...........
  ...........#.......####........##......#.##...................#..............
  ..................#####.......###......#.#...........######..................
  ............#.....##..........##......#.##..........###....####.#####........
  ......###...#.....###.........##.....#.##.........####...............#.......
  ....##....#.......###........###.....##...........##..................#####..
  ...##.....#..#.....####....####......##................###.#............##...
  ...#......#.#.......####..####......###.....##........########.........####..
  ...#......#.#........#######........###....###.......###..#...........###.#..
  ...#.......##..........###............#...####......###..................#...
  ...##......#.#...........................####......####.................#....
  ...#.......#.#....................##.....###........###.................#....
  ...#........###..................###....#####.......###..............#...#...
  ..##..........##................####.....####.........##.......#......#..##..
  ..#............#................####.....####.........###...#.....#....#..#..
  ..#............................#####......####.........####...####.#....#.#..
  ...#.........................######........#####.........###.................
  ....#.........#..#..........######............###....................##......
  ......#..........#........########...........................................
  ...........#####..#...................##..............###........#..####.....
  ..........##....####.......................###.......##...#..#....##....##...
  .......###..............##...............#######.......#.....#.####.......#..
  ...####.................##########......#####...#.......#####.............#..
  ..##.......................#########....####..............................#..
  ..###..........####.........##.#####...####..........#....................#..
  ........#...#..#####............####....###.........######...................
  .........#....#...######........#####..####........#########.............#...
  ....####.#.###.....####..........####...###.......######..###.....##.....#...
  ...#................###...........##.....###......###......###...#.#......#..
  ..##.................###..........##......##.....###.......###...####.....#..
  ..#..................###.........###.............###.......##....#..#....#...
  ..#.................###..........##..............##..............##.#....#...
  ...#........##########..........................####.............#...#....#..
  ...#........########.................##..........###.............#....#...#..
  ...................................#######......####............#.....#...#..
  ......#.......................############......###............#...##.....#..
  .......#.....................#######...###......###...........#..........#...
  ........#.......#####..##..............##.#......##............##......#.....
  ...............##########...................#...#..#...........#.............
  ..............##......###...........#......#....##.#............##...........
  ............##......................#....##......#.#.........................
  ............#.......................##..#.......#..#.........................
  ............#........................#..#.......#...#........................
  ..................#.......#.........#...#...........#........................
  .....................#............#..........................................
  ##.........................................................................##
sc1-GreenerPastures: |-
  ...........#...#######..............###########............########..........
  ...........##.########..............#########.............##########.........
  ...........############............###########............##########.........
  ...........##.##########............##########...........###########.........
  ............##.##########...........###########.........############.........
  ............##.#########............##########...........###########.........
  ............#########.##..##........##########.......###..############.......
  ...........##.#####...####....##..############.....#....#.##.########........
  .....#######..######..........####.....########..##.....###...#######........
  .....##...#....######...........#........##########...........#########......
  ..#............#######.....................#####...............########......
  ###..........#########.....................#####..............######.....####
  ............#########...................########.............#######........#
  ............####.#####..................######...............########........
  ..............#...#####..................####........#.........#..###........
  ...................#####................#####...................#####........
  ....................####.................######..................###.........
  ....................####..................########..............####.........
  ....................#####................###########............#####........
  .....................#####..............####..#######..........####..........
  ...................########...........#####.....######........####...........
  ..................#######...........######.......###........#####............
  ......................#...........#######...................#####............
  ................................######....................######.............
  ................................#####......................#####.............
  .................................######...................#####..............
  ..................................###......................####..............
  ............................................................####.............
  .............................................................####............
  .............................................................................
  .............................................................................
  .............................................................................
  .............................................................................
  .............................................................................
  #............................................................................
  .............................................................................
  .............................................................................
  .............................................................................
  .............................................................................
  ....................................##...#....#..............................
  ............#####...............#################............................
  ...........#######.............###################...........................
  ..........########............#####..........######.............####.........
  ..........########..........#..###.............#####.........########........
  ...........######..........####.................###..........#######.........
  ............#####.........#####.....................####......#####..........
  ............#####........#######.......####........######.....####...........
  ............#####..........###.........#####........####.......#####.........
  ............#####.........####........####..........####......#####..........
  ............######........###..........####........######.....#####..........
  ##..........#################.........####.........################........##
sc1-Hellfire: |-
  .....############............########...........................
  ......##########.............########...........................
  .......#########.............##.######..........................
  ......##########................######..........##..............
  .......#########..................####.........###..............
  .......##########.........................##..#####.............
  ........###########.####.................###.###########........
  ........##..##..##.####......##.........#################.......
  ..................#####.....######.#######################.....#
  .....................##.........##########################....##
  ..........########....##.........#######################......##
  ..........#####.##.....#..........######################....####
  ..........######.##.#...........#########################....###
  .............#########..........#############.###########....###
  ..............########.....########.####.....................###
  ##..............########....#######....#......................##
  #########........#######.......#####.........##.....#######....#
  ############.....########.......######..#.####.##.##########....
  ############......######..........####..#######..#####.##.......
  ############.......#####................#######.#####...........
  ################......................##.##########.............
  ##################..................##########.####.............
  ##################...................#######..######............
  ##################..................################............
  ###########.#####................#####################..........
  ##########...##..................###########.....######.........
  ###..##............###...........##########.......##............
  #########.........#######........#########......................
  #########.........########..........####...............#..##....
  ##..#####.........#########.......................############..
  ..................##########.............#####################..
  ...................#########...###......#####################...
  ....................#########...####....######################..
  ...........##################.....####.......#################..
  ...........##################.....#####.............####......##
  .............#################.....##########...............####
  .............#####.###########........#######.........#....#####
  ........##..######.##########...........#.###............#######
  ........##..################....####.....###...........#########
  .......#############.#######...#######.................#########
  ......###############.######...######..................#########
  ....#################..###....######....########........########
  ...######################.....#####....##########.......########
  ...#############....####....#######....###########......########
  .......######.##...........#########...###########........######
  .........................###########....##############......####
  #..............###....##############.....#############........##
  ......##....#........############......#.#############.........#
  ....##########........##########......###.##########....##......
  ...############........#########......#########........##.......
  ...#############......##########.....######.#.........##........
  ....###############......#####.......############....####.......
  ...#.##############.........##.......#...#######...#######......
  ..################.........###............#####...#########.....
  ...###.###########............##..................######........
  .....#....###.####........####...................######.........
  ..........##.#####......#####.....................#####.........
  ............######......####.................##....##...........
  ..........#...##.......####..................###................
  .......................####...............######.#..............
  ......................#####........##...###########.............
  ......................######.......################.............
  .....................#######.....###################............
  ##...................##########.####################..........##
sc1-HotZone: |-
  ##########################....##################................
  ######################..........################................
  ..###################..............############.................
  ..........###########...............###########.................
  ..............#######.................########..................
  ...............#######....................##....................
  ...............######......####.................................
  ..............########...######.................................
  ...............#######....#########.............................
  ................####........#######..................#....###...
  ............................########.............#..............
  .............................########..........##...............
  .............................##########.........#...............
  ............................############...........#............
  ##....#....................#############............#...........
  ........#######............##############..........##...........
  ................#..........##############..........##...........
  ................##........################..........##..........
  ..........................################............###.......
  ............###............#############................####....
  ...........##................#########......................####
  ..........##..................########..........................
  ......####............##.......#####............................
  ######..............#####......................####.............
  ....................#####......................#####............
  ................########.......................########.........
  ..............########.........##........##############.........
  ...............#######.......######.......#############.........
  ................#######.....##....###.........#########.........
  .....####..##...######...........................########.......
  ....#########.........................###.........#######.......
  ......######............................#####......#####........
  ......#######...........................#######.....#####.......
  ........#####........####..............#######......######......
  .......#######......######............##..##........######......
  .......######.........##....#.........................##........
  ......######....##..........########........####................
  .....######....#####.........######........#####................
  ......####....######..........####........######................
  ..............######....................######..................
  ............######......................####.....#....##......#.
  ..............##.......###.########.............##..............
  .......................############.............................
  ......................###############..............###..........
  #######..............#################...............#..........
  ........#.............#################.............##..........
  ........##.............################...............##........
  ..........##..#........################...............##........
  ...............##.......###############.................##......
  ...............#.........#############....................######
  ............#.............##########............................
  ..........##................########............................
  ..........##..................######...........####.............
  ##....##..##..................#######..........#####............
  ..####..##......................#####........#######............
  ................................######........######............
  .................................#####.......######.............
  ..................##............######......#######.............
  ................######............##.......##########...........
  .................#######..................##########............
  ................#########................###########............
  ..................##############.........##########.............
  ..................################.....############.............
  ###..............###################.##############..........###
sc1-IceFloes: |-
  ##################........#######......#########################
  #################............####..#....########################
  #################.............####.#....########################
  ################..............####.......#######################
  ##############.................#####.....#######################
  ##############...................#####.....#####################
  ############.......................#####.....#.#################
  #############......................######.....##################
  ############.......................#####......##################
  ###########........................#####.....###################
  ############......................####.......########..#########
  ############......................##.#............##.....#######
  ###.#########.....................##.######................#####
  #......##..####...............###.......#.##..................##
  ........#..####.............###...........#......#.#..#####.....
  .............###...........#.##.........#..#....##....#.####....
  ..........###..####.....#######............##...##......##......
  ..........######.##....#######.............##...#........#####..
  ..........##########..#########...........##...##.............##
  ...........######.##########...##.####....##...#..............##
  ..............##.##.###..#................##.####.............##
  ..............##...##...................##....##...............#
  ............##.................................##...........####
  #....####.#.##.................................##..........#....
  #......................#.....#######............##......##..#...
  ###...................##............##..........##.##.#.........
  .....................##..............#............#..#..........
  ......................##........................................
  #...........#####.....##........####........##..................
  ######.....#######.....##........##........########.............
  ########..#######.....#............##.......#######.....#.......
  ##########.######...#####...........##......######..............
  ################.....###.............##.......###..............#
  ################......#................#........................
  ################.....##................#..............##...##...
  #############.......##................##.............#..#.#...##
  ##########..#.......##................##............##........#.
  #########..........##.......#.#######.##........##.###..........
  ##########..........##...............#.............#............
  #########...........##.###........................##............
  #######...............#............................##.#.........
  #####..............................................##...........
  ###...................................##...#####....##..........
  ...#...........###.............##...#############...##..........
  #..###.##..#....##.....##...#####################.....##........
  ..##..#.#........#.....##..........##........####......##.......
  #..............##.......#..........#..........####.....##.......
  ................#.....................###......####..........###
  ................##........###..........###.....#####......#.#...
  ..................#........##.....#..#.##......#####............
  #..................##......##....#######........#####..........#
  ..#.............#.##.......##...##................#####........#
  ................##........#######..................####.........
  .....##..#.#####........##.##.......................####.....###
  ........................####........................############
  ......................#####...........................##########
  ......................#####...........................##########
  ###..........###........#######........................#########
  #####......##########.....#######......................#########
  #######################....#######....................##########
  #########################.########..................############
  #########################..######..................#############
  ##########################..######.................#############
sc1-IceMountain: |-
  ......................##..########..##################..........
  ......................#..#########..################............
  .........................#######.....#############..............
  ..................#........#####.......#########................
  ................##..........#######......####..#................
  ................##.......##########...###......##...............
  ................#......#######..###..#####.....##...............
  ..............#.......###.......###########.....##..............
  .............##.......##..........###...###......#..............
  .............##.....#.##................###......##.............
  ..........###......#.....#................###...................
  .........##.......##......##...............###......##..........
  ......###.........##.....##................###.....##...........
  #..............##.........##...............####.....##..........
  ...............#..........##................####.....#..........
  .##............#.........##.................####......##........
  ####........#..#..........##..................#####....#........
  #####....##..............##....................####....##.......
  ######...................#.......................###.......####.
  ######......##.....##..#........................####............
  ######......##...##...............................###.#.........
  #######..........#..................................#...###.....
  #######...#......#.............##...................##.....#....
  #####....##....#...............####.................##......#...
  ##.......#....##...........##########..............##...........
  ###.....##.###...........##############............##....#......
  ####.....#...............################.........###...##......
  ###...####..............#################..........##.....#.....
  #....####..............###################........##.........#..
  #....###...............####################.......##............
  #....###...............####################........##...........
  .....###.............######################.........#...........
  ...#####..................################............#####.....
  ..######..................#################...............#.....
  ..#######..................################...............##....
  .#######...................########..####...............#.......
  ########...................######............##.......###.......
  #########..................................#####........#.......
  ##########.................................#####..........###..#
  ##########..................................#####.............##
  ############................................#####...............
  ##############...............................####...............
  ###############..............................#####..............
  #.##############.............................######.............
  ...#############.............................#######............
  .....############.........########............#######...........
  ###..#####################.......##...........###########.......
  #####..##...#######..##...........##...........############.....
  ######..............#..............##............##########.....
  ######...................#.........###..........###########.....
  #######..................##..........##.........###########.....
  #####......................#..........##.........##########.....
  #####......#.......##.......##........##.........###########....
  ......#.............#.#......###.........#.........########.....
  .....#..................#......##.........##....................
  ........................##......##.......##.....................
  ..#......................##......###.....#......................
  .##.......................#........#....#.......................
  .##........................##......#...#........................
  ##..........................#......#.##.........................
  ...................................##.#.........................
  ..........................#........#..####......................
  ........................##.........#......##......##............
  ###.....................##..........##.....##########........###
sc1-Inferno: |-
  .....#..............#.#####.###############..#.........#........
  .......##.....##..#....##.....#####.####...........#............
  ...........##.......................................#.....#.....
  ..........#......#..........#............#.......#......#.......
  ..........#........................##........#..#####...........
  ##......#.#...#............##.....#####....#....####.#..........
  ...#..##......#..#........................#....####....###......
  ...##....#...######.......#................##..#######....#.....
  ....###........#####.....###........#...#################.##....
  #...########.....#####..#####....#..............#..######....#..
  ##....#######....####################.......########.######....#
  ###....#######.......#################......##..#####.####.....#
  ##....########.#...........##########....#.........#######.....#
  ##....#######.##.###........#########...#...........######......
  ###...###########.......#...########...#............######......
  ###....#########.........#...#######...#............#######.....
  ####...#########..............######................######....##
  ###.....########.........#...#######..................###....###
  ####...########...........#...#######..#.............####....###
  #####...#######................######...#.....#.......###....###
  ####....########...........#....#####...........#....####....###
  ####....########...........#....#####...........#...####....####
  ###.....########...............#######..............###....#####
  ##.......#######...............#..#######..........###....######
  #........#.######............#.....#######.........###...#######
  #...........#######...#......#......######.........###...#######
  ....#......#.######.........#.......####.........######......###
  .............####.........####.....######.........####.......###
  ...........#.#######.###..####......####......#####............#
  .......##.#######################.#######.....#######..........#
  #.......##################################..#########..........#
  ##......#####...#####################################...........
  .##....###.....#.##...################################......#...
  ##.....###...#..........################################..#.....
  ###....###...............##############..######.###########.....
  ###....####.......#.......#######..##.............###..####.....
  ####...######............######.................#.####..........
  ###...#######.#..........######.................................
  ###...#####....#.#.....#.######.......#.....................#...
  ###...###................#####................###.........#....#
  #....##.####........#.....####............###########.#####...##
  ##...######.........#......#####.......####################....#
  ##...######..............######.......#####################....#
  ##....#####..............########...########.....#########....##
  ##....######.............########...#######.......########...###
  ##....#####...............######....####.........##.######.....#
  ##...#######.............#######......#..........###.#####......
  ........#.####......#....#######................########........
  ...........###..........########.................#######...#....
  .........###............##########.##............######.........
  .......#...#...........#############.............#######........
  .......#..............####.....#######............#######...#...
  ....#...#...........#####........######..........########...#...
  ..#......###.......#####..........#######....###########........
  .........#############..........#.#####################.........
  ........#.###############..............##############...........
  ............#.#########.#........#......#############.#.....##..
  ###................##....####..#............##.#####......#.....
  .....#..............................###..................#......
  ........#..............#..........##########....#....#..........
  ..................##########....###.#.#.#.###...................
  ........#...#...#################.######...##....#.......#......
  .........#...#..#################.########.###....#.....#.......
  ##.......##...#.################.###########.#...##.....##....##
sc1-Isolation: |-
  ...........####...#########....................###..............
  .............##....##########...................##..............
  .............##.......#######...................###.............
  ............###........#######...................##.............
  ............##.........#####..###................##.............
  ...........###...........#..######...............####...........
  ...........##..............#######.................###..........
  ..........###................######.................##..........
  .......#..#..................######..................#..#.......
  ...######....................#######...................######...
  #######....................#.#####.......................#####..
  ###....#................############...................#.#..####
  ##.....................#######################...............###
  ####.#.................#########################.............###
  #####................###########################............####
  #####...............#############################..........#####
  ####...............##############################.......#...####
  ####...............#############################............####
  ###.................#########################................###
  .....................########################...................
  .......................####################.....................
  ...........................##########...........................
  ................................................................
  ................................................................
  ....................####..................##....................
  ........##################...............################.......
  ......###..########......##...........###....########..###......
  .....##..................###.........##.................##......
  ....##.....................##.......##...................##.....
  ....##....................###......##....................##.....
  ...##.....................##.......###..................###.....
  ...##......................###.....##....................###....
  ...###.....................###.....#......................##....
  .....#..#..................##.....###.....................##....
  .......####..............####......###.................#..#.....
  .........##..............###........##...............####.......
  .........###.............###........##...............##.........
  .........##.............###.........###..............##.........
  .........##..........#####...........######.........###.........
  .........###.......######..............######......###..........
  ..........###....####......................###...####...........
  ...........##########.......######..........#########.......##..
  .##..........####...........#########........####...............
  .#.#......................############........................#.
  .........................##############.......................#.
  ........................###############.........................
  ......................##.################.....................##
  .....................####################.......................
  ..##................#####################.......................
  ..##................###################.........................
  .....................################.......................##..
  ..#........................#######..........................##..
  ..........................#########.....................####..##
  ...........................#######.....................#........
  ########...................########....................#........
  ........#...................########................#...........
  .#.........#.................#######............####.#..........
  ..........####................#######..........#................
  .............#................######..##......##................
  ..............###..............###..#####.....###....##.........
  ................##.................#######......#...............
  .................#.................##########...#..##...........
  ..................##................#########..#................
sc1-JungleSiege: |-
  ################...###....................###...........########
  ################...###......................###...#....#########
  ##################...###....................###...#....#########
  ########.....#######...##..................##...##.....#########
  #########......######....................##...###......#########
  ########.......####.####....................##........##########
  #######........###....##.......###...##.....#........###########
  ######......##...........##......####.......##......############
  #####.....#####............####........###.##........###########
  #####.....####............########..###..............###########
  ####.....####.............##########................############
  ........#####..........##.....#######..............#############
  ......########.......####.......######.............#############
  ....#..########....#####...............###.........############.
  .#####.....###########.................#####......##########....
  ####.........########....................#####....######........
  ##............########....###..#######....######....##........#.
  ...............#########################...#####................
  .................#######################....####................
  ..................########################.####.................
  .#................#############################..............#..
  ..#................#########################.................#..
  ....................########################...............#....
  .....................#####################..............#.......
  .........#............####################...........#.#........
  ..........#......#......##################....#.....#...........
  ......###...............#################..............###......
  ....###.###.............################.............###.###....
  ..###.....###...##........##############......##...###.....###..
  ###.........#......#.......#############....#......#.........###
  #...................#.......###########...#....................#
  ................###....#...############..#...###................
  .................###.......############.#...###.................
  ................###...####################...###................
  ..............###...#########################..###..............
  ............###...##########################.#...###............
  .................############################.##................
  ...#.....#######..###########################....#####.....###..
  ######.............#########################..............######
  ########............######################..............########
  ########............####################.................#######
  .....##..............###################.................##...##
  ........###............##################...........####........
  ........####..........###################.........######........
  #.......####........########################.....#####........##
  ####......######..######..############.###############......####
  ..###......###########.....######...#..#############.......#####
  ...##.........##########..................#########......#######
  ................#..####..#...................#####.......#######
  ........##..............####.....###......................######
  ....#.#######............###############....................####
  ...###########............##################.................###
  ###############.............###.........######.......#####.....#
  ###############...........................######..#########.....
  ##############.........................#.....##..###########....
  ############.........#.....#..............#.....####...######...
  ###########.........#.........####......................######..
  ###########...........##.....##..###....#................####...
  ############.......................##....................####...
  ############.......#....###.................#.........######....
  ############.....#....###...............##....#......#######....
  ###########.........###..................###.........#####......
  ##########.....#..###......................###......####........
  #########......##..####..................####......#####......##
sc1-Labyrinth: |-
  #####...........####.##.####.........####...........###
  #####............###....####..........###...........###
  #.##............####....####.....#....###.............#
  ................####....####....###...####.............
  ................####....###.....###...####..........###
  .................###....####....###...####..##.....####
  ######......#....###.....###########..#########...#####
  #######.....#########...############...########....#.##
  #######......########...############..................#
  ....###.........####.....####...###...................#
  .....####.##....###......####............#####.########
  ....#########...##...##..####............##############
  ................##..###...#####.........###############
  ....................####..###########...####.####..####
  ###########.........###...###########....###...........
  ##############...######...###....#......####...........
  .....#########....#####...###............###...........
  ...........####.....####..###########...###............
  ...........###......###...############...##............
  ...........####.....###......#..........####...........
  ...........#####...#####.................####..........
  ...........############....#####...##############......
  ............###########...######...###############.....
  ...........####......###...#####.....##############....
  .......#...####......###.....###.........###...#####...
  ....###########......#####....##......######....###....
  ....##########...##...#####.......##########....###....
  ....##########..###....#######...###########....###....
  ..........####..####...#######....###..........####....
  ..........####...###........##...###...................
  ######.....###...#####...........###...................
  ########...###...##########......###......##.....#.....
  #######.....#....###########...#############...########
  ....####................####...#############....#######
  .....####................###...########.........######.
  .....#######.....#.......###...................####....
  .....#######....###......###................#######....
  .....#######...#######.############....#....######.....
  ................###################...###...#####......
  ................###########..........####..............
  ##...#.#.............................####..............
  ##############...........#.#....###########.....#######
  #############################..########################
  ...........#################....##.#..##############.##
  ...........############........###......####...........
  ...........###......###...#########.....####...........
  ...........####.....###..#########......####...........
  ...........####.....###...#########.....####...........
  ............###.....###.........###.....###............
  ............###....######.......###...#####............
  ...........####...#######..##...##....####....#########
  #######.............####...###........####....#########
  #######....................###..................##.....
  ##.#####....................##.........................
  .....###....###..........#####....###########.....#####
  ......#.....###....###########...#############..#######
  ............###....###########...#############...###...
  .....#.....#####...###....####...###......###..........
  ################...###.....###...###.....####..........
  ################...###.....###...###.....####..........
  #####....##........###.....###...###.....##############
  ...................###.....###...###.....##############
  ...................####....###....##.......####.#.#####
  .......##.###......###....###..........................
  ....############.........####........#.................
  ##.##############.........####....###########..........
  #######...#..#####........###....#############.........
  ######.......##########...###..........########........
  .............##########...####............####.........
  .............##########....###............####.........
  ..........................####...###......#####........
  ..........................####...###......####.........
  ..........................####..#####....#####.........
sc1-LakeShore: |-
  .............................###................................
  ............................##.#.#..............#...............
  ......#######..............##...##............##.##########.....
  ....##......#######.........##..#.............#.............#...
  ...##.............##........##.##............##..............#..
  ..##..............##.......##.##...........##...............#...
  ..#...............##........#.##...........#...............#....
  ..#................#.........#.##...........#.............##....
  ..##..............#..........#.##...........#.............##....
  ...#.............#........#####.####........#..............#....
  ..##............#.......###.........##.......##............#....
  ...####........#.....####.............####....#........##.##....
  .......#...####....###.....######........##......######.........
  #.................##.....###########.##...##.................##.
  ..##.............##....#################...##..............##.##
  ...####.........##...####################...##........######....
  ......##########...##########.#############...##.....##.........
  ..##...............#########...############....#..###...........
  ..######.......###..#####.........###########...###....######...
  ...#################.........##....##########.........#######...
  ...#################.......#...##...#########......########.....
  ......###############.....#....#.....#######.############....###
  .........############....#...##............############....#....
  #..###....##########.....#....#............###########...#......
  ......##....#######.....#...........#......#########...##.......
  ........#...#######....##........###..#...##########...#........
  .........#...#####.....#.........#######..#########...#.........
  .........##..#####...##.........######.##...######...##.........
  .......##...######..##.......#########.##..########....##.......
  .....####..######...##......########....#...######......#...####
  ....####....#####...###...###..........##...######.....##..####.
  ######.##...#####......###..############....######......######..
  ..##.....#..#####..........................#######...##.........
  ##.......##.#####..........................######....#..........
  ........##...####......#.##.####.#######....######..#...........
  ........#....####....#............####..#...#####...#...........
  ......##....#####...##.####.....######.##...#####..##...........
  ......#.....######..##.####......####.##....######...##.........
  .....##....#######...##.###......####.##....######....###.......
  ##..##...##########...##.........###..##..########......####....
  .###....###########....##............##..###########........##..
  .......############.....#...........##....##############......##
  .......##############...#.........##....#################.......
  ......#######.########..###.######......#################...####
  ....#............######...##...........########.....####...#....
  .....#...........#####..............###.######............##....
  ...#.#...###.##...##..#######.##########........####........##..
  ..##....#......##....###################......##....###.....##..
  ..######........##.....##################...##..........####....
  .................##....#################....#...................
  ..................##.....############......#.......#####........
  ......########......##.....#########......##.....###...###......
  ....###......##.......###.......##.......#.....#.#.......###....
  ....#.........#...........#............##.....##...........#....
  ....#..........###...........##..##..##.....##..............##..
  ...##............##...........##.##........##...............#...
  ...#..............#............#.#........##...............##...
  ...#.............##...........###..........#...............##...
  ....#.............#...........#.##..........#...............#...
  ...##............##............#.#..........##.............##...
  ....#...........##.............####..........#.............#....
  ....#####.#....##............##....##.........###.###.....#.....
  ............##...............##....##................##.........
  ##...........................####..##.........................##
sc1-Legacy: |-
  ######............##....................############.........###
  ####..............#.....................#..#########........##..
  ####.............#......................##.#######..........#...
  ####............##....................##..######............##..
  ####.............##...................##..#####.............#...
  ######...........##.................##...#####.............#....
  ########..........#.................##..#####......#....##......
  #########...........##.............##..#######....#.............
  ##########...........#..........####..######......#.............
  ###########.........#............##...####..........##..........
  ###########.##......##..........##..######...........#..........
  ....############....####.......##..#######....#...##............
  ........#########.......########..######.....##.................
  ..#..##...#######.................######......##................
  .......#....######.................######.....##................
  ........#.....######..............######......#.................
  ...........#..########............#####.......##................
  ............#...########............##..........##..............
  .............#...#######.........................#..............
  ............##..#######.........................##..............
  ............###...######.........................##.##....####..
  ...............#...####...........................##..####....##
  ................#...##........................................##
  ................##..................................##....######
  ...............##.........................######################
  ..............##...............##.........######################
  ..............##..............####.........#################....
  ...............#..............####.........#################....
  ........##....##............................####....##..........
  ......##..#..##.................................................
  ######......##..................................................
  .................................................####...........
  ..............................##...............#....##..........
  ................##............................#......##......###
  ..............####...........................#.......#....#.....
  .............#####..........................##....##.....#......
  .............######.........................#.....#.....##......
  ##..################.........####...........##......####........
  ####################.........####............#..................
  ###################...........##............#...................
  ####....####...#####........................##..................
  #######........####.........................##..................
  ........#..##...####..........................##................
  ..............#.........................####..####..............
  ..............##........................####....##..............
  ...............##........................####...##..............
  ..............##........................######..##..............
  ................#.........................####....####..........
  ................##........####.............#####......##........
  .................#........######...##.......######....##........
  ................##......######....##....#.....######....####....
  .................##...######...#.........##....######......##...
  ..........###...##.....#####.##..........#......########...###..
  .........##...##......######.##.......##..........##############
  ........##............####...#........##............############
  .........#........########..#...........#....##.....############
  ........##........######...#..................##......##..######
  ....####..........#####...##...................##..........#####
  ..##...............#####.#....................##............####
  ####..............#####.##....................##..............##
  ..................#####..#......................#...............
  ..............########..##......................##..............
  ............##########.#........................#...............
  ###.........#########.##........................##...........###
sc1-Medusa: |-
  ######..#..............#.....#########...#.............#.....###
  #####....#...................#######.....#.....................#
  ###...##.................#...######...##.................#....##
  ###...#..................#....#####...#...................#...##
  ##...#...................#...######...#...................#..###
  ##....##.................#...######...#..................#...###
  ##....#..................#....######..#...................#..###
  ####................##...#...######...#..#..##...........#...###
  ######...#........#...........######................#...#...####
  #######...######.#..........########.......................#####
  #######.....................##########.....................#####
  #########.................#..#....#.....#.........##############
  ##########..............##..................###...##############
  ###############..####....#.............#...#####...#############
  #########.####...#####...#.#........####...####.........########
  #######....##....#####....###.......##.#..######........########
  ######...........######...####......#.#...#######.......########
  ######...........######...####...####....#######........########
  #####................#.....###...........#####..........########
  ########....#.#........#......##...#...######..........#########
  #########.#....#...#...##........#.....#####.....#..#..#########
  ##########..##....#####.#...#.........#.###......#...#.#########
  ##..........##..########...#####......#.##...##....#...........#
  #...............#######...########.......#...###.#.........#....
  #....#####.......#######...#######......#...#####.......####....
  ....#.....###.....#######....#.........#....####...####.........
  .............#....#.#####..............#########..##..........##
  .#..........##....#.####.......##.###....#######....##..........
  ...........#......####......#########......####......#..........
  ..........#................#########.................##.........
  ..........#................########...###............#..........
  ...........#.......###....########...#########......#...........
  ............##...######...########...##########.....#...........
  .............#...######...########...##########...#.............
  .............#....#####....#######...##########...#........#.#..
  ##.###.......#...######...#########...########....#.......#.....
  .............#...######....########....########...#.........#...
  ..#..........#...#####..#...########.....######...#.............
  ...#.......#....#####....#......###......#######...###.....#....
  ..##....#......#####..######..............######...............#
  .......#....##........######...............#####..#...........##
  #..........#.........####.....#######...##........###...####..##
  ####....###.......######.....########...#.........##############
  ##########.........####...##...#######...#.........#############
  ##########........#####...##...########...#.####..........######
  #########.........#####..####......####....######..........#####
  #########........####....####.......####....####...........#####
  #########...#.#.######...####.......####....####............####
  #########.......###.#....####......######...####...##......#####
  ##########....#...#.....######......#####...####..#...#.#.######
  ##########..#..........###........##..##....####.......#########
  #####.##...............##..#.....#............#.###.....##.#####
  #####......................#...............................#####
  #####...##..##.#..........#.....#..........................#####
  ####...##..#....#.........#...#####...##......#..##.####...#####
  ####...#.........###..##..##.#####....#.##...####.......#...####
  ###...##............#...#..#.#####...#.....##............#...###
  ##....#.................#...######...#....................#..###
  ###...#..................#..######..##....................#..###
  ###....#................#...######...#...................#...###
  ###.....#.............##....######...#..................#....###
  ###......##..........#.....#######....#................#.....###
  ###.....#..............#..########.......................#...###
  ######.#...............##.########.##....................#..####
sc1-Nightshade: |-
  ##########.................................................###############
  #####..###.........................................#.......#####....######
  ###.........######.###..###..####...........#######.#####....##.....######
  ##...........#.......###...##...#.......................#............#####
  ##.........##.....................####..##...............##...........####
  ##.........#...........................#...........##.....#............###
  ###.......#......###...........#...................####....#..........####
  ......###........###.........##########............#####...#...##......###
  .....#..........####.........##########.##.........#####....#..#.##.......
  ...##.....###########........##############.........#####.........####....
  ...#....##############......###############........#######.........###....
  ..##...################......#####..#######......#########..........##....
  ..#....################.......####.....#####.....##########..........#....
  ..#...########.#....###.................####......###########......##.....
  ..#...########................#..........##.......############....##......
  ..#....#########..........#########..............#############.....#......
  ............####.........###############.........###..#########....#......
  ...#........####......#####################............########...##......
  ..##.........###....#######################............########....##.....
  ..#................#############################......##########.....#....
  ...#..............################################....#########.....#.....
  ...#.............#################################....##########....#.....
  ...#.............#################################.....####.###......#....
  ...#.............##################################.................##....
  ....#....######...##################################.................#....
  ..#.....########...#################################.................#....
  ....#....#######....#################################................#....
  .....#....#####......################################................##...
  ......#...#####.......###############################...........#.....#...
  ......#...#####......################################...#####.####....#...
  ......#....####......###############################....###########...#...
  .....##..######......##############################......#########...##...
  .........######....###############################........########........
  ..#.....######......##############################..........#####.........
  .......######........#############################..........#####.....#...
  ...#...#####............########################.....##..#######....##....
  ...#......................##################........############...#......
  ...#..............##.......##.....########..........###########....#......
  ....#...........#####...............................###########...#.......
  ...##...........####......................####......##########............
  ...#...........####.....##........###.....#####......########...#.........
  ...#...........####....####......#####.....#####.........####...#.........
  ...#......##.#######...####.......#####....#####..........##...##.........
  ...#.....#################........##############................#.........
  ...#....##################.........###############................##......
  ....#...#################.........#################................#......
  ...#........#############........#####.#############..............#....###
  ...##.........###########.........#...........######............###..#####
  ....#..#.......#########.........................###..........###....#####
  ##......##..........................#......#.................##.....######
  ##.......#...#.....................#........#...............#..#...#######
  ..###...................................................#..#.#.#...#######
  #..#..............#...............#..#.........#.....#....##......########
  ###...............................................................########
  ##...........................................................#....########
sc1-NovaStation: |-
  ######........####################################.#......######
  ####..............##############################............####
  ##..................##########################................##
  ......................######################....................
  .#................#.....##################......................
  .............#............##############......................#.
  ..............#.............##########............#.............
  ................##............######.............#..............
  .................###......#.....##............##................
  ##........####..######..##............##....###.....##..........
  ####........############................########..####........##
  ######........#########..................###########........####
  ########........########.................#########........######
  ##########........########....####......########........########
  ############........################..########........##########
  #############.......########################........############
  ############......##########################......##############
  ##########......##############################......############
  ########......##################################......##########
  ######......######################################......########
  ####......##########################################......######
  ##......##############################################......####
  ......##################################################......##
  ....######################################################......
  ....########################################################....
  ......######################################################....
  ##......##################################################......
  ##......################################################......##
  ......##################################################......##
  ....######################################################......
  ..##########################################################....
  ..############################################################..
  ....########################################################....
  ......####################################################......
  .....####################################################......#
  ....######################################################......
  ...#########################################################....
  ....#########################################################...
  ......######################################################....
  ##......##################################################......
  ####......##############################################......##
  ######......##########################################......####
  ########......######################################......######
  ##########......##################################......########
  ############......##############################......##########
  ##############......##########################......############
  ###############.......######################......##############
  ##############........#####################.......##############
  ############........######....####....######........############
  ##########........######................######........##########
  ########........######....................######........########
  ######........#####.#........................#####........######
  ####........######..............................####........####
  ##........######........#..............#...#....######........##
  ..........###.........###......##......###........####..........
  ............##......#####.....####.....#####......##............
  ..................######....########....######..................
  ...............#######....############....#######...............
  ..................##....################....##..................
  ......................####################......................
  ....................########################.#..................
  #.................############################.................#
  ###.............################################.............###
  #####....##...####################################.........#####
sc1-Octopus: |-
  ##################################.........#####################
  ###############################...........#..###################
  ###########..........#########.................#################
  #########..............#######.................#################
  #######..................####..................#################
  ######...................####..................#################
  #####.....................####.................#################
  #####....................#####...............#######.....#######
  #####..................########.............#####..........#####
  #######...............##########............####..............##
  #########..............##########...........####................
  ###########............########...........######................
  #################......########......##########.................
  ###################....#######.....############.................
  ###################....########....###########..................
  ##################.....########....###########..................
  ##################......#######....#######..................####
  #......#############.....#####......#####..............#########
  .........###########.................##..........###############
  .............########..........##.............##################
  ...............#######.......######........#####################
  .................####......##########.....######################
  ..................###....##############....##..########........#
  .......................##################...........##..........
  .....................######################.....................
  .............###.....######################.....................
  ............#######....##################....####...............
  ####......##########.....##############....#######..............
  ######################.....##########.....########..............
  #######################......######.......##########............
  ####################...........##..........##########...........
  ##################...................##.....###########.........
  ###############................#.#######.......##########.......
  ######.................###....###########.......##########......
  ###................#######.....###########.......#############..
  ..................#########.....#############......#############
  .................###########....###############....#############
  .................###########.....##############.....############
  .................###########.....##############.....############
  .................##########......##############....#############
  ................#########.......##############.........#########
  #..............#########.......##############.............######
  ####..........#########.........############................####
  ########..###########..............########...............######
  ####################.................#####.................#####
  ###################..................#####..................####
  ####################.................#####..................####
  ####################.................######...............######
  #####################................#####...............#######
  #######################..............######............#########
  #######################...........###########........###########
  #################################################.##############
sc1-OrbitalGully: |-
  ..............#####################........................#.#..
  ...........#....################..#.#........................#..
  .............#....############......#...........................
  ...............#....########..........#....................#####
  ...#.............#....####...........#.....................#####
  ....#..............#..............##.......................#####
  ......#.............#.............#.........................####
  ........#..........#................#.#............#..........##
  ..........#.............................#.#.....................
  .#..........#...............................#...................
  ..............................................#.......#.........
  .......#........................................#...............
  .........#......................................................
  ...........#..................................................#.
  ................................................................
  ...........#....................##..............................
  ............#.................######....................#.......
  ...........#................##########................#.........
  ............#.............#######.######........................
  ..............##........######..##.#######......................
  ......................######.......#..#####......#..............
  ........................##..#........#.###........#..........#..
  ...........#..............#............#............#......#...#
  .............#####........#.............#.......##....#......###
  ........#..#########......#............#.......#####.......#####
  .........#########......................#.......######...#######
  .....###########.......#..................##......######..######
  .....#########..........#...........................#######.####
  ..##########.......####...#..............#............######..##
  .#########.......########.#.#..............####.........#######.
  ########.......############...#....##....########.........######
  ######........############.............############........#####
  #######.........########........##......###########.........####
  ########..........####.......#............########........######
  ##########...........................#......####........######..
  ############..........................#...............######....
  ##############.........#................##..........######......
  ################........#.........................######..#..#..
  ##################........#.....................######..#.......
  #.##########..##........#..............#........####..#.........
  .#..######..............#...............#.......................
  ...#.###..............###.#............#............#...........
  .....#...............#####..#........#..####........#...........
  .......#..............#######.#....#..######........#...........
  .........#..............######.###.#######.........#............
  ..........#...............######.#######........##..............
  ............##..............##########..........................
  ..............................######............................
  ................................##.........#....................
  ....#.......................................#...................
  .#....#.......................................#.................
  ................................................#.#....##.......
  .####.....................................................#.....
  ######....................................................#.....
  ######...........#.....#........................................
  ###....#.....#.........................................#........
  #........###................................##..........#.......
  ............................#........####.#...............#.....
  ...................................######........#......##..#...
  ...........................#.....######............#....####..#.
  ...............................#######.................#..####..
  ............................###########..................#..####
  .......................#...##############..................#..##
  ###..................##.##################.................#####
sc1-Predators: |-
  ###########################.......##############################
  ##########################........##############################
  #######################...........##############################
  ######################..............############################
  ##################..................############################
  ################...................#############################
  ###########.......................##############################
  ##########........................##############################
  #########.......................##########..####################
  #########.......................######........##################
  ########...............#..#....######...........################
  ########.............#....##..########..........################
  ########............##....##..########..........################
  #########...........##......#..######.............##############
  ##########.............#....##..######.............#############
  ###########............###..##..######..............############
  ....########............##.##.....##....................########
  ......##########..........####............................######
  ........########............................................####
  ...................####.........................................
  .....................####.......................................
  .....................######..........###........................
  .........#..###........######........###........#.#.............
  ........#......#..........##.........####......#....#...........
  .......#........#......######......####......#......##..........
  ......##........##.......####..##.####......#.....#.............
  .........#######..........###########......#....###.............
  .........#................######..........##...##...............
  .........................##########.........####................
  .........................######.................................
  ............................###.###...........................##
  ...................####.######..#######...........##############
  .................#########.##############.......################
  .................##....##..######..########.....################
  ...........................##..##....##..##.......##############
  ...........................##.#.........................########
  ...........................####.........................########
  ......####.................###............................######
  ......######...............######...........................####
  ......########.............######...........................####
  .....#########..............####.......##.....................##
  .....######......#..#................#.....##.................##
  ....######.....#.....#.....###......#.......#.................##
  ..########....##....##......####...#####.....#................##
  ..######.....#......##.......##........##....#...............###
  #######.....##....##....................####................####
  ######......##....##.........................................###
  ######........###...............######......................####
  ####............#...............########...................#####
  ####..............................######..............##########
  #####...............................######..........############
  ######..............................######..........############
  ######...............................#######........############
  ########..............................##########################
  ##########............................##########################
  ###########.........................############################
  ############........##..............############################
  #############......#####..........##############################
  ##############..########........################################
sc1-PrimevalIsles: |-
  ######........########......######........##########........####
  #####...........######......######.......#######............####
  ###............########......####.......########.............###
  ##....####.....######....................#######.....####....###
  .....######.....####..........................##....#######...##
  ....########................#####..................#########....
  ...#########......#........#######.........#.......#########....
  ....########....######....########........####......########....
  .....#######....#######....########.....######.......######.....
  ..#.....#......#########...#########...########.................
  .####........#...######.....#######.....#######...##...........#
  #####..########...####..................#######...#####....#####
  ####...#########...##....................##.##....#####...######
  ####..#########.........##############...........#####....######
  ####.......#............#############.............###......#####
  ###......................#####.###.#......................######
  ###....#..##.....#.......####................................###
  ###...#########..................#.....###......##...###......##
  ###...##########..............####.....##########....######...##
  ####...................#.....#####.....##########....######...##
  #####..............#.####.....###......##.#####.......#####...##
  #####....#.####.....######....###........#............####...###
  #####...########....#######.............###..................###
  #####...####..#.......##...##..................######......#####
  .###...####...........#....##.###....#..........######...#######
  .###...#####...........##...#####..##...........#####....#######
  ...##..#..............#..#############.........######...########
  ......................##.#############.###....###.......########
  ......................###################.....................#.
  ..#.....#####.....###.####################.#......#######.......
  ####...########......######################......########...####
  ####..#########.......####################.##....#########..####
  ####..##########..##..###################.####...#########..####
  ###....########......######################.......########..####
  ........#####..........###################...........####...###.
  .....................#.################.......##................
  ........................#.############.##....#######............
  ..........####...............########.#......########....####..#
  ###.....######................###............########....#######
  ####.....#########....##...##.###.#.............######...#######
  ####.....#.#.........#####.......#...............##.........####
  #####...............#######...........######..................##
  #####...............####..............#######.................##
  ######....###.........#.......#.........######......#######...##
  ######...########.....##....######.......##.........#######...##
  #######...########.........###########......#.......########..##
  #######.....########......###..#######...............#######..##
  #######.........######............####.................####...##
  ######.........#######...#........####........................##
  #####......#.....#####...#####...####........................###
  #####...#####............#####...####.............#####.....####
  #####...#####...##.......###..............#........#####..######
  ###....######...######...................#####.....####...######
  ##..........#...#######.....######......#######....####.....####
  ...............########....########....#########...............#
  ...#######......#######....#########...##########.....#####.....
  ...########.....######.....########.....########.....#######....
  ...########........#.......########......#.####.....#########...
  ...########.................#######..................########...
  ....#######..........................................#######...#
  ##....#####....####..........................###.....######...##
  ###...........######.......###.###.........#####........#....###
  ######.......########......#######.......########..........#####
  .######......######........######........########........######.
sc1-Ramparts: |-
  #############################################...........########
  ##############################################..............####
  ##########....########################....##..................##
  ....####..........####################....##....................
  ......................##############...###...........##.........
  ..........#.............###########...#..............#..........
  ..........#...............########....##..........###.#.........
  ............##............#######....#..........##..#...........
  ...........#..##..........########.#..........##................
  ................##..........####..#.........##..................
  ..................#.....#...##...##....#....#...................
  ......................##....####..##....##......................
  ....................##....########.##.....##....................
  ..................##.......######...##......##..................
  ................##........########..##........##................
  ...........#..##..........##.####....##.........##.....#........
  ............##..........##....####....##..........##..#.........
  ......................##......####.....#####........##..........
  ....................##.........#####........##..................
  ..................##......####...###........##............######
  ......############.......#######..............###.....##########
  ....#...........#.......########..................##############
  ..###...............############....#..................#########
  ####...............#############...###.................#########
  ###...............##############...##.................##########
  ###...............###############.......##....##..##############
  ########........####################.....#######################
  ########..........########..##########...###################..##
  ##..##............##########....####....##################......
  ##......####.....############.........##################........
  ###.....#####...##############........##############............
  ####....######...##############.........##......................
  ####.....#####..################.....###........................
  ####......####..################....#....................##.....
  #####.......###...##############....##...................#......
  #######......###.....###########....##................###.#.....
  ########......####################...##.............##..#.......
  ########.......###################....##..........##............
  #######.....######################.....##....#....#.............
  ######.......##############..#######....##....##................
  ######....################....######....##......##..............
  ####......##########...........######....##.......##............
  ##......##########..............######....###.......####........
  ......########....................######....##..................
  ....##########....................######.....##.................
  ..##########........................######....##................
  ...######.#.........####............######....##................
  ##...#####.....#..##....##...........#######....##..............
  ####....##......##........##..........######.....##.............
  ####....#...................##....#...########....##............
  ####....##.....................###....#######......##...........
  ####.....##...................##......######......######........
  ######...#............................######...........##.......
  ######..##............................#######...........#.......
  ####.....#...........................########.............##..##
  ###.....######................################.............#####
  ####..........##............##........#######..............#####
  ######........##............##.........#####............#.######
  ########.......##.........##..........####....##........########
  ##########......####....####................######......########
  ############........###...................########.....#########
  ##############......###....................#####################
  ################..........................######################
  #################.........................######################
sc1-RedCanyons: |-
  ##########......##########............................##########
  ########.........########.................................######
  ###..............########.....................................##
  ###...............########................###.................##
  ..................#######................######...............##
  ..................#######.................######...............#
  ..................########................######...............#
  ..................########.................####................#
  ....................#######................#####...............#
  .............###....#######................#####..............##
  ...........#####.....#######................##.............#####
  .......#######........#######......................#############
  ......########........########...................###############
  #.....######...........#######..................################
  ###...####..............#######.....####..........######......##
  ###.....................######.....######.......................
  ####....................######....#########.....................
  #####...................#####....###############................
  ####...................######...################....#...........
  ##.....................######....###############...####.........
  ........................####....##########........######........
  ................................######...........########.......
  ...............................................#######..........
  ............................................##########.........#
  .........................##.................########..........##
  ....#..#########........#...#...................##.........#####
  ...############........#....##............................######
  ...#############....##......##......###...............##########
  ....###########.....#......#......##.....#...........###########
  .......#######.....#....##......##........#.........############
  ........#####.....##...##.....#..........##........#############
  #.........##.....#....##......#..........##........#############
  #####...........#.....##.....#..........##..........##......####
  #######........#......##....##..........##...................###
  ########......#.......##....#......#####......................##
  ########.....#.........#...##...##...........####...............
  ######......##........##...##..##..........#######..............
  ####.........##.....##.....##.##..........#######...............
  ###...........######........##...........#######................
  ##......................................#########...............
  .......####.............................########.........###....
  .....#######..............................####........#######...
  #...#######........##.............#...................#######...
  ...#######.......############.....####...............#######....
  ....######......##############....#######...........#######.....
  ................###############....######...........#######.....
  ....................############...######...........######......
  ..........................######....#####..........#######......
  #########..................####.....#####.........#######.......
  ###############.............####....######........######........
  #################...........##......#######...........##........
  #################.....................#########.................
  ##########....##......................###########...............
  ##......................................#########...............
  ##......................................##########...........###
  ...............##.######.................########...........####
  ..............###########...............##########..........####
  ................###########..............########............###
  ....................#######..............#########...........###
  ......................####..............##########............##
  ......................####.............##########.............##
  ##...................................###########.............###
  ####................................###########............#####
  #####......##......................#############..........######
sc1-RiverLethe: |-
  ###########################....##...................
  ##########################..........................
  ##########################........##................
  #########################.........##................
  #########################.....#.#..................#
  #########################.....#..................###
  #########################.....##..............####..
  ##############.#####.##.......###.........######....
  ###############.................##.#....###.........
  ###############...................#######...........
  ###############..........##.........................
  ###############........######.......................
  ##############........#########..............##.....
  .....########........###########............########
  ......######...........########............#########
  .........##..###............##............##########
  ######......######.........................#########
  ......#......#####...........................#######
  ....#..........####...........................######
  ...#..........#######.........................######
  ....#######....######.........................######
  ...........#...######..........................#####
  ..........##....#####........##................#####
  .........##.....#####.......####..............######
  .........#.......###.........#................######
  ..........#..........####....................#######
  ..........##........#######..................#######
  .........#..........#######.........###.......######
  .........#.........#########........####.....#######
  .........##.......####..##...###.....#....##########
  .........##.....#####......######.......############
  .........##...#####.........######......############
  ##......##....#####..........######..........#######
  ..####..#....#####...........#######...........#..##
  ....#####....#####..............#####...............
  ............#####......##........#####..............
  ............####.....##..##.......#####.............
  .........######....#.......#......######...##.......
  .....#...#####....#.......##.....######...##..######
  ######.....####....##............#####....##........
  ######....######.....###..........#####...#.........
  #####......######.................#####...#.........
  ####.......######.#...............#####...#.........
  ###.......#.########.............####....##.........
  ####.........##########..........#####...#..........
  ####............##########.......####....#..........
  ####............####.###...##...#####...##..........
  ####............#####....###########.....#..........
  ####............####....############.....##.........
  #####................####.#########......##.........
  ##########..........############.........#..........
  ###########..........##########..........#..........
  ###########............########..........#.......###
  #########.................#######.........#.....#...
  ########.....................####.####.....####.....
  ######........................#########.............
  ######..........................#.#####.............
  ######...........................######.............
  #####..............................###............#.
  #####....######.............###........######.######
  ####.....#######..........#######......#############
  ####.......####...........#########....#############
  ##..........##...........###########...#############
  ...........................#....##.....#############
  .......................................#############
  .......######..........................#############
  .....###.....#................####....##############
  .....##.......#....#..........####...###############
  .....#..............#...............################
  .....##............#......####...###.###############
  ......#............#......##########################
  ......#............#......##########################
  .....#...............#.....#########################
  ...#.................#.....#########################
  ##................##.......#########################
  ..................#........#########################
  ##................##..#.....########################
sc1-Rosewood: |-
  #######################..............############..#############
  ########################...........#############..##############
  ######################.............##############..#############
  ##..##################.............#############..##############
  ###.################.#.............#############..##############
  ...###################...............##########...##############
  ....##################...............##########..###############
  .....#.############..##....................##....###############
  ....##..############.##.........................################
  ....##....##########..##......................##################
  .......#..##########.....#..................##..################
  ........###########......###...............##...################
  .####...###########.........##..........####....################
  #####....##.######..........##....######........################
  ######...##...................####..............############....
  #######...###........###..............................##........
  #########......##...#######..............####.........#.........
  #########......##...#####..............######.....#.##..........
  #########......##....####..##........########....#..............
  ########........#.........###....#..............##..............
  ########.........##......####..####..##....##...##..............
  #######..........##....#####...####...#######......#............
  .######.........##.....####......##....######......###..........
  ...##.........##.........................##........#............
  ..............##..................................##............
  ................#....####.......................#...............
  ................##...####..............####.....##..............
  ................##...####..............#####....##.........#####
  ...............##....##..................##.....#.........######
  ...............#................................##.......#######
  ............##....................................##....########
  .......#####..............#..#....#...#...........##...#########
  ##....##...................................####...##....########
  #######............##......................####....#...#########
  #######........######.............................##...#########
  #########......######...............................##....######
  ##########.....##....###...................##........##....####.
  ###########...###..####..................###..###.....####......
  ###########....###..###..................####..###........##....
  ############...########................######..###........##....
  ############.....####......########....#####...##...........####
  #############..............########.....#####...................
  ##############.............####..##...................#########.
  ###############..####........##...................##############
  ##############.......##................##........###############
  ###########..........##....####..###...##.......################
  ##########...........##....###..####.........##..###############
  ########.............#...############......#.....###############
  ####..............##.....##########.......##......##############
  ###...............#.......#######............#......############
  ####...............#.........................###....############
  ####................#................###.....#........##########
  ###...................#.............#...####...........#########
  ###...................##..####.....##...................########
  ####..................############..##......................####
  ##....................#############.#...........................
  #..########...........###############......##...................
  ...##########........#################....#########.............
  .############.......##################...###########............
  .############.......###################..############...........
  #############.....####################...############...........
  ###############...####################...#############..........
  ################..######################...############.........
  ################..######################....##########.......###
sc1-Sanctuary: |-
  ############........###.........#############..........#########
  ########...........##########....############..........#########
  ########...........##########...##.#########...........#########
  ######.............############.....##.#####..............######
  ####................##########..........#####...............####
  ###................#####.###.............####................###
  ...................#####..................####...............###
  .................#####....................#####................#
  .................#####......................##..................
  ..................##............................................
  ..............................................................#.
  ...................................................####.........
  ###........####..................................#####.......###
  ####.....#####.........####............####....######.......####
  ####......#####.......#####...........####.....#####.......#####
  #####.....#####.......######.........####.....####......########
  ####........#####.......#####......#####......#####.....########
  ............#####........###############.....######......#######
  ............#####.........############.......#####............##
  ..............####............######.........#####..............
  ..............#####........................#####................
  ................####.......................#####................
  ................#####.....................#####.................
  ................#####....####......####...#####.................
  ................##############.....############.................
  ................##############....##############................
  ...............#############............#########...............
  .........#########.........................##########...........
  .......#########............................#############......#
  #..#############.............##.................################
  ############................#####...................############
  ###########..............##..####.....................##########
  ###########.............#############................###########
  ###########..............#############..............############
  #############..............#.####..#...............#############
  ###############...............####................##########..##
  ##......#######.................#..............#########........
  ..........#########..........................#########..........
  ............#############..............####..#####..............
  ................#############....###############................
  ................############......######..######................
  .................#####....................#####.................
  .................#####....................#####.................
  .................#####.....................####.................
  ...............#####.........####...........####................
  ...............#####.......##########......#####................
  ..............####........############......#####............###
  .............#####.....################......####..........#####
  #..####......####......#######....#######.....####.....#########
  ########.....####.......####........#####.....#####.....########
  ######......#####....................#####....#####.......######
  ####.......#####......................##........#####......#####
  ##..........##...................................####.......####
  ..................................................##........####
  .............................................................###
  .................####......................####..............###
  ..................#####...................####...............###
  #..................####..................#####...............###
  ###..............########....##......########..............#####
  #####..........############...##.....########..............#####
  #########......#############.....###########................####
  #############################...#############........##....#####
  #############################...##############......############
  #############################...#################....###########
sc1-Sandstorm: |-
  ############..............#####################..........#################
  ########.................########################....##....###############
  ######......########......###############################.......##########
  ##......#...############################################.........#########
  ......#####...########################################.......##....#######
  ....########.........###########################............#####....#####
  ....#######............#######################.............######......###
  ....#######.............####################...............######.......##
  ....#######.............###################.................#####.......##
  .....######.............###################.................######......##
  .....######..............##################.................########....##
  ############..............################..................########.#####
  ############..............###############..................###############
  ############...............############...................################
  ############................#########.....................################
  ##############.............#########.....#.#.............#################
  ##############.............########....#######...........#################
  ################..........########.....###################################
  #################........#########....####################################
  ##################......#########.....####################################
  ####################...#########......####################################
  ####################....#######........####.....##########################
  ####################.....#####......................######################
  #####################........................#......######################
  #######################.....................####.....#####################
  #########################...................######....##################..
  #############..##############..............########............########...
  #####..............##########...............########..............####....
  .####................########...............#######...............####....
  ..####......................................#######................###....
  ...###................................##.....######.................###...
  ..###........................####.#.#####....######.................###...
  ..###....................################....#######......................
  ........................#################....######.......................
  .......................#################....########.................##...
  .....#.................#############........########................###...
  ....####..............##########...........###########.............####...
  ....######.......#############.............#############################..
  ..##########.################..............############################...
  ..###########################..............###########################....
  ..##########################...............#########################......
  ...#########################...............########################.......
  ....########################...............#########################......
  .....#######################...............#########################......
  .....######################.................##########################..#.
  .....######################................###############################
  #.#########################..............#################################
  ############################...........###################################
  ############################...........###################################
  ##############################.......#####################################
  ###############################....##########..###########################
  #####################.....#####....##########....#########################
  ####################........#......########.......########################
  ####################..............................########################
sc1-SapphireIsles: |-
  ........####################..#........########.################
  .........###################.##........#########...#############
  ...........#################.#........############.#############
  ............################.#........##########.###############
  .............###############.........###########.###############
  ##.#..##......##############.........###########.###############
  #########.....############..##........########....############..
  ##########.....#########...###........########...........###....
  ###########.....######..########......########........###..#....
  ############.......##..############....######............#......
  #############..........#############....##....................##
  ##############.........#############...........#######..#..#####
  ###############........##############........###################
  ################......###############.......####################
  #################.....##############.......#####################
  #################.....##############......######################
  #################........########.......#####...##....##########
  ##################.......#######......######.##########...######
  ###################..................######..#############.#####
  ...################.................#######.##############.#####
  .....###############..............#########..##############.####
  ......##############..............##########.##############.##..
  ......#############..............###########.##############.#...
  ##......##########..............############.#############......
  ####......#####.........###......#####..####..############.....#
  #####......####..................######...###..#########......##
  #######.........................##.#######.####..######......###
  #######................#.......##..########.###............#####
  #######...............#..#.......###########.#...........#######
  ######..............###.###......##########.............########
  ######........########.####......##########.............########
  ####..........#######.######......#########............#########
  ####.....##.########.#######.........#####.............#########
  ####....###########.#########.........................##########
  ###....############.#########.........................##########
  ###...############..########............................########
  .....##############.######...............................#######
  ....###############.####......................####.##....#######
  ####################..#.....................##########....######
  ######################.##................#############......#...
  #########################...#............###############........
  ########################.................#################......
  ########################..................######################
  #########################...............###.################.#..
  ########################...............######.#############.####
  ########################...........#...######..######......#####
  ########################.........#####.######....#....##########
  ########################......#########.#######..#...###########
  #######################......##########.#########..#############
  ####################........###########.########################
  #######.....##..............############.#######################
  ###.........................############.#######################
  ............................############.#######################
  .............................##########.########################
  ...............................########.########################
  ..........###...................######..########################
  ........###.##.......#####........####.####.####################
  ......####.####......#####.........####.########################
  ....##...#######....########.......##..####.####################
  ..##############.##########........##.##########################
  .###############.##########...........##########################
  ###############..############..........###.#####################
  ###.##########..###############.........########################
  ....#.#######..################..........##.###############.##..
sc1-ShroudPlatform: |-
  ######......................########......................######
  ####........................########........................####
  ##........................############........................##
  ........................################........................
  ......................####################......................
  .....................######################.....................
  ..........................############..........................
  ................####........########........####................
  ..............######.........######.........######..............
  ............######.........##########.........######............
  ..........######.........#####....#####.........######..........
  ........######.........#####........#####.........######........
  ......######.........#####............#####.........######......
  ....######.........#####................#####.........######....
  ..######.........#####............#.......####..........######..
  ######............##................#.....................######
  ####..................................#.....................####
  ####........................................................####
  ######....................................................######
  ########....................................#...........########
  ##########............................................##########
  ###########....#......##................##......#....###########
  ###########.....##...#..##............##..#...##......##########
  #############.....##......##........##......##.......###########
  ######.#####................##....##................############
  ##########....................####....................##########
  ########................................................########
  ######........................#..#........................######
  ####.........................#....#.........................####
  ###.......................##........##......#.......#........###
  ####.....#......#.......##...........###..............#.....####
  ######....##..........##................##..........##....######
  #######.....#........#.........##.........#........#.....#######
  ######..............................................#.....######
  ####.....#......##............................##......#.....####
  ###.......##..##..##........................##..##..##.......###
  #####.......##......##....................##......##.......#####
  #######...............##......#..#......##...............#######
  #########...............##..##....##..##...............#########
  ###########...............##........##...............###########
  #############......................................#############
  ###############.....................#............###############
  ##############........................#...........##############
  ############..........#.............................############
  ##########......##............................##......##########
  ########................................................########
  ######.............###....................###.............######
  #####.................##................##.................#####
  ######..................##............##..................######
  ..######.........####.....##........##.....####.........######..
  ....######........#####.....##....##.....#####........######....
  ......######........#####.....####.....#####........######......
  ........######........#####..........#####........######........
  ..........######........#####......#####........######..........
  ............######........#####..#####........######............
  ..............######........########........######..............
  ................######.......######........#####................
  ..................###......##########...........................
  ........................##################......................
  .......................###################......................
  ........................################........................
  ..........................############..........................
  ##..........................########..........................##
  ####.........................######.........................####
sc1-Sirocco: |-
  .#####.................####.....##########.#######...........####.....#######
  ...#####.............####........######.#......####..........###......#######
  ......####............#.....##....####...........##..........###.......######
  ........####.....##.........#....####......##....####.......######.......####
  ..........####.####.........##..####........#......##.#.....#####............
  ............#####............#.......####...#.......###...####...............
  ..............#................#....#########.............##.................
  ................................#....#######.................................
  ..................................#..#####...................................
  ..........#######..................#######....................####...........
  .......#........#..................########...............####...............
  ......#..........##.................#######..............#..........##.......
  ......##..........##................#######.............##...........#.......
  .......##...........##..............########............#............#.......
  ........#............#..............#######..........####...........#........
  .........#..........#...............#######..........##............#.........
  ..........#..........##............######..#.....#.##.............#..........
  ............#..........##........#######...#....###.............#............
  .............##.........#.#..#...#####......#####..........##.#..............
  ................##......##############...................#...................
  ...................#..............##...##..............#...............#.....
  ....................#................#####............#................#.....
  ....................##................#####..........#.......................
  ......#...............#............########..........#..............#........
  ......................#............#######...........#.......................
  .......................#..........######.............##......................
  .......#...............#...........#####..............#.............#........
  ......................#.............######............#......................
  ......................#..............########.........##.....................
  ......................#.................#######........###...................
  .............#....#.##...................######...........##.................
  ............########......................######............#................
  .........#..####.......................##..###...............##########......
  .......#####..........................#####.......####..........#......##....
  .....##.................#.##.....#...#####.......#.....#................#....
  .....#................#............#######......#........#...............#...
  ......###............#...............######.##.............#.................
  .......##...........##...............#########.............#..........##.....
  .....................................#########..............#.........#......
  ....#.............##.................########................#........#......
  .....#...........#.................##########................#...........#...
  .......##.......#.................#########....................#.........##..
  .............##....................#######.......................######.#....
  ..................................#########..................................
  .................###.............#######...###...............................
  ................####....##........######.....#..................#####........
  ...............####.....###.......######.....##.................#######......
  .............####........###....#...##...##...#.............##......#####....
  ......###.######..........###..##......#####.....#........####........#####..
  ##..##.##.####............####.##.......#####....##......####...........####.
  ########...##..............#####.#.##..#####.....#........#####.......#######
sc1-SpaceAtoll: |-
  ..................###########################...................
  ....................#######################.....................
  ......................####################......................
  ....................########################....................
  ..................############################..................
  ................################################................
  ..............####################################..............
  ..............####################################..............
  ##........##....################################....##........##
  ####....##..#.....##..####################..#......#.###....####
  ########......##......####################......##......########
  ######........##........###############.........##........######
  ####......................############......................####
  ##.........#................########................#.........##
  ...........###............############............###...........
  ..........######........################........######..........
  ........######..##....####################....##..######........
  ......######......############################......######......
  .......###.........##########################.........###.......
  ####...............#####.#####....#####.#####...............####
  #####..................#####........#####..................#####
  ####..........####......##............##......####..........####
  ##..........######............................######..........##
  ..........########............................########..........
  ........############........................############........
  ......######....######.......######.......######....######......
  #......###........######....#######.....######........###......#
  ####................######....####....######................####
  #####.................######........######.................#####
  ####....................######....######....................####
  ##.##..............#####..############...####..............#####
  ######.............#####.##.########.##.#####.............######
  #####..............####.....########....#####..............#####
  ######..............##....############....##..............######
  #####...................######.##.######...................#####
  ######................######........######................######
  #.###...............######...######...######...............###.#
  ##......##........######....#######.....######........##......##
  .......#####....######....................######....#####.......
  ........############........................############........
  ..........########............................########..........
  ##..........######............................######..........##
  ####..........#####..........................#####..........####
  ######.................####..........####.................######
  #####...............#########......#########...............#####
  ##......##..........###########..###########..........##......##
  .......#####..........#####################.........#####.......
  ........######..........#################.........######........
  ..........####...........##############.........#.####..........
  ..........................##########...............#............
  ##.........#................#.####.#................#.........##
  ####........#.............##........##.............#........####
  #####.........##........##............##........##.........#####
  #####..........#......##................##.......#........######
  ####....#.........##..#.....................##...............###
  ##..............########................########....#.........#.
  ..............###..............................###..............
  ................................................................
  ................................................................
  ................................................................
  ....................#...........................................
  .....................##..................#......................
  ....................##....................##....................
  ###...............###......................###...............###
sc1-SpaceDebris: |-
  ....................##......########......##....................
  ......................#.......####..............................
  ........................##....######...##.......................
  ........................##..##########..........................
  ..........................##############........................
  ........................##################......................
  ......................######################..#.................
  ....####............##################..######....#.....###.....
  ....####..........##################......######....#...###.....
  ....####...#....######....########..........########............
  ............########.......########...........####..............
  .............#####.........########......................##.....
  .....##....................#########...................######...
  ...######..................###########..................#######.
  .#######..................##############..................######
  #######.................##################..................####
  ######................######################............####..##
  ####................##########################..........#####...
  ###................#####....##########..########.##.......##..##
  ####...........#########.....#######.....###########........####
  ######..........#########..##########...##########........######
  ########..........##############################........########
  ########.##.........##.#####..####..##########.........#########
  ##############........####............#####.........############
  ################........................##........##############
  ##################..............................################
  ###################............................#################
  ####################.........................####.##############
  ##################............................##################
  ################.....##................####.....################
  ##############.....######.............######......##############
  ##############......####................##........##############
  ################.................................###############
  ################.##..........................##..###############
  ####################........................####################
  ##################............................##################
  ################................................################
  ##############.........####............##.........####.#########
  ############........#########..##....#######.........###########
  ######...#........############################........##########
  ####.............##############################.........########
  ###............###############################.##.........######
  ####............##################################.........#####
  ######............############################............######
  ########............########################..............#####.
  ##########............####################.................#####
  ############............################.................###....
  ############...............###########.................####.....
  ....########................########..................######....
  ......######................#######.....................##......
  ........##................##########............................
  ...........................##########...........#...............
  ..........................############....##..#...#...####......
  ........##..........#########################...##....####......
  .......####...##..########################....##......####......
  ........###.....##...###################....##..................
  ..................##..################.....#....................
  ...................#....#############.......#...................
  ..................##......##########........##..................
  ...........................##########...........................
  .....................###....#########....##.....................
  .......................#....##########....#.....................
  ..........................##############....#...................
  ###................##...##################...##..............###
sc1-SpringThaw: |-
  ..#######....#..####..........###.......###...##.#...##............###..........######
  ...#####.....######............##......####..####..####.............###........#######
  .....###.......##...............##......###...##....##..............##..........######
  ##.............#................##..................##..............###........#..####
  #####..........##..............##...###.........######..............##...........#.###
  #########.......##............##...#####.####..######..............##.................
  ......#####..####............##....######.##...###.###.............##.................
  .#......####..##............##......####........####.##............###................
  .........########...........##..###########..........##.............###..###..........
  ...........######.............######...#####.........###...........####.#########.....
  #....#.........................##.........#########..##...........##...###...######...
  ..........#..................................##.######.............#######......###...
  ###........#...............#........#.......................#..#...######........###..
  ###.......................#....#.................................................#####
  ######...........................#.......#....#.#.......#....#..#.#..................#
  ########..........#.#...........................#.#..#.................#..#...........
  ##########.....#.......#...............##.#.........#..##..##......................#..
  .##############................#...############.....###########....................#..
  ..###############....#....###.....##############..#############.............#.#.......
  ...############################....##############################...#..........#.....#
  ........######################.######################...##########.......#.#..........
  ..#....#.###################..#######################....############.................
  #..........##############......#####################......############.###..........#.
  ..#.#..#..##############.#..#########################...####################.........#
  .....#.#........#######......######################.##########...##################..#
  ........#.#..#....######...#####################...##########.....####################
  ...............#...#############.###############....#########......###################
  #..........#.........########.....##############.....##..##...#.#....#################
  #######........#.#...#######....##.############.........#.......#........#.#..#.....#.
  #.....##...........#..#####...........#......................#........................
  .......##...............#.....#..#........#.......#..#....#.......#......#...#......##
  ..####..####..........#......#.#..#......#...#..............#.......#......#..........
  .######....###........#...............................................................
  ..#.##......###...##....##.........#########........................#..........#######
  ...........##.##.......#####...#####.####.##......................######......##.....#
  ####......######.......##.##..##.........###......................#....##.....##..####
  ####.......#...........##..##.###.......###..######................###..##....##..####
  ####....###.............##..##..###....###..##.#.##................##...##....#....###
  #####....##..............##.##..##.....#...##.....##...............##....#...##.....##
  ..#.......##............###..####......##...#.....##..............##.....######.......
  ..........##..............##............#####...#..##............##...###...##........
  .#.........##.............##..................##...##............##.######............
sc1-SteppingStones: |-
  ....###########################.#...............................
  ....#####...################....######..#.##................#...
  ..##......#.##############..##################..................
  .##.........#############..###################.............##...
  ##............########..#..####################.................
  ..............######..##..#####################.................
  ....#..#..........#..#################..######..................
  ....#####...........################............................
  ...######..........################.................#.#.........
  ..########..........###############...............########......
  .############.........##############.............##########.....
  ..##########.........###############............###########.....
  ..###########........###############............###########.....
  ...###########........###############.............########......
  ..############........##############................##.#........
  ..####..#.##..........##############............................
  ....##......................########............................
  ......#.......................#.................................
  ......#.........................................................
  ................#...............................................
  ...............#########........................................
  ..............###########.......................................
  ..............###########.......................................
  ..............###########.......................................
  ##...##.........########........................................
  ##..####..........##.#..........................................
  #..#######......................................................
  ..#########........................####.........................
  ..#########.....................#########................#......
  ..########.................#.#############........#.########....
  ..########.................################.......###########...
  ###########.................##############.......#############..
  ...##########.##..##........###############.......##########....
  ####.###############..........##############......##########....
  ####..###############.........###############...........##......
  ######.###############.........#############....................
  ######..##############..........###########.....................
  #######..#############.............#######......#...............
  ########.#############..............##..........................
  ########..#############.........................................
  ########.##############......#..................................
  ..######..#############.........................................
  #..#####..############..........................######..........
  ##..#####..#########...........................###########.....#
  ##..######.#########.........................################..#
  ####..######.######.........................#################.##
  ###..#######..####...........######.........###############..###
  ......###..................##########........##############.####
  ..........................###########.........############....##
  ..........................##########........#################..#
  ..........................##########.......###################..
  ...................#........######.........##############..#.#..
  ....................##....................################..#.##
  .........##..............................#################..##.#
  .......#######........................#####################..#..
  ......#########.......................###################...##..
  ......###########.............#.#....################.########.#
  ......############..........###################.##############.#
  .......###########..........#################.################..
  ........########...........##############..#..###############...
  ...........................#############..##################....
  ..#.........................###########..####################.#.
  ..............................####.#####..##......##########....
  ................................................................
sc1-TaleofTwoCities: |-
  ##................................#........................#.................
  ####..................................#......................................
  .#####...............................#..................##...................
  ...####.........................#....#...............#.......................
  #....#######.....................###...................#...#.................
  ###....#####.............................................#...................
  ...##....####..........................#.....................................
  ##...##....#.###.......................###...................................
  ####...##....####.......................##........##...........##............
  ######...##....#####...................###.......###..........#####..........
  .#######...##....####...........###..##.........###.............#####......##
  ...#..####...##....#######........####............###....##.......#####..####
  .......#####...##....#######........................######..........########.
  ........#####....##....#####..........................###.............####...
  ..........######...##....##..................................................
  ..............###....##......................................................
  ...............###.#...##....................................................
  ................#####...#........#......................####.................
  .................####....##....#.....#.................###.###...............
  ..................####.....###..#...................####.....................
  ...................###..............................##.......................
  ...................####............#................###................##..#.
  ....................###...............................##..........#..##......
  .....................................#...........................#....#......
  .....#.........................................##.................#..........
  .......##..............#.....................######.................#........
  ......#.................##.................########..........................
  ..........###...........###..............########............................
  .........#.............####.............#######.......##.....................
  ......#.........###..##..................#####...########....................
  ....#............#####.....................####...#########..................
  ..###..........................................##...#########................
  #................................................##....#########.............
  #...........................................###....#....###.#####............
  ...................###......................#####...##.......######..........
  .................#######......................#####....##...########.........
  .......................###......................#####....#....######.........
  .........................###.........####.........#####...##....#####........
  ........###.............###.........###.###.......###.###....##...######.....
  .......######..........##........####..............#...####....#.....####....
  ....#####.#####.................###.....................#####...###...####...
  ...####.....#....................##........................####....#....#####
  #####..............................#.........................###....##....###
  ###..............................................#............#####...###...#
  #....................#.........................####..............####....##..
  ..................##....#....................####.................####....###
  .....................#.....................####.....................####...##
  ............................#............####.......................######...
  ......................##.#..#..........####.............................####.
  ...........................##.......#####.................................###
  ##.......................#.........####....................................##
sc1-TheFrozenSea: |-
  ...............#....#.....#.###############.....#...............
  .......#.....#...##......#..####.#########.........##....#......
  ....#.....##.#....#.....##...###....................##.##..#....
  ..###......##....#......#....................######...#.....#...
  .#......#.......#........#........###.....##..######........#...
  ..#..#######....#......##........######...##########.........#..
  .#...#######.....##..##.........#........############...##..##..
  ..#...#######......####.....#...#.##....##############..##..#...
  ...#...#####...............#........#.#...#####.#####.......#...
  ...##..####....###...##....#..........##....#....###.........#..
  .#......##..#...##........#..........#........#.......#....###..
  ..##.......................##......#.....##..#.#....#.#.##......
  ......##.......#............##.....#...#####.#........#...#....#
  .#........#....#..##...###....#....#..#.###..#.........#.....#.#
  .##...#..#.........#...######..#...#..#####..#.........###......
  .#...##...........#.....######...###...####.#.........#......#..
  ........#........##....##########......###...#.......#.....#####
  ..####..#........#..#..###########..##.......##.....#......#....
  ...###....#......#.........#######...#.........#...#............
  .............#...#..###......###...........###.####...#......#..
  ###...##............##............#..##...##........####..###...
  ###....##...............#..#......#...##.....#.....####...##....
  #####........#.##.#....##.###.##..#...#...#.####...#####....#...
  ######.....#.......##..#....#.#...#.......#######..#####...#....
  #####.....#.......#.........#....#...#.....#######.###.....#....
  ######...#..#......##...#......#.....#.....######..###.#...##.#.
  ######......##.....#..##..............####..#####..............#
  ####...........####..###...#####......#..##.#######.........#...
  #####................#...##.....###.....#....####....#.##.......
  ##....##..##..#........#...#####..##....#....##..............#..
  ###...#....#..#....#..#..##.....##..#...#..........#.##.##..#...
  ##...##....##...#....#..###.....##..##..#..###.#.........#...#..
  ......#.....#...#....####...#...##..#.##....#...#........#..##..
  .............##..#........#..###..###.##....##.#............#...
  .....#........#..#..##.....##...##.....#.........##.....#...#...
  ....#..........#..#.........#####......##.........#......#..#...
  ##...#.......###........###...##.........#..###....##....##.###.
  ##...#.#...#.#........#..#........###....#..#####....#..#....#..
  #......###.......##....#....#..#.#....#...#..######..#.#.#...#..
  ...#...........#####....#..#..........#.##..########........###.
  ..#........#..#######...#....#...#..#.......##########..........
  ..#..#....##...#######..#.......#......##....#########..#.#.....
  .#.....##......######...#...#.....##......##.............#...#..
  .#.....#........######...#..#....######..#..##.#.#...........#..
  .#....#....#.#...#####..........#######...#.......#.##.##....##.
  ..#..#..#.....#................#########..#.........#...#.....#.
  ..##...#........##....##........########..##.........#..###..##.
  #.....##........#..#..#########..#..#####..#.......#............
  ##....###........#...#########.......###...#........#...##......
  #....##..........#...#######...##.#..####....#....####......####
  ....####........#....#######...#..#....###.....##.#.......#.####
  .##.....#.......#...######..#.......#...#...#...###.....########
  ...........#######.######..#........#......##..........#########
  .#.....#..............##..#...........#...........###..#########
  .#....####.#..#...###......#........##.....#..#........#########
  ..##.##.....#....####.....#..........#....#.....#.........###...
  ..##..#....#....#####....#######.......#........#...###.........
  .#...#.....#...#########........#.##....#........#..#####...#...
  .#....#..#....########.....##....#...........#...##.#####..##...
  .......##........########...##.#..........##.........###.....#..
  ...#.......##.....######..........##............#...............
  .....#...#..........#......#########.........#..#.......##.#....
  .....#..#.......##..........###########.###......#......#.##....
  #....#.....###..#####...#..############.#####.##..#............#
sc1-TheHighway: |-
  #####.......###.............##.....................................##########
  ##.......#..................#...................................#############
  #.....######...............#..................................###############
  ....##......##............#.................................#################
  ....###.......##.........##...............................###################
  ......#######..#.........##............................######################
  ........######..##........##...............####........#########...#####.....
  #............##...####....#................########......#####...#...........
  ..............##......####..............####..####..##.......................
  ..............#####....................###..#.......###....###...............
  ................#####................###......###.....#..#######.............
  #.......#..........##....######.....##........#####...######...###.........#.
  #......####.........########..###.....##........###....####......##......###.
  #.....#######...................#.......##............#......#...##....######
  ##..###########.................##.......##........##.....#####...##..##.....
  #################...............##......###.......###....##...#...#.###......
  ################...............##.##..##.#....#........#.....##..#..##.......
  #####################..........#########.....####...###.######...#.##........
  #######################.........#.##.#.....###..####..###.###...##.##........
  ########################..........##.....##.........###........##.##.........
  #######################.................##..........##........#...##.........
  #######.......#######....####...........##.........##.........#....##........
  #####....#......###....##...###.........#####........#......##.....###.......
  ####...#####.........##........##..........###.......####.##....##..##.......
  ###...##....####....##...........##.........#######......#...#######..##.....
  ......###.......#####.............##..........######........###....#####.....
  .......###....................######..............###....####........###.....
  ........###...................#........##..........###..###....####.........#
  .........###..............#####......######..........####....########...#####
  ...........##...........###..##....##.....##...............##################
  ..........#..........####.........###....###..............###################
  ..........#.........###..............######.....#.........###################
  .....#####........###.................###....#####..........#################
  ##.###..........###............####........##...##..............#############
  ..##.........####............##..##........#....##..............#############
  ............###............#..###........##....##.........................###
  ..........###..............###........##........##........#................##
  ..........##.........###.....#.......##..........#.......####..............##
  ...........###......######.........#..............##..###....##...........###
  .............##.###...######.....##.................##.........##..........##
  ...............#...#....###.....##............#................###..........#
  ...###....#........##.............###.....#######..............#####.........
  #..##########..##....##...##......####....########............##.#...##......
  ###........##..........####.##......##....########..########...#######.##....
  ............##....#.........####.####......#######.##.#..####............#...
  .............##......####.......##.........#####...##......###..........##...
  ......##.......##..########..................#....##.........###......####...
  ....######......#####.....###.....................#...........####..###......
  ....#######......###.......##....................##.............#######...#..
  ....########................##............#......##..........................
  ##..##########..............##.........#..#.##..####.....................####
sc1-TheatreofWar: |-
  ################################...........#####################
  ################.....#######...................#################
  #########.........................................##############
  ###................................................#############
  ##...######........................................#....########
  #..########........................................###........##
  ...########....................##....................########...
  ..########...............###########...................########.
  .....##................###############.................#########
  ......................##################.............###########
  ...............#.......#################.............#####...###
  ............#######...###################....####...............
  ...........########....###################..#########...........
  .........###########..###################..##########...........
  ........############....#################.############..........
  ........#############....##############...#############.........
  ........##############...#########..##...###############........
  .......##############..##########..#####.###############........
  .......#############..###########.#######..##############.......
  ........#############..#################..###############.......
  ........##############.############.##..#################.......
  ..........##########################..##################........
  ............###########################################.........
  ......#.##...#####################################.###..........
  .....######################################.#######.##..........
  ....#######################################.########...###......
  .....#########.############################################.....
  .....######################################################.....
  ....###########...##########################################....
  ....###########..###########################################....
  .....#######################################################....
  ....#######################################################.....
  ...#########################################################....
  ...#########################################################....
  ...############..###########################################....
  ....##########....###########################################...
  .....#########....###########################################...
  .....#########.############################################.....
  .....#########.###########################################......
  ......############################################.#######......
  ......#######.###################################....#####......
  .......###......######################################..........
  ...........############################################.........
  .........###############################################........
  ........#################################################.......
  ........##############.##################################.......
  ........###########################..###################........
  ........################.###########..##################........
  ........################..############.#################........
  ##.##.....##############.##############..##############.........
  ####.......############..###############.#############..........
  #...##.......#########...################..#########.........##.
  ###..##.......#######...##################..#####.........##...#
  ##..............#####..####################..............#....##
  ##...###...............###################.............###...###
  #..#....##..............##################.............##..#####
  ...#....##...............#############.................#..######
  ##....##......................######.....................#######
  ####......##..........................................##########
  ####....####..........................................##########
  ######.....###........................................##########
  ########..#####......................................###########
  ########...####..##........##.........##............############
  #########...##..###......######.....######........##############
sc1-ThinIce: |-
  ####................................###..................................####
  ..####............................#######..............................#####.
  ....####........................####...####..........................####....
  ......####.....................###.......####......................####....##
  ........####...................#....###....####....................##......##
  ....##....####............##.........####....####..............##......###...
  ..######....####........####....###....####....####..........####....####....
  ###...####....####....####....####.......####....####......####....####......
  #.......####....########....####..........####....#####..####.....####.......
  .........####.....####.......####........###.....###.######.........###......
  ........####............###....####....###.....###.....##....###......###....
  ......####....####.....######....#######.....###...........####.........####.
  ....####....############...###.....###.....###...........####....####.....###
  ...###.....###...#####......................###........####....####.###....##
  ................####...........####....##.....###.#..####....####.....##.....
  ##......##......####.........##############.....#######....####............##
  ####....####......###......####....###....###......##......####..........####
  ..####....#####.....###.....####..........#####........##....####......####..
  ....###.....##........###.....###.........####.......######....####..###.....
  ........................##....####......#####.....#####..####.#..######......
  ........####................####......###..####....##......####.#####........
  ..........####.............####.....####.....####............######..........
  ............####.....###....####....#.....#....####..........###.............
  ..............####....###.....####......###......##........####..............
  ................########........#.....###.....#.......##.####................
  ..................####..............###.....###........####..................
  ................####.....##.......###.....###.....#......####................
  ..............####.......####....##.....####.....####.....####...............
  ............######.........####....................####......###.............
  ..........########..........###.....###.....#####....####......###...........
  ........####.....###......###.....###.....####.###.....####......##..........
  ......####..............###.....###.....####..........####...................
  ....####....####......###.....####....####..........#####....###.....###.....
  ..####....########.....###...#####...####.........####.###.....###.....###...
  ####....####.....###.....###...####....####.....####.....###.....###.....###.
  ##.....###.........###........#######....####.####.........###.....###.....##
  ##.....###..........####....####...####....#####.............###.....###.....
  ####.....##.......####....####.......####.....................####....####...
  ..####.......#..####....####...........####......##..........####....####....
  .....###.....#####.....#####..........####.......####.#.....###....#####.....
  .......###.....#........####........####.....##....####..........#######.....
  ........####......####....####.....###.......####....#####......###....###...
  ........####....########....####.............###.....#######.............###.
  ......####....####....####....###.....#########....####....###.....###....###
  .....###.....###........####........####..##.......##........###.####...####.
  ..........................####....####.........##..............####....##....
  ###.....####................########.........###.................####........
  ##....####....................####.........####....................###.......
  ....####........................####.....####........................###.....
  ..####............................####.####............................###..#
  ####...............................#######..............................#####
sc1-Tribes: |-
  ##############....#####...............####.........#############
  ############........#...............................############
  ##########.................................###.....#############
  #########.............#########...........#####....#############
  ########.......###..###########........#########.....###########
  ####.........#################........#########.............####
  ###.........#################........############...........####
  ##...........#################.......############............###
  ..............###############........#############............##
  ##............###############.......###############...........##
  ###............#############........###############..........###
  #..............#############........###############...........##
  #................############.......################............
  #......##........#############.....#############................
  ......####........#######..##......##########.................##
  ....########........####..............######...........##....###
  ....########.........#.............#....####.........####....###
  ...#########................##...####...............######......
  ...###########..............#########..............#######......
  ....###########................#######...........#########......
  .....###########................................##########....##
  .....###########...............................###########......
  #.....###########..............................###########......
  ###....###########.......##....................############.....
  ###....###########.....######...................#############...
  ##.....##########......#######.........###........##########....
  .......##########.......#######......######.......##########....
  ......###########.......#######...#########......##########.....
  .....############........#####....########......############....
  .....######..#####.........#.......###...........##...######....
  .......#.......#....#....................###....................
  ...................###.........###.......##.....................
  ...................####.......###........###....................
  ...................###..................####....................
  ......###....##...........####.........................#####....
  .....############.......########.....##.........#############...
  ....############........########...######.......#############...
  ##...###########.......#######.....#######......#############...
  #...############.......######.......#######.....############....
  #....###########.........#####......#######....#############....
  .....###########...........##......#######....#############.....
  .....###########....................####.......############.....
  ....############.....................#.........############.....
  ....##########..................................###########.....
  ......#######.......................................########....
  #.....#####..................#####...................######.....
  #....#####.............##.....####.......#............####......
  #.....####............####............######...........#.......#
  ##.....#..............#####...........#####...................##
  #...................#########........#########................##
  #..................##########.......############.............###
  #...............############........#############...........####
  #...........#.#############..........#############..........####
  ###.........###############.........################........####
  ####.........##############..........################........###
  ####.........###############........##################.......###
  #####..........##############.......#################.......####
  #######...........##########..........#############........#####
  ########...........######..............######.###.........######
  ########..##.............................##.............########
  ########...#..........................................##########
  ########...####..................................#...###########
  ########..####........................###...####.#..############
  ########.#########...................####..#####...#############
sc1-Triskelion: |-
  ............##..............######................##............
  ..............####............####..######.......##.............
  .................##......####.......#######.....###.............
  .................#.......####.........#####.....##..............
  ...................###..........................##..............
  .....................#...........#............#.................
  ....................##..........####........##..................
  .....................#......#####.####......##..................
  ...................##.....#............#.....##.................
  ....................##..##.............###...##.................
  ...................#....##.....##........##...#.................
  ..................#....##....########....##....##...............
  .................#.....##....##########...##..###...............
  ...####........##.....##....###########...##...##...............
  ..#....##......#......##...#############...#...##........###.##.
  ##.....##....##......##.....##########.....#....#......##.....##
  ......##......#.....###.....##########....##....##.....#........
  ....#........##....##........########.....###...#........###....
  ..##.........#....##..........########.....#....##.........##...
  ..##.....####.....##..........########......#.....#.........##..
  ...##....#........#..........########.......##.....####....##...
  ...####...........##..........#######........##.........####....
  ....##..............##.......#######.........##.................
  .....................##.......######..........#.................
  ............####......#.......#######.........#.................
  ........######.#......##.....########........##.....####........
  ........##.......#######.....########......##.....#....####.....
  ........##.................##########.....##.....#........##....
  ......###.................#############...##..#.##.........##...
  ......##.................###############....####............#...
  ....##..................#################...................#...
  ....##..................#################..................##...
  ...##................####################..................##...
  ...##....######....########################........##.......#...
  ..###....##############################################....##...
  ...##...###############################################....##...
  ..###..###################.#########..##################...#....
  ..##...#################.................################...#...
  ..##...#############......................##############....#...
  ...##...#########...........................#.###########...#...
  ....#...########.........###..####.##........###########...##...
  ....##..#######......###............##..#.....##########...###..
  ...##....#####.....##...................##....########......##..
  ..##......##.......#..................#.........####.......##...
  ...##.....#..........###............###.....................#...
  ..##..................##..............###.................##....
  ...##................#....................#...............##....
  .....##.............##......######........##...............#....
  .....###...........##...####.....##........##.............##....
  ......#..........###.....#........######....#............#......
  ..........##..###.......##.............##.....###....###........
  .####..................##...............##........##............
  ######................##.................#......................
  ######................##................##...........###.....###
  ....##................#....................#.......#####.....###
  ...........###........##....................#.....#####.......##
  ...........####.....#.......................##....####.......###
  .####..##...##....##........................#................###
  #########...........#......................##..........####...##
  ########............##.....................#..........######....
  .#####................#....................#..........#######...
  .#####................##...................#..........######....
  ..##..................##.................#......................
  ###...........#........####............##.........#..........###
sc1-Turbo: |-
  ......................###.......................................
  ......................###.......................................
  .....#................####...................#..................
  ....###..............#####................##############...#....
  ...####...............####................#############..###....
  ...####...............####...............#####.........#######..
  ..#####...............####...............###...........######...
  ...####.............##########......##.####.............####....
  ..#####..#..####...############.....########..........######....
  ...############....############......########...#.....#####.....
  ...###########....##############.....####################.......
  .....#########.....#############....#####################.......
  .....#########.....###########.......#########.#########........
  ..###..#######........######.........#########........#.........
  ...###...####..........####..........#######....................
  ..####....###..........####.........########....................
  ...###....###..........####..........#####......................
  ..####....####........######.......#######..........####........
  ..####.....####......######.......##########........####........
  ..####.....#####....######......#########...........###.........
  ...####....#####...#######....##########.....##########.........
  ....###.....####...#######...##########.....###########.........
  ...#####..#######...#####....#########....##############.#####..
  ..###############.....#.....#####.........######################
  ...###############..........####..........######################
  ......##############......................######################
  .........############.....................###############..##..#
  .........############.....................#######.######........
  ........#############.......................#........###........
  .........###....#########...######....##..............##........
  .................########...######...#####......................
  ....................####....######...######.....................
  ....................#####...######....#####.....................
  ..........##.........###....#####....#######....................
  .........###...........#....#####.......####..........##........
  .........####............................####........####.......
  .........#####............................######.....####.......
  ........##############.........#..........##############........
  ....##################........###.........##############........
  ######################.......###..........##############........
  ######################......####....###......##########.........
  ##############..######...#######....###......################...
  ####...####.......####...######...########....###############...
  ........###........#....######....#########....##############...
  .........#..............######.....#########....######....###...
  .......................######.......########.....####.....####..
  ......................######........#####.........####....###...
  ....................#######..........#####........####.....##...
  .........#..........#######..........#####.......####.....####..
  ........####.......########...........####........####.....###..
  ........####.......########...........####........#####...####..
  .........####################........#####.........######..###..
  .........#####################....##########......#########.....
  .......#######################....############....#########.....
  .......########......#########....############.....#########....
  ......######..........########....##########............####....
  .....#######...........#######.......######.............####....
  ...#########..........#####...........#####.............####....
  ..##########.........###..............#####.............####....
  ...#######..############..............####..............#####...
  ....##.....############...............####..............####....
  .............##..##...................####...............#......
  ......................................####......................
  ###...................................#####...................##
sc1-Typhoon: |-
  ###########################.............#######.########################
  ##########################..............#####...########################
  #########################.......................########################
  #########################......................#########################
  ##########################.....................#########################
  ##########################......................########################
  ###########################....................#########################
  ###########.##############....................##########################
  ########....##############...................###########################
  ########........###########...................##########################
  #######.........######.######..................##########..######..#####
  ######.........#####....###############.........#########...........####
  ##............######.....###############........########.............###
  #.............#####.........############.........#####................##
  ............................############..........####.................#
  .............................###########.........#####................##
  #............................###########.........######..............###
  #...........................####.....####.......#####................###
  #.............................##.....##.........#####................###
  .................###########.............#############..............####
  ................##########...............############...............####
  #..............###########.................##########.................##
  ###..........############..................#########....................
  #########################..................#######.........####........#
  ###########################..................##..........#######.......#
  #####################...#....#..........###..............######.##....##
  #################..........####..........###............################
  #################...........####.....########...........################
  ################............#####......######..........#################
  #################...........#########....####..........#################
  #################...........########......####.......###################
  #################...........######.........####.########################
  #################..........#####..........##############################
  ###....#########.........#######.........############...################
  ###....................#########..........####.............#############
  ###...................#########.............................############
  ##..................###########.............................############
  ###.................############...........................#############
  ###.................#############...........................############
  ###.................##############......##..................############
  ####...............#########################................############
  ####...............#########################................############
  #####..............########################................#############
  #####..............####################....................#############
  ######............#########################...............##############
  #########.#.......##########################..............##############
  #############################################.....###...################
  ###############################################..#######################
  ################################################.#######################
  ################################################..######################
  ################################################..######################
sc1-ValleyofRe: |-
  ..........######................................................
  .........#.####.....#.....#.....................................
  ......###########............#####..............................
  .......###########..........#######.............................
  #...##..##########.........###########..........................
  ######...###...............############.........................
  ####....####....######....############.....####.................
  ..###...####..#########...########################..............
  ..####........#########....######################...............
  ..###....##...#########...########################..............
  #.....##..#...##########..#######################...............
  ##..####......#########...#######################...............
  ##.####...#....########....#####################................
  ##..##...#####.#########.....#############.####.................
  ........#################.....###########........######.........
  ......###################.....#######...........#########.......
  .....####################.....######............##########......
  .....###################....########...#.......###########......
  ....####################...################...#############.....
  ....####################..################....#############.....
  ....#####################.################....#############.....
  ....######################################....############......
  .....#####################################################......
  ......###################################################.......
  ........############..###################################.......
  ...........#######...###################################........
  ....................###################################.........
  ...................#########################...#######..........
  ..........#.##....#########################....#########........
  .......#########...########################....###########......
  ......###########...#######################.....###########.....
  .....#############.#########################....############....
  .....########################################....###########....
  .....#########################################....#########.....
  .......#######################################......######......
  ....##...##.##################################........###.....##
  ....####.....#################################..............####
  ......###....########...#####################...............####
  ....####.....########....###################.........#......####
  ....##....############...###################..##########.....###
  ........##############....################################......
  .......###############....#########...#####################.....
  .##....##############....#########.....#####################....
  .##...###############...##########.....#####################....
  ......##############...##########.....#####################.....
  ..##...############....###########....#####################.....
  ..###...###########....###########...#####################......
  ........###########........#######..#####################.......
  ##.......########..........######...####################........
  ####.......#####..........######....##################..........
  ######............#############......##########..##.............
  ..##............################.....###########................
  #..............####################...###########...........####
  ##...#####....######################..###########........#######
  #...######....#######################..###########........######
  .....#####...#########################...#########.........#####
  ..##...........########..#############....######..............##
  .#####....####...#####..##############.....####.................
  ...####.....###.........###############.........................
  .....##.....##..........##############..........................
  ........##......##.......############...........................
  .......#####..#####.......#########...........##...#............
  ........##...####..............................##...............
  ##...........###......................####.....##.#...........##
sc1-WarpGates: |-
  ............#######...#########################.................
  ............######....##########################................
  .............#####....##########################................
  ..............#####.....#######################.................
  ..............#####......#########################..............
  ................####......########################..............
  ................#####.....###########....#######................
  ................######....############...######.................
  ................#####......##########.....######................
  ................######......#########.......######..............
  .................#####......########...###..######..............
  ..................####........................######............
  ............####..............................######............
  ........##########.......###.......##..........#########........
  ......##########..........###..##...............######..........
  .....#########.............###.##........##.............####....
  .....#######.................######......###............#####...
  ....######.....##...............##......####............########
  ....######...####.......................#####............#######
  ########...#####.......................####..............#######
  ########...####.........#####.......................############
  ######.....####...........................######################
  #####....................#....#####.......######################
  #########..................##..###........##########....########
  ##########.................##...###......##########...........##
  ##########.....######...................##########....#.###..###
  ###########....##########...............######......############
  ###########......########.............########.....#############
  ############.....########.............#######.....##############
  ############.....########...######......#####.....##############
  #############....#######...#########....######....##############
  ##############...#######..##########......####....##############
  ###############......##...##############............############
  ################.........###############..............##########
  ################..........##############.....##.##........######
  ##############............###############......######.....######
  #############............#################.....#######....######
  ############............##################..###########.....####
  ##########....######....##############.........##########.......
  ##########...#########....##..##########.......#########........
  ............############......#########............######.......
  ...........######.............########.............#####........
  ###.....########.........................###....................
  ###....#######..........................#####...................
  #......#######.........................######...................
  ..############.........######............####...............####
  .#############.............##...........................########
  #####.########...................................#.....#########
  ####....#######.........###..##................####....######...
  ...........#####..............................###...#########...
  ..........######.....##....##.......###.......###...########....
  ..........#####....................######....###..#####.........
  ..........#####....................#####..........####..........
  ..........######..................#####..........#####..........
  ..........####.....................####.......######............
  ................######..######.....####.......#####.............
  ................#######.#########..............#####............
  ................##################..............####............
  ...............######.###############.......##..................
  ..............#####.##################....######................
  ................##..###################...#####.................
  ....................####################..########..............
  ....................###################.....######..............
  ###.................###################.....######...........###
sc1-WatersEdge: |-
  ..........##.....###########........###########.................
  .................#######..............########..................
  ..................######..............########..................
  ..................#######..............#######..................
  ..................########............##########................
  ..................########..........############................
  .................##########.........############................
  ................############.........###########................
  ..............################........############..............
  ............####################........##########.............#
  ...........######################.........########............##
  ..........########################..........####................
  ..........##########################............................
  ##.........###########################..........................
  ####........##############################..........############
  ######......################################......##############
  ########.....#################################......############
  #########.....##################################......##########
  ##########....####################################......########
  ##########......####################################......######
  ############........################################......######
  #############.........######..########################.....#####
  ..############.................######################.....######
  ....###########.................####################......######
  ........######..................##########...............####.##
  ........#####........######.......####..................#####...
  #.......####........########........................########....
  ##.................##########..................##.##########....
  ...................##########..........###############....#.....
  .................#############........##############............
  ................##############.......#############..............
  ................############........##############..............
  ...................#########.......##############...............
  ..................########..........############................
  .................#####................########..................
  #...............######..........................................
  ##..........##########.........................................#
  ..........###########.........................................##
  .........#############........##########........................
  ..####...#########........######################................
  ###.....######..........########################..............##
  ##############.........#######################..............####
  ############..........####################............##########
  ############........####################..........##############
  ############......#####################.........################
  ############......#####################........#################
  ##############......###################.......##################
  ###############.....##################.......###################
  ..##############......################........##############....
  ..##############......################........############......
  ....###########.........##############........############......
  ........#######...........############............########......
  ..........####..............##############.........#####........
  ###................................#########........##..........
  ##................##..##............############................
  ................##########...........###########................
  ...............###########...........###########................
  ................##########............##########................
  ................#########...............########................
  .................########...............##########..............
  ..................########..............##########..............
  ..................#########..............#########..............
  ....................########..............########..............
  ###.................#########.............###########........###
sc1-WaypointJunction: |-
  ###################........................#####################
  #####################...#............#...#######################
  #######################................#########################
  #########################............###########################
  ###########################........#############################
  ############################......##############################
  ##########################..........############################
  ########################..............##########################
  ##################...##..#..........#..##..#####################
  #################....####............####....###################
  ##############.........####........####........#################
  #############............####....###.............###############
  ###########................###..###................#############
  #########.................##......##.................###########
  #######.................##..........##.................#########
  #####...................##..........##...................#######
  ###.....................##.##....##.##.....................#####
  #.........................####..####.........................###
  ....................##.....##....##....#.......................#
  ##................##..##..##....###.##..##....................##
  ..##..............##....##........##....##..................##..
  ....##............##.##......##......##.##................##....
  #.....##............####...######...####.................#.....#
  ###.....##..........##.....##..##.....##..............##.....###
  #####.....##.......#...###..#..#..###...##...........#.....#####
  #######.....##..##...######......######...##......##.....#######
  #########.....##...####..............####...##..##.....#########
  ###########........##..................##.....##.....###########
  #############..###..#..................#..###......#############
  ############...####..........##..........####.....##############
  ##########...####..#.......######.......######....##############
  ########....###.##..##.....######......##...##......############
  ######........##....##......######.....##.............##########
  ####...####......##.##......####.......#..##.....####...########
  ##...########...####.....................###...########...######
  ...####....####...##....................##...####....####...####
  .####........####...##................##....###........####...##
  ###............###....##............##......##...........####...
  #.............##...##...##........##...####...##...........####.
  .............##...#####...##.....##..######..###.............###
  .............####.##.###..##.....##.###..#..###................#
  ...............###...##...##.....##..##....##...................
  .....................###..##.....##..##.........................
  ....................##....##.....##...##........................
  ..................##...##.##.....##.....##......................
  .................##...####.......#..###...##....................
  .................###....##.........###...###....................
  ##................##.##...##......##.....##...................##
  ####................#####...##....##.###..#.................####
  ######.................###..##...##..####.................######
  ########...............#...###...##...##................########
  ##########...........#....###....####...##............##########
  ############......##...##.##.......##.....##........############
  ##############....##..####.........#..###...##....##############
  ##################......##...........######...##################
  ###################....#####............##.....#################
  ##############################........#####..###################
  ##############################......############################
  #############################.......############################
  #############################.......############################
  ##########################...........###########################
  #########################..............#########################
  ########################..............##.#######################
sc1-WheelofWar: |-
  #############################...................#..#############
  ##################..#######..............#.........#############
  ###############.......#####...#.........##..........############
  ##############.........###....##.......###....##......##########
  ####...##.......#......##.....############...###.......###.#####
  ##..............###....##.....############...###............####
  ##..............####...#.......##########...###..............###
  ##......##.......###...#.........##..###....###......#.......###
  ###.....###.....####.........................###.....##.......##
  ####....###...######.........................######..##.......##
  #####...###########..........................##########.......##
  ######....########..................###.......#########........#
  ######.....######.......########...######........#####.....#....
  #######.....##.........#########....#######.......##.....####...
  .......#..............#####..........########...........#####...
  ........#............####.............########..........####....
  ..................#######.............########.........####.....
  ....###..........#########............#########........####.....
  .....###.........##########...........####.######.....##........
  .....###...............#####..........###....#####.....##.......
  .....###....###.........####........#####......####...###.......
  ....###.....##..........######..########.........###...##.......
  ....##.....###............#############................###......
  #.........###.............#############..................###....
  ##........###...........################............#.....##....
  ####.....###...........##################...........###.........
  ####....#####.........####################.........#####........
  ###......#######....#######################......########......#
  ###.....##################################################....##
  ###....####...####################################.....####....#
  ###...#####.....################################........###....#
  ##.....####.......############################..........###...##
  #......###........############################................##
  #......###.........##########################.................##
  .......##..........##########################...........#.....##
  ##.................##########################.........####....##
  ##................###########################..........###.....#
  ##.....#.........##############################......#####.....#
  #......##......##########################################......#
  ........##...##############################.#############.....##
  ........##########......#################.........#######.....##
  .........######...........###############...........####......##
  ..........####............###############............###.....###
  ...........###............#####......####............###.....###
  .....#.....###...........#####........####...........###.......#
  ....##......###..........####..........###..........###.........
  .....##......###.........#####........####.........###....##....
  ......#.......##........####...........###.........#......###...
  ......##................####...........#######...........###....
  ......##..........##########............#########.......###.....
  ......##...........#########............#####...........##......
  .....##..............##########........####.............##......
  ....##....######........#########...#####...............###.....
  ....#....########...................#####.......#.......###.....
  ..##.....###....##..............................##.......#....##
  .........#.......#.........###................######...........#
  .........#.......#........#######..........##########.......##..
  .................#......##########........###.....###......##...
  ##......................###......##.......##.......##.....###...
  ###.................#...###.......##.......#.......##....#######
  ####................#.....#.......#.................#.....######
  ############......###.................##.................#######
  #############..#######................###...............########
  #######################..............##########..###....########
sc1-WinterConquest: |-
  ..########..........##......................####################
  ..##########.........#..................##..####################
  ..#########..........#................##########################
  ...########............###............##########################
  ...########..............#............#############.......######
  ....########.............#............############........######
  .....#######...........##.............#######.#............#####
  ......########.......##................########...........######
  ......##########......#...............########........##########
  ......###########.....##.............#########.........##.######
  .........#########.....##............#########........##......##
  ..........#########....#............#########.........###.......
  .............######....##..........##.#.####........#...........
  ............########....##........###...###.......###...........
  .............#####.......###......##.....#........##............
  .............##.............#######.....#...........###.........
  ............###.........................##............##........
  ............##...........................##.............#.......
  .............##.....######................#.............##......
  .............##....##########.............##.............##.....
  ......##.....##....###############.........#..............#.....
  .....#####..##.....################........###............##....
  ....###..####.....#################..........##..........##.....
  ..#...............##################..........##......####......
  ##.................################............#########........
  ....................###############.............................
  ......................#########..............................###
  ...........#####......######................................####
  ...........######........#.............................#########
  ..........######.................####.................##########
  ..##############................#########..............#########
  ##################...........############.................######
  ##################.........###############.................#####
  ###################........###############..................####
  #######.############......###############.......####..#......###
  ####.####...########.....################....#.........##.......
  ##........####..#####....###############....##..........#.......
  ..............#..#####....############......#...........##......
  ................####......############.....#..........#.........
  .................##.........####..........##........###.........
  .................##........................#........##..........
  ................##.........................#..........#.........
  ................##.....................####...........##........
  ................##..................#######...........##........
  ..............###.................##########...........##.......
  ..............##......#######......########.............#...####
  .............##.....#########.......########............########
  ........######.....##########.......########.............#######
  ......##.#.###....##########.#.......###########..........######
  ......#...........###########.#.......############..........####
  #####............############...#.....##############............
  #...............############.....##.....##############..........
  ..............###########.........#.......############..........
  ............############............#......###########..........
  ...........############..............##.....##############......
  ..........#############...............#.......############....##
  ..........#############................##.....##################
  ........############...................#......##################
  ........#########.....................##.......#################
  ##....###########.....................##.......#################
  ################....................#...........################
  ################..................###...........################
  ################...................##...........################
  ################...................##..........#################
street-Berlin_0: |-
  ......................###..................#####...##.#..###....
  ..............###......###................######...##...###....#
  .............#####......##................######...##..###....##
  ............######......###..................###...##..##.......
  .............######......###.................###................
  ..............####........###.................##................
  ...............##..........###................##................
  ............................###.............####................
  .............................###..............##................
  ..............................##..............##................
  ..............................................##................
  ..............................................##................
  ...................................................###..........
  #...........................#.....................#####.........
  ##........................####...................#######........
  ###......................######.................####..###.......
  ###.....................###..###................####...###......
  ####..................####....###...............#.###...###.....
  #####................####......##..............##..###...###..##
  ######..............####..###................#.###..###...#....#
  ######.............###...#####....##.........#####...##.........
  ######.............##..##.####....###.........##................
  #####...............#.#######....###...........#.##.............
  ###..................########...###.............................
  ##..................####.#####.###..............................
  #...................###..##.#####...............................
  ##.........##........######..###................................
  #........####.......#######...##.........#.....................#
  ........####....##.####.####..###.......####..................##
  .......###......#####..#..########....##.###................####
  .......##....###.###.####..########..##...###.............####.#
  ............####....#####...###..#..####.#####...........##.####
  ...........####....#####.....###......#########........###.#####
  ..#.......####.....####.......#.......##########.....##########.
  .##.....####...........#..............#########......#######....
  ###....#####...........#..............#######.........##.#.....#
  .#....##.####..........##..#...........#####...................#
  ..........####..........####...........###....#...........####..
  ...........###..........####................####........######.#
  ..........####..........####................####.........###.###
  ........#####.............###................##....##....#######
  ........####...............##.....................####....###.##
  #.....####.............##..###..................######.....####.
  #...#####.............####..###...............####...##.....##..
  ...#####............######...#...............#####....##....###.
  .########.........#######..................#######....###....##.
  ##########......########.................#########..####......##
  ##..#######....#######..................#########..####........#
  ##.########....####...................#########.....#..........#
  ############.#####..................#########...................
  ################...................#########..##................
  ###############..#...............#########..####.....#..........
  #########.###...###.............########..####......###.........
  #############.#####..............#####...####.....#####.........
  ##.#######...#.####..............####..####.....####.###........
  .#.######.......#####.............#.....#.....#####...##........
  .##.###...#..##...##.........................####....####.......
  ..##.##..##....#...........................#######.######.......
  ..##..###.##.####........................#############..##......
  ......###.######.......................#############....###.....
  .......###.###........................####...#######...####....#
  .......######......##.................###....#######.#######...#
  ......####........###...###...........###..#############..##....
  ......###............#####.##..........###############....###...
street-Berlin_1: |-
  .........................##....................#..##########....
  .....................##..###....#..............##############...
  ........#............##...##...###.............#..###########...
  ...##..##............##...##....##...............############...
  #..##...##...........###..###...##...............############...
  #..##...##.....####..###...##...##...............###########....
  #..##...##..########..##...##....##..............###............
  ##.###..##...#####....##...##....##.............................
  ##..##..##............##...##....##.............................
  ##..##...#......####..###..###...#....###....................###
  ##..##.......#######..###...##.....######.................##....
  ##..##.......########..##..###....######..............###.##....
  .##.###..##...###.#....###..##...###..............#######.######
  .##..##..###............#........##....#..##..#######.....#####.
  .##..##...##.....................##...##..##..##................
  .##..##..###..............###.#..##...##..##....................
  .##...##..#..........#######.##...#....##.##................###.
  .##...............#####..###.###..##...##.............##########
  ..................#####.########..##..............########....##
  .......######..#.##.###..#######.............##...###........##.
  .....########.#####.####.####............#######............###.
  .....##..##...######..###...........########.....#...#......##..
  .###.##..##...................##...####.##.....########....##...
  .###...######............##..###...##....##....########....##...
  ####...####..........#...##....##...##...##....##.####...###...#
  ##..............##..###.##.....##...##...##....##......####....#
  ##.........###..##...##.##.....##...##...##....##.########......
  .....#.....##...##...##..##....##...##...##....########.........
  .#####.....##...##...##..##.....##..##....#.....##...........###
  ########........###..##..##.....##...###..#..................###
  #....#.##....##..##..###.##.....##....#...........######.....#..
  .....###.....##..##...##.###....##............#######.##........
  .#...##......##..##...##..##....##......#####.##.#...##...##....
  ##.#.........##..##...##..##.....##..##.####..##.....##...##....
  ####....##.#####.##...##..##.....##..##........#....##...##.....
  ....###########.......###.##.....##...#........##...##...##.....
  ##########.............#..###....##...##.#####.##..##...##......
  #####......................##.....#...##.####..##..##..###.....#
  ...........................##.....##..##..........#....##..#####
  .....#####.................##.....##..##.........###...#########
  ##########.................##.....##..##.........##.....####....
  ##########.................###....##...##...#######.............
  ....######..................##.....#...##########...............
  ....######..................##.....##..#####.................###
  ..#########.................##...###..................##.#######
  ..##.######..................##..................#....##.####...
  ...#....###......#...........#..............#######...##........
  #..##...###.....##.........................########...###..#.###
  #..###..###.................................##...##....##..#####
  #..#########.....................................##........##...
  #########........................................##........##...
  ####............##...............................###.......##...
  .............######..............................###...###..#...
  ......######.###..#.............................####...###..##..
  .###########......##............................####....##..####
  .####.....##......##............................####........##.#
  .##..##...##......##.........................................#..
  .##........#......##............................................
  .#####.....##.....###.....................................###..#
  ..##.......##......######...............................#####...
  ..##...##########..##...................................#####...
  ..#########....##..######................................#......
  ..##.############...............................................
  ...#######.####......###........................................
street-Berlin_2: |-
  .....................................##........######.....###...
  ...........#..................................####.###.....##...
  ..............................................##....##.....##...
  ######...................................###..###...##.....#....
  #######................................#####...###..##..........
  ########..............................#######...##..............
  ########.....##......................###...##....##.............
  #########....###.....................###...##....###..###.......
  #########.....##...............##.....##...##.....##..###.......
  ##########...................#####....####..#.....##...###......
  ##########..................####.##....###.........#....##......
  ##########.................###...##..........##....##..####.....
  ####..######...............###....##.........###...#######......
  .###....####..........###...##...##.......##..###..######.......
  ......#.#####........#####...###.........###...##...###.........
  ...#####...##.......###.##....##.........###...###.........#....
  ########....#.....#####.##.....##...##....###.####.......####...
  #######.....##.....####..##....##..###....#######......#######..
  #####...##..###.....###..##....###..###....####.......####..##..
  .......###...##.....##..........##...##...............###...###.
  #......###...###....###.........##...###.........###...##...###.
  ##....###.....###...###....##...##..###........######..###......
  ###...###.....###....##....###..#######.......####.###...##.....
  ####..##......#......###....###..####.........##...###...###....
  ..######......#.......###....##...#...........##....##....##...#
  ...############.......###....##................###.........##..#
  ....###########........###.####........###.....###.........##...
  ..######......###......######.......#######.....##....#....##...
  .#######......###.......###.......########...........###...##...
  ####.###....####................########..............###.######
  ##....##...####...............########............##...####.####
  #.....###..###..............########..............##....##...#..
  ......###.####.............#######................###..###......
  ......###.###.............######......##...........#######......
  #........###...............###........#####........######.......
  #.........##...............##........#######........###.........
  #.........#...............###........#######....................
  ..........................###........#######....................
  ..............#...........#######....######...................#.
  ...........................################..................###
  ..............................#######.....#.................####
  ##.................................#......................######
  ##..........................................................####
  #............................................................#.#
  #...........####...............................................#
  ............######......#.......................................
  ...............##....#########..................................
  ..............###....##..#########..............................
  ...............##....##.......########.....#....................
  ...............##...##.........#######....######................
  ..............##....##.........####.......###########...........
  ..............##...###...#.....#####.##...##.##############.....
  .............###...########....########...##.#.##.#..###########
  .............###...##..###.......#####....##....#.....##########
  .............###........##......######....###.........##....####
  ............###.......###.......##.###....####........##....###.
  ............###....#######........####...###...........##.#.##..
  ............##.....########...##..####...###.............##..###
  ............##.....###....#...#....###....###.##...#......#####.
  ............##.....#####.....##..#.###.....######..#.....#####..
  ............##.......####....##..#.##.......##.#..##....####....
  ............##.....#######...########.......##....##...###......
  ...........##.....###........########.......###...###.###.......
  ...........##.....#######...................###...######........
street-Boston_0: |-
  ......#############.......#####.....#######.........#####....###
  .......###########.......###.###.....#######......#######.....##
  ........########........###...###.........###......#######.....#
  .........######..........##...####.........###.....###..###.....
  ..........####.......##..###...###..........###.........####....
  ...........#........###...###...##..........###..........####...
  .......##.........####.....##...##...........###..........####..
  ......####.......###.........#..##............###..........###..
  ....#####........##..........##.##.............###..........##.#
  #######................####.....###.............####...........#
  ######................##..#....#.###.............####.........##
  #####......####.......##....#.....###............###......#...##
  ..........######....##......##....####...........###......##.###
  ..........#######...###.....###....###............##.......####.
  .......###..#.###.....#......###....###...........##...###......
  .......####..###.......##.....###....###..........##.....##....#
  .......###...##....#...###.....##.....###.........###..##.#...##
  ........#....#....###...###.....##.....###.........###..#......#
  ............###..######...##.....##...#.######......###.....#...
  ..........#..######..###...###....#.....#.######.....###...###..
  ..........##..##.#....##....##.....##.........###.....#..######.
  ......##...###.........###...###....#.....##...###......###..###
  ....####....###........###....##....##...####...###.....###.#.##
  ....###..##..#####....###......###...##...#####..##......##....#
  ....##..###.....###...##....#...##....##....####.#........##....
  .........##......##...#....###...###..##....#####...##....##....
  ..##..####..#.....#..##...###.....##..##.....###...###........##
  ####..###..####...##..##.###..........#....#..#....####......###
  #.........####....###.##..#....##..........##........###.....###
  ..........##...##..###........####........###.....#...###....###
  ..........##...##...###......#.#.###......##.....###...###....##
  ...###...##..#.##....####...###..###....##....#...###..####....#
  ######...##..###..###..##...##....##....#.....##...###..####....
  ##...#.......###..###...##...####..###.....##..##...##....###...
  #....##....##....##......##...####..##.....##..###.........##...
  ......##...##...###...##..##...##...##...#.......##..##.###.....
  ...##.##...##...##...###...##....####...##.......###..#####.#...
  ..###.........##....####....###..###...###.#......##..####......
  ..##.........####..####.###..###......##..###......##..###....#.
  ..##........##.#...#.#..###...####....#.....##......###.......##
  ...#..###...#....##....##....#.##............##.....###......###
  #..##.####.......##....##...##................##....###.....####
  #...#....#.....####....##...##....##...........###.###......###.
  ##.......##...####..##....###.....###...........###.#.......###.
  ##........##...#...####..####......##.###........#...........###
  ###.....#.##......##.#..#.##...#......####.....##.............#.
  ###....###........##...##....#####...#####....####........#.....
  ##.....#........####...##....#####....###....####........###....
  #......#........###..####..##.#..............###........####....
  ...##..##..##.......####..###...............###........####.....
  ..###...#.####.....##.....###.........#....####.......####......
  ..#.##..###..##.....##.....##........###...###.......####......#
  .##.#....#...##....##................####...........####.....#.#
  ##............##..##..................##............###.....##..
  #....##.......##..................................####.....##...
  #.....##....##.#..................................###....###....
  ......##...###....................................##......#.....
  .......##..##.................................#............#....
  .......##..##................................###.......#...##..#
  ........##..................................####......###...##.#
  ........##.................................#####......###....#..
  ..........................................#####........###......
  ......##...................................###..........###.....
  .....####...............................###.#..##.......####....
street-Boston_1: |-
  .......................####...##................................
  #.....................######...................................#
  ..##................#########...................................
  #####..............##########........................##.#.......
  #####.............##########...................##....#####......
  ###..............##########............#.......##......###.###..
  ##...#..........##########.............######...##.....###.##...
  ....###..........#######...............######..####........##...
  ...#####..........####..........###....######..####.............
  .#######...........#...........######...........###.............
  #########.......................##.........................##...
  ########....................................................##..
  #######............................................###......##..
  #####..........................##...................###.........
  ...#...........................##....................###.......#
  ........................................##.............#.......#
  ........................................##.....................#
  ........................##..............###....................#
  ......................####..............###...................##
  .....................#####..............###...................##
  .........###..........#.#..............####....................#
  #........#####.......#.#...............###.....................#
  #........#####......####...............###......................
  .....#########.#########...............###...............#......
  .....####..###.########.................................###.##..
  ......######....#..####.......................#.....######..##..
  .......######...................##............##....####....#...
  ......#######...###............###.....##.....##....##.###....##
  ......########.................###.....##....###.......###...###
  ......#######..................###..#####.....#............####.
  ......###...........................###...........##.....####.#.
  ......###..##.......................###..........###....###...##
  #.....###..##.......................###.........####.....#...###
  #..........##......................####........####.........###.
  ##.......####......................####........###.....###.###..
  ..........###............#....................###.....#####.....
  ..##.......##...........###...................##...#.######...##
  ...##..................####.......................########..####
  ....##.................###..................##...########...#...
  .....##...........................##....##..###..#######..###..#
  .....##.........##...##..........###....########..#####..###...#
  ................###.####........####....#########..###..###.....
  ...................######.....#####......#######....#..###......
  ...................#######....####........######......####......
  ....................########....#......##..######.....###.......
  .....###...........#########............##...#####..#..#........
  ....###............#########.............##...###..###........##
  ....##....##.......########...............###..##.#####.....####
  ...##.....##.........##..#.............#..####.##.####.....#####
  ..##......##...................##.....#########..####.......####
  .##.......##.##...............####.....#######...............###
  ..........##.####........#...######.....##.##.................##
  #....##..##..####.....####..######..........#.............###...
  #...#######..####......###.######........##..............#####..
  .##....##.#..####.......##...####....##..##...............#####.
  ..###.....#..####...###.......##.....###............#......#####
  ...##..........#########.............####..........###.....#####
  ........###.....########.............#####....#########......###
  .........##..##..######..............######..###########......##
  #.....#####...##..######..#..........###.###..########.##......#
  #.....#####....##..#########........####.####..######...###.....
  ......#####...####..#########........##...####..####.....###...#
  ......#####..##.####.##########..........######..###......###...
  ......#####.###..###....########.......#########...........###..
street-Boston_2: |-
  .........##.....................................................
  .........#####..................................................
  ..........####..................................................
  ...........###...##.............................................
  .............###.#........................................######
  ...#..........###.........................................######
  ...#...........##.........########.......##......#####....######
  ..........................########.......##.....######....######
  #.....#...................########....########..#######...######
  ##...##...................########....########..#######.........
  ##..####..................########....########..#######.........
  ###..####.................########....########.########.........
  ##....##..................########....########.########.........
  #........#.................####.......########.#######..........
  ........###..........................#########..######...#######
  ........####..........................########..######...#######
  ##......####.........................#########..######...#######
  ###.....#####........................##########.######...#######
  ####.....#####.......................##########.#######...######
  ####......####.......................##########.#######...######
  ####......#####.................................###.............
  #####......#####................................................
  ######......####................................................
  .#####.......#####..........###.................................
  .#####.......#####.........#####..........................######
  ..#####.......#####.......######..................######..######
  ...#####.......#####......#######..........##.....######..######
  ...#####.......#####.......#######.......#####....######..######
  ....#####.......##..........######......#######...######..######
  .....#####..................#######....########...#######.######
  .....####...........##.......#######....#######....######.######
  ......##...........###........######.....##.##.....###.....##...
  ....................##.........######...........................
  ...............................#######..........................
  ................................#######.........................
  ............##...................#####............#.............
  ...........####.........##........##.............###............
  ..........#####.........#.........#.............#####...........
  .........#######................................######.....#####
  .........#######.................................#####.....#####
  ..........####....................................#####....#####
  ...##......##......................................#####...#####
  ...##..............................................######..#####
  ...###............#..........##.....................#####..#####
  ....##......................###......................#####.##...
  ..........................######......................#####.....
  ......................##..#######.....................######....
  ......................##..########.....................#####....
  .......................##..#######......................#####...
  ............................#######......................#####..
  .......................##...########.....................######.
  ......................####...#######......................#####.
  ......................####....#######......................#####
  .#.................###.####...########......................####
  ...................####.###....#######......................####
  ....................########....##..###......................###
  .....................#######........#.........................##
  ......................#######..........##......................#
  ......................########.......#####......................
  .......................#######......######......................
  ....####................#######...########......................
  ....####................###.##...#######..##....................
  ................................#######.#####...................
  ..............................#######..######...................
street-Denver_0: |-
  ........####...............................##.#.##.##...........
  ................................................................
  ................................................................
  ......###.##....####............................................
  ...##########...##########...#####......................####...#
  ....#########...##########...#####.........###..........####...#
  .....########...##########...#####.........###..........####...#
  ......#######...##########...########......###....##....####...#
  .......######........####....########......###....##....####...#
  ........####.................########......###....##....#####..#
  .........###.................########......###..........#####..#
  ..........##.................##########....#####........#####..#
  ...........#......................#####.....####........#####...
  ..................................#####....#####........#####...
  ......................###.........#####.................#####...
  .....................####..........####...........###...#####...
  .....................####.........#####...........###...#####...
  .....................####.......####....................#####...
  .....................####....##########.................#####...
  .....................####....###########...#####........#####...
  .....................####....###########...#####........#####...
  .....................####....###########...##########....###....
  ..............................##..######...##########....###....
  ...........................................##########....###....
  ................................................................
  ................................................................
  ...........................................####.#####...########
  ...........................................##########...########
  ..........................................#####.#####...########
  ...........................#..............###########...##......
  ........................#######............#....#####...##......
  ........................#######.................#####........###
  ........................#######..................#..#...########
  .........................#####..........................#####..#
  .......................#########........................#####..#
  .......................###########......................########
  .......................###########......................########
  .......................##########..........................#####
  .........................#####..........................########
  .........................#####..................###.....########
  ........................#######.................###.....#######.
  ........................#######............##########...##.####.
  ..........................###..............##########........###
  ..............................................#######........###
  ..........................................###########........###
  ..........................................###########........###
  ................................................................
  ................................................................
  ............................................###.................
  ................#########.....####.###.....#####........#####...
  .........###....#########....#####.###.....#####........#####...
  ....########....#########....#####..##.....#####........#####...
  ...#########....#########.....####.####....#####........#####...
  ...#########....#########.....#..#.####....#####........####....
  ...#########....#########....#####.........#####.........###....
  ...########.....#########....#####.........#####.........###....
  ...########.....#########....#####.........#####.........##.....
  ...########.....#########....#####.........#####.........#....##
  ...########.....#########....#####.........#####........####..##
  ...########.....#####........#####.........#####........####..##
  .....####.......#####........##########.....####.........##...##
  .....#####......#####.........#########.....####..###.........##
  ..##########..............................######..........###.##
  ..###########..............................#####..........###.##
street-Denver_1: |-
  .................########..................####....##########.##
  ............................................##......############
  .....................................................##########.
  ................................................................
  ................................................................
  ................................................................
  .....................##..######...##.###........................
  ....................###..######...##.####......####.............
  ....................###..######...##.######....#####.........###
  ###..................##..######...##.####......#####.........###
  ###......................######...##.###.......#####.........###
  ###......................####.....##.###.......####..........###
  ##.................................#...........#####.........###
  #....................#####..###..####..........#####.........###
  .....................#####.......####..####....######........###
  ......................####.......####..####...#######........###
  #######................###.......####..####....#######.......###
  #######................###.......####..####....#######.......###
  #######.................#........####..####....########......###
  ....##.................................####....########......###
  ....##.................................####....########......###
  ....##.........................................#######.......###
  ....##.....................#..............#....#####.........###
  ....##.....................##.........#####....#####.........###
  ......................................#####.....................
  ......................................##.##.....................
  ................................................................
  ................................................................
  ..........########..............................###.............
  .........##########............................####.......######
  .........##########.............................###.......######
  .###.....##########.......................................######
  .###...........##...#.........................##..........######
  .........##########.##.........................#..........######
  .........#############........................####........######
  ..###....##############......................######.......######
  .####....##############......................######.............
  .####....#############........................####...##.........
  .####....############........................######.###.....###.
  .####....###############.....................######.###.....###.
  .####.....############.#.....................######.###......##.
  .####.....############.###...................######.###......##.
  .####.....############.###...................######..##......##.
  .####.....############.####..................######.###......##.
  .####......###########.####..................######..........##.
  ...#.##.....##########..###..................######.............
  ...#.##.....##########..###..................######........#####
  .....##.....##########...#...................######........#####
  ................................................................
  ................................................................
  ...####...###.#####...........................####..............
  ..#####...###.#####.###.....##................#####.............
  ..........###.#####.###.....###...............#####...#...#####.
  .........####.......###.....###...............#####...##..#####.
  .........####.......###.....###...............#####..###..######
  ....................###.....###...............##########..######
  ..####...#####.......##.....#####.............##########..######
  ..####...#####.......##......###..............##########..######
  ..####...#####.......##......###.................#.#####..######
  ..####...#####.......##......###...............####.......######
  ..####...............##......###.####..........####.......######
  .....................#...........####...........###...##..######
  .................................####............##.......######
  ..#####..........................####............#######..#####.
street-Denver_2: |-
  ....................#..........#####...#####.....##..######.....
  ....###########...####.................#####.....##..######.....
  ....###########...####.................#####....###..######.....
  ....###########...###..............#............###..######.....
  ....###########...###.............##............###..######.....
  .................................###.........######..######.....
  .................................###.........######..######.....
  ................................................................
  ................................................................
  .................##......###....................................
  ...........####..##......###...........#########...........####.
  ..############...##......###...........##########..........####.
  ..############..................###....############........####.
  ..#######..#...........................############.............
  ..#######..####..................##....############.............
  ..#######..####.................###....############.............
  ..#####....####................####....############.............
  ..#####....####........................############.........#...
  ............###........................##########..........####.
  .................................###...##########..........###..
  .......###.......................###...##########...............
  ###...########...###.......................######...........####
  ###...########...##########.....#..........######...##......####
  ###..#########...##########................######...####....####
  ###...########....#########......###.......#####....####..######
  ..#..#.#######.....########......###................############
  ..############...##########.....#.##................############
  ..############...##########.....####................############
  ..############...##########.....####................############
  ..#####..........##########.....................................
  .................##.............................................
  ................................................................
  ...........................................................#####
  ##.......#####....##.......................................#####
  ##.......#####....##..............####....#.......##.......####.
  ##.....#######....##..............................##............
  ##.....#######....##............#................###............
  ##.......#####................................######......##....
  ...........#..................................#####......######.
  ....................................#.........#####......######.
  ..................................###..##......####......######.
  ..................................###..###...............######.
  .........#####....##.#..........#####..###...#######............
  ...#.....#####....##.##.........#####.####...#######............
  ...#.....#####...###.##.........###...####...#######....##......
  ...#.............###............###...###....#######....###.....
  ...#.............###............####..###...########....####....
  ...#............................####........########....####....
  ...#..................##........####.........#######............
  ......................#####.....####............................
  .....................######.....####............................
  ...#.................######.....####............##..............
  ...#..................#####................##...##..............
  ...#..................#####................###..##..........#...
  ...##....................##.....##.........###..##..............
  ..###...........................###........###..##..............
  ...##...######..................###........###..##..............
  #......#######..................###........###..##..............
  ##.....#######...................###......####..##..............
  ##.....#######...................###.......###..##..............
  ##......######.###...............###.......##...##..............
  ........######.###...............###........#...##..............
  ................##...............###............##..............
  .................................###............................
street-London_0: |-
  ###.....##....###...###..###.......#..###.#..#.....###..##..##..
  ####....####...###...###.###.....#...#...##.###.....######..####
  ####......####..###...#####.....##..###.##.###.......######.####
  ####..#....###...###...###.....##...##..#..######......#.##.####
  ###..###....####..###...####...##.###.....###.####.......##.####
  ##..#####....####.####....###.....####..####...####.......#.####
  ##..##.####....#####.##....###....####.###.......###........####
  #...##..####....#########....###...##..##.........##........####
  .....##...###....#########....#######.###......#......#......###
  ..##..###...###....#####.###...#####.###......###....###......##
  .####...##...###....########....#######......###.....####.......
  .#####...###..###....######..#...#####......###.....##...##.....
  .##..##...###...###....###..###...####.....###.....###...###....
  .##...#....###...###....##.##.##...#####...###....###...#####...
  #.##..##.##..##...###.....###..##....####.###.....##...######...
  #.##..##.###..###...###....##...##....####.##....###..######....
  #.##..##..###..###...##.....##...##....#####...#####..######....
  #..#.#.##.#####..##.##..#....###..###....###..######.######.....
  ##.###.##..#####..###..##......##..###...###...####.######......
  ##.####.##.######..#..####......##...##..........#....###.......
  ##.####.##..#######..#####.......###..##................#.......
  ##..###..##.#######.######..#......######......................#
  ##..###..##..#####.########.........####........#..............#
  ###.####.###.####..########..................#########........##
  ###.####..##.###..#########....#..........#######..#####.##...##
  ###..##..###..#..##########...............##..........#..####..#
  .##..##..#.##...#########..................#.....##...#..#####..
  .....##....##..######............##........##....###.##..####...
  .....###..###..###............#####........##.....##..#.####...#
  ......#######.................#####........##......##...##.....#
  #.....####.................................#####....##..#.....##
  ##..............#..........................######....##......##.
  ###...........###.........###..............##..##.....##....###.
  ..............###.........##...............##..##......##...##.#
  ...............##......#####...............##..##.##....##.#####
  ...............##...########...................#####....###.####
  .............###############...................##..##....##...##
  ........#################......................##..##..........#
  ........##############..........................#..#####........
  ........###########.............................##.##...........
  ..........########..............................#..##...........
  ...................................................##...........
  ...................................................##...........
  ....................................................#...........
  ....................................................#####.......
  .................................................##.####........
  ..................................................#.............
  .....#............................................##............
  .######..##.......................................##............
  #######...#.......................................#####.........
  #....##...##........................................###.....####
  ......#...##.........................................##....###.#
  #.....#...##..........................................#...###...
  #.....##...#..........................................##.###....
  ......##...##........................................#####.##..#
  .......#...##.......................................####....####
  ...#####...##.......................................##......###.
  ##.###......#........................................#..........
  #..##.......##.......................................##.........
  ...##.......##.......................................###........
  ...##..###..##................................................##
  #...######...#...............................................###
  #...###.##...##............................................###..
  #........#...##.............................................#...
street-London_1: |-
  ...##...####..##...##.#..####......##########...##..###.......##
  ....#.#####...###.#####..###.......###########.....###.........#
  #.....###......##.#...###...........####.#####....###...........
  #.........####.##....####...#.......#########.##..#.............
  ##......######..##.####....###.......#######.###...............#
  ##...#######....######.....####......#####.##.###..............#
  #.#######....##..###....#...###.......######.###...............#
  ######....######.......###..####.......########..##.............
  ###....######.##.......###...###.......######...####............
  .....######............####..####.......####....#####...........
  ..#####.................###...###.......###.......####.........#
  ..###...................####...###.................###........##
  #.............##.........###...###..................###.....##.#
  #.............##.........####...###.......##.........##....###..
  ..........................###...###.......###........#.....###.#
  ..........................####...###.......##..........###..####
  ...........................####..##........###........####..####
  ............................###.....#.......##......####.##..###
  ............................####...###......###...#..##..###..#.
  .............................##....###.......#...###.###...##...
  ...................................####........######..##..###..
  ...............................###..####..##..###..##..###..###.
  ..............................#####.####...#...###.###..##...###
  .............................###.##..###...##...##..###..##...##
  #..........................######.##..#.....##...##..###..##...#
  #..........................##.##.#.#........##....##..###.###.##
  ##...........................##.####.......###....###..##..##.##
  ##...........................#.####.......##...#...###.###...##.
  ###............................####.....###...###...###.###..#..
  .###............................###....###...#..##...##..###....
  ..##............................#.##..###...##...##...##.###...#
  ..###............................####.##...##..#..##..##.##...##
  ...####..........................#####.##..#.####..##....##....#
  ....####...........................#######..##..##.###..##.....#
  ...#####...........................####..##..##.##..##..#.......
  ....#####.........................###.....#..###.##.###....#....
  ....#####..........................#.##...##..###.####.....#....
  .....#####...........................###..###..###.##......#....
  ......####...........................####...###.#####...##......
  .......####...........................####...###.###...####.....
  .......####.............................###...###.#...#####....#
  ........####............###.............####....#....###.##...##
  .........##............####...............###..##...#######....#
  #.........###.........####.................#####...######......#
  ##........###.........###...................###....#####........
  ##........##.#.........#.......##.............#....##.##........
  .##..........##......#........####....................###.###...
  ..#........#####....###......####...............##.....######...
  ...#.....#..#####...####....####................###.....##..##..
  .###...####..##.##...####...###..................##........###..
  ###...######.######...####..##...............#...###.......####.
  ##.....#####..######...####.................###...###........##.
  #...#...#####..#####....####.................###...###.......###
  ....##..######..##..#....####.................###...###........#
  .....##...#####...####....####.................##....###........
  ......#....####...#####....####...........##......#...###.......
  .......##..#####...#####....####..........###....###...###......
  .......##...#####..######....###......#...##......###...###.....
  .........##..#.##.....###............###..........####...##.....
  .........##..#...#...##.##...........####..........###....##....
  ..........##..#####...##.##........#..####..........###...###...
  ..........###..######.##..##......##...###...........###...###..
  ...........####.#####..##.###....##.....##............###..###..
  #...........##...#####...####...##..##.................###..###.
street-London_2: |-
  ##......###....###.####...##....###....#####...#....##..........
  .......###...#..##..##...###.......##..##......##..##...........
  .....###....##...###.....###.....####.###.....###...............
  ....###...###.....#.......###....#########...###....##..........
  ...###...###...##.....##...##.......###..#....#.....###.........
  ..##...###....####..........##....####.......#...#...#..........
  #.....###....##...................####.......######...##........
  ##...###...###..............#.......##....######.##...##........
  ##..##....###............#.###............#####...#...####......
  .##.#...###.............##..##..........#####.....##...##.......
  .##....###...........##.....#.........#######......##..###......
  ..##..###...........####....#........#######.....#..#...##......
  ..##..#............###..#..##.......########....###.##...##.....
  ...##.....#......####..####.........#########.##.#####...##.....
  ....#...####....###...####..........############.###......#.....
  ....#..######..###....###...........########.#######.....##.....
  ........#.####.#...##..#............#######...#####.....###.....
  #..........####...####........#.....#####......###.....###.....#
  #..........#####.####.......####....###.....#####.....#.#.....##
  ##..........####..##.......####.....###.##..###....##.#......###
  .............####..........###......###.######.....##......####.
  .##..........####....................#####.#.....##.......####..
  ..#...........##........##............####.#....###......####...
  ...##.......##.........##...........######.....##..##..####.....
  ...###......##.......##............#####.....#.#...##.####......
  ....##..............##....#.........###.....###.#....####.......
  .....##............###...###.........##...##...###..####........
  ......##.........##.##.###...............###........###.........
  ......###......####.##.##...............###.........###.........
  #.............##..##.##.................###.........###.........
  ##................###.##.##.......#......#..........###.........
  ##.................##.#.##.......##......##.##.......###........
  ###......##........##..##.......###.......#.##........##........
  .##......##.........#.##............#.......##........###.......
  ...........##.......###............###......###......#####......
  .....#.....##........#............####......####.......####.....
  .....#......##.................##..##.........###......####.....
  .....##......#.................####...##................####....
  ......##.....##..............#..##....###...............###.#...
  ##.....#......###...........###..#####.##................#.###..
  ###.....#......###........##.###..####..##.................#####
  ##......##.....###......####.###.######...........###.......####
  ####.....##.....###......###...########............#......#...##
  .##.......#......###......##...#######.....#.......###...###....
  .###......###....###.......#.########......##......###..#####...
  ..###......##.....##........#######......##.##......#..#.#####..
  ##.##.......##.....##.......######.....####.##........###.####..
  ##.##........##.....##.......####.....######...#......####.#....
  ##...........##.....##.......##......#######..###......###......
  ####..........##.....##.......#....########...###.......##......
  .####..........##.....##..........########...#####..............
  ..####.........#.#....##.........########.#####.###.............
  ...###..........##.....###......#######..#####...###............
  ...##.....#......#......##.......#####..##..##...###............
  .....##.###.......##.....##.......####..#....##.##..............
  .....######.......##.....###.......#.##.##...####...............
  .....#####.........##.....##.........###.#..####................
  ......###...........##.....##.........#########......##.........
  .......###...........##.....##.........##..###.......###.......#
  .......####....#......#.....###.........####........##.##......#
  .........##..###......##.....##.........##.......#..#..##.......
  #........#######.......##.....##......#.##......#####.....#.....
  ##........#######......##.....###....##.#.....######......##....
  ###.......####.##.......##.........##.........##..##..##..###...
street-Milan_0: |-
  .##...#############.......####..########........................
  .....##############......####..########.........................
  ....##############.......###....#####...........................
  ....#############...............................................
  .....###########................................................
  ..#..########....##.............................................
  .###..######.....##......###....................................
  ###....#####..#.###......##.###....##.##.##...###.###...........
  ##..##..###..######.......#.......###.##.##...###.####..........
  .#.###...#...##.###.......#......###..##............##..........
  ...##......###.####......##.....####.....##............#........
  ....##.....###..###......##....###.......##..##.......###.......
  ...###...#..###.##..............#.#..........##........##.......
  ....##..###..######.........##....#####.###..##........##.......
  #......###....####..........##....#####.###..##.................
  ##....###...#..#.#.........##.###....##..##..##...###..##.......
  ##.....#...##..###........###.####................###..##.......
  ##............#.#..........##.####..#####....##...###..##.......
  ...#.......##.##.........##..........####....##...###..##.......
  ..###......##.#..........##........##....##..##.................
  ...........##............##...##...##....##..##........##.......
  #........................##...####.#.....##..#.......####.......
  #......#...................#..####.##....#..........####........
  ......###.................##.......##....##..####..###..........
  .....####.................###...#..##....##..####..###..........
  #...#####.....................###...#####.......................
  ##.#####......................###...#####.......................
  ###.##..........................................................
  .###........#...................................................
  .###.......###..................................................
  ..##......#####.................................................
  #........###.###................................................
  #.........#...###...............................................
  #.........#...####......############............................
  ......##..##.######.....#################.......................
  .....####....#...###....#################.......................
  ....###.#....##...###....###......##..###.......................
  ...###.....##.....##......###..###....##........................
  ..####.....###.......##....########...##....###..#####.####.....
  .#####.##...##.##...####....####.##.........###..##########.....
  ##......##...#..#..#####.....###.##..........##....########.....
  ###.....###..##....#...##.....###...........###.....######......
  #........######...##....##.....##..##.......###.....######......
  #.......######..##......###........######...........######.....#
  ##.##..######..####......###.......######...........######.....#
  #####.###.....###.#....######......######.......................
  .#######.....###.....#.#######........###.......##......##......
  ..#.###.....###.##..#########.........##........######..##......
  .....###...###.####.########..##......##........######.###......
  #...###...###.####..#####.#..####..................###..##......
  ##..##..####.####...####......###.......................##......
  ###....####.#######.####.......###..............................
  .###...###..###.#####.##......######...................###......
  ###....####..#...#####.......#######...................###......
  ##..##..###...##..###..####.####..###..................###......
  #..####..###..##.###...####.###....##........##..##...........##
  ..#####...###.#.###..######........##.......#######...###.....##
  .###..##...###.####.#######......####........####.....###.....##
  .####..##...#####..####.###.....####..................###.....##
  .#########...###..####...##....####..............#............##
  ..#####.###...#..####....##...####..............###.#####.....##
  #..###...###....##.......##....##................########.....##
  ##..###...###...###..######................#......###..#......##
  ###..###.###.....########.###........###..###.....####.#.......#
street-Milan_1: |-
  ####.###...##..###...######.#######################.............
  ##.#....######.###...##......####.###############..............#
  #....#########..##..........##################................##
  ..#########.##..###.........###...##########..................##
  #####..###.####..##...............########.................###..
  ###.####..######.###...............####....................#####
  ...#####..######..##...............##...##..................####
  ..#######..######.###................##.###.................####
  ########....#####..##.....###......####.#................#...##.
  #####.#......####..###..#####....###########.............##...#.
  .####.........####..#######...######..########.##........###..##
  ...####....#.######.#####...#######..######.#####.........##..##
  ....####.###..##.##..##...#####...######.....###...#...###.#...#
  ......##.####..####....##.############..##.....#..###.####......
  ..........######.#....###..#..#####...######.....#######...###..
  #.........#####...###.##...##..##...#####.###.......###....####.
  ##........###..######.###.###.....#####....##........##..#.#####
  ####.........#########.######..########...##........#######.####
  #####........#########.###...#########...###...##....#####.....#
  .######........#######.....#######.......##....##.....#####....#
  .########........######...####.#####....##....##..##.....##..###
  ......####........#####...##.##..####..###........##.....#######
  ........####........####....#########.###....##..####...######..
  .........####.........##.....####.....##.....###.#......####....
  ...........####...............######.###......#....###.........#
  .............###................#..####........##.####.......###
  #.............###...................##.........#####.......#.###
  ###................................###..........#.........##...#
  ###......................................#............##...##.##
  ####.....................................##.........####...#..##
  #####.............................................#.##.....##..#
  #####.............................................####.##..##..#
  .##.#........#....................................####.##..##..#
  ............###.....###....................#......##...##..##..#
  .............##......##...........................#.##.##..##.##
  .............##...................................####......#.##
  .............##.......##..........................####.##..##.##
  .............###......##...................###.....###.##..##.##
  ..............##............................##.............##.##
  ..............##............................................#.##
  ......................###........................##...##........
  ..............##......###........................###..##...####.
  ...............#...................................#.##...######
  ...............#.....................................#....######
  ...............#.........................................#######
  .........................................................######.
  .........................................................#####.#
  ...............................................###........####.#
  ................................................###.........###.
  ...........................####..................##..........###
  ...........................#####...............................#
  ..........................###.#.....####.............###........
  ..........................######....#####...........######......
  ..........................######....#####..........###.####.....
  ..........#####...........#####......####.........###..#####....
  ..............##............###......#............##..####.###..
  ...............##.................................###..####.##..
  ...................................................##########...
  ........................#...................##......#####.###...
  .......................####..............#####.......#.##.####..
  ..........##.##.......######...........########.......###.#####.
  ...........###.......########.......############......#########.
  ....................##########...##############........#######.#
  ....................########################.####.......#####..#
street-Milan_2: |-
  .........................########....###...#####................
  ......................######..###....###.#####..................
  ......................######.#####...#########.##......##.......
  #.....................##...#######....###########......##.......
  #..........#...........#######..###...############.....###......
  #........####..........######.#####....##########.......##.....#
  ......#######...........#...########...########.........###....#
  ......###..###...........#######.###...#####............###.....
  ...###......##...........####....###....###..............##.....
  ...###......##...........##..########...###....#.#.......###....
  ..#.....###..##.............#########...####.######.......#..###
  ..##....###..##............#######.######.#########........#####
  ..##....####.###...........#####...###.########...........#####.
  ..###..#.##...##...........##.#....##.#######..............#....
  ##.##.##.#.#..###..................########.....................
  ##.##..##.###..##................##########.###......#.........#
  #...##.....##..##............#..#####...#######...####.......###
  ###.##..##.##...##..........#######....######...#######......###
  ##..##..##......##..........###......#######..########..........
  .##.###.....##..##...........##.....########..######..#.......##
  ###..##...#####..##.................##...####..##...####......##
  #....##...###....##.............##........###....#######......##
  ..##..##.........##............###........####..########......##
  .####.##.........##.............###.......###...######.........#
  ##.##....###....###..............##.............####...........#
  #........###....###..............###............................
  ...###...###.....................###............................
  ..####....##......................##............................
  #....#....##......................##............................
  .....#...####....##.............................................
  ..........###....###............................................
  .................###............................................
  ...........#.....##.............................................
  .......##..#.........................................###........
  .......##..#........................................#####.......
  ...........#.........###............................#####.......
  ..............###....####..............................##..##...
  .............####.....##.................................####...
  ..............###.....##...............................#######..
  ...............##.....##............................##########..
  ...............##....####..........................###########..
  ..........##...###...####..........................####...#####.
  ......######...###...........................##.....##....#####.
  ....######................##...............#####........#######.
  .######...##..............###............#######.....###########
  ###.......###.........###..##..........#######.......###########
  #........#.##.........###..###..........###..........###....####
  .......###.........#..##....##................###.....#....#####
  .....#####.....##..##.......##..............######.......#######
  ..######....#####..##.......###...........#######......########.
  #####.....#######....#.......##..........######........####..##.
  ###.....#####...##..##.......###..........###.....#.....#.....#.
  ......#############.###...#...#................####.....#.....##
  ....#####..####..##..#...####..##............#######..........##
  ...####.....##............####.##..........#######........#...##
  ...##.............##.......###.##..........#####....##...#######
  ...##.###........#####......##.###..........#####..#####.######.
  ...#..#######......##...........##............###############...
  ........########........####....###.........#############.......
  ............########....######...##.........############.......#
  ................########....##...##.........#########.......####
  ...................######...###...##.........######........#####
  ............................####..##.........####..........##..#
  ............................#########...........................
street-Moscow_0: |-
  ..###...###...###..######....###..##.........###..######...##...
  ..###.###...###.....##.##.....##.####......##..##.#.###....###..
  #..######....#..##.....###....######......##...#####........##..
  #...######....#####....###.##.####........########.##....##.....
  ######..##....###.##....#####.##...........######...##..###.....
  #####....##....##.##...######.........###..#####......####......
  ######...##....###.#..#####..........#####..##........###.......
  ##..###.....##..##.##..##...........######.............#........
  ##...###....##..#####..............########.....................
  ###...#...##.....###..........#.....#######.....................
  .##......###...#..........#####.....######......................
  ..##.....###............########.....####................#......
  ......................#####...###.....#................####.....
  ....................#####......##....................#####......
  ...................####........###..................#####.......
  ....................#...........##..................####...#....
  ...............###...............##..................####..##...
  ............######...............###..................###..##...
  ......#...########......#......#..##..................####......
  ...#####.####..........##......#..###..........###.....####.....
  ######....##...........###........###.........####......####....
  ####....................##.......##...........####.......###..#.
  #...............................###.........##.####.......#..###
  ...............................###...........#...###.......#####
  .........#........####.......###.................###.......#####
  .....##..##.###..#####......###........###........#.....##..####
  #....##..#...##.######.....###........###..............##...####
  ##...###....#########......##.......####.....##...##..##..##.###
  ##....#...#.#########...............###......###.######..###..##
  ..#......##.#####.####............####....#...##..#########.#..#
  #.##.........###..##.............###......##.......######..###..
  ##.#......#...#####...............#.......##........###.#...##..
  ###...#..###...###..................#.....##.....##..#######....
  ....#..######...#...................##..........###...######....
  .#.##..#####...............##.......###.......####....#####.....
  #####...###...#..........####...#....###.....####...#..###....##
  .###..#...................##...##.....##....###....###..#....###
  ..##.###.....##................###.....##..###....###.......###.
  ...#####.....#..................###........##...####..##....##..
  #...#####........................###...........####...###.......
  ##...#####........................##..........####....###.......
  ###...####..........#........................###.......###......
  ####...##..........###..##....................#.........###.....
  ..##..............###...###..............................#......
  .##.............####.....###......###.........#.................
  ###............###........###....###.........###...........#....
  ##..............#..........##..####...........###........#......
  .............##............###.###....#.......###.......###.....
  ............###................##....###..#....###....####......
  .............##.....................###..###....###..####....###
  ........##.........................###....###....#..###.....##.#
  .......####.........##....##......###......###....####.....##...
  .....###.##........##.............#....#....##.....##...........
  ....###...##..........................###...##.............#....
  ...###.....##...........#..........#...###.....#.......##..##...
  ...##..#...###.........###........###...###...###....###....##..
  ....#...#...##.......#####.........###..##...###......##.....##.
  .......##.............#####.........##.....####.......###.#..###
  ......####.....#.......####..........##...####....#....#####..##
  #.....#.##....###......##.......##.#.##..####...####....###....#
  .........##....###........#.....##.##...###....#####.....#......
  ..#.......##....##.......##.....###....###....###...##..........
  .###......###....##....###......####..###...........##..........
  .##........##....###....#..#...######.##...###.......##.........
street-Moscow_1: |-
  ..................................##................#...........
  ..................................####..............#...........
  ....................................###.........................
  ....................................###........................#
  ....................................#######...................##
  ...###..............................#########.................##
  ..####.......#................###....##########................#
  ..####......####..............###........#######..............##
  #..###......######....##.....###..........########.............#
  #..####.....#######........................#########............
  #..####.....##.######........................#######............
  ..#####.....###..#####.........................#####..#.........
  ..#####......##....###...........................########...#...
  ..#####......##.....#............................############...
  ..#####......###.....##............................###...###....
  ....####.....###....#####...............................####.#..
  ....###......###....######..............................###..###
  #....................#######...........................####..###
  .....###........#.##...#####...#.......................###...###
  ...#####........#.###....##..###......................####...##.
  ...#####...........###.......####.......##...........####....#..
  ...######...........##.#.....#######....#.........##.###...##...
  ......###...###.......###.#.###..###......#.......######...##...
  #.....###...###......###.##.###...##..#..##.........###...###...
  .##...###...###......##..#.###............#.....##........###...
  .##...###....##............##...............##.##........###....
  .##....###..##..##.................#........###..........###....
  .......###....######....##.......####.##..#.###.................
  .....#.###..#########...###.....####..##.###.#.....#............
  ..####.###......######...###.....##....#####.....####...........
  ##########...##.######....###..........###......#######.........
  ##########..###.####...#...##...................###.#####.......
  ####...####....###....###...###..##...#..............#####......
  .......####.........####.....###.....###...............#####....
  ###########......#####........###..####.....####........######..
  ###########.....####...........###.###......####...#.......####.
  #.......###....#................##.......##.##............####..
  ############...##...............#........#.#.#............####..
  ########.###....#.........................#..#..###......###....
  #######..###....#.........................###.####......###.....
  ....###..###....##..................###...#.######.......##.....
  ....###..###.....#..................##.......#.###..............
  ....########.....#.....................#.....#......#.........##
  ....#########....##...................###....##...###........###
  ##.....######....##....................##...###.####.........##.
  ##..#########....##..............................#...........#..
  ##..##########....###...................##........####.......#..
  ##..##########....####...................##.......####......##..
  ....###.######....####.............#.....##......####.......#...
  ....##..###......................####...........###.............
  .................................####.....##....................
  .............###........##.....#....##.....##...................
  #........#########......##.....##...##.....##...................
  #.....########..##.##...###....##....#......#...................
  #.##..########...####....#.....##.#..##.....##............######
  ......##....##...##.#..#.......####..###.....#........#.########
  ......##....##...####.###.....#####...##.....##.....####.#######
  ......###..###...##.#..###.....#########.....##.....#####.#.....
  ......########...#####....##..###########.....##...######.......
  .......######.....#####...##..############......................
  .......####.......#####...###...##########......................
  ...##..............#####...##...####..####......................
  .####...#.......##.####..####..#####...##..................#####
  #####...##.#######.#...######...####..................##########
street-Moscow_2: |-
  ...................#........................######......###...##
  ...............######.........................###........#....##
  ............##########...............########..........##.....##
  .........########..###...............#########........####....##
  ......########......###...................#.##..........##......
  ..########..........###......................#..................
  ..######..........#####........................................#
  ..###.............#####........#.......................###......
  ...##............####........####.....................####......
  ...##.............#...#.......###.......................##......
  ...##.................##..##...##.......................#......#
  ...###...............###..##.............###...................#
  ...###...............##..####...#........###.............###....
  ...###................#..###...###....##..##.............#######
  ...###...................###..###.##..##..#........###...#######
  ..####..........................#####..##..##.......##.##.######
  ########..........#.......##....#####..##..##.......#####.......
  #########......####......###....###.##......####...#######......
  ##...####.......###......##......#####...##..###.######......##.
  #......#........###.......###....###.##..###..#######........##.
  ...........................##........###..#....#####.........##.
  ...................##......##.........##.......####..........##.
  ...................###...#.##.....#...###......#####.......####.
  ...................###............#######.......####.......#..##
  ................####...............#######......#####..##.....#.
  ...............#####....##.#...###.#..####.......####..#####..#.
  ...............###.....######...##...###..........#.....#######.
  #...............#.......#####...###...#..###.................##.
  #.....................##.##########......###........####.###....
  ##...........##.####..###.#########......####.......####.###....
  ###..........##..#.....###.#######.......###....##..###..###...#
  .##..........###........##..###......##..#......##..###..###...#
  ..##.........###..###....##.........###..........#..####.###...#
  ..###........###..####...##...##...###..###..............##....#
  ...##........###..####........###.....####.......####..........#
  ....##........##..####....###..##.....###.........###...........
  ....##..##....##..........##.....####..####.....................
  .....######.........##..........###..######.####...#####.##.....
  .....####..........###...........###############..######.##..##.
  ......###...........###...........####..#####.##.....##########.
  .......##...........###.......##..###...####..###....##########.
  .....................###....#####..###.#####...##..#####......#.
  .....................###...#####....##.##########..##..###......
  .........##...........###..##.#.......##.########......###......
  .......#####..........###...##........#....###.###..##..####....
  ......####.............##...##.##.........##.####...##....##..##
  .......###................###..###......######.#....##....#####.
  .......#####..............#.....##......####....##..###......###
  ........####....................###..#....###...###..##...###.##
  ........####.....................#####.....###...##..##..#####..
  .........###..#...........##........##......##.####...###...#...
  ..........#####....###....##.................######....###......
  ..........####.....####...##..................#####.....####....
  ...........#...............##..................###..#....####...
  .........................................###.......####...##..##
  ...................................##...######....####.......###
  ................................#####..###..###..###....#....###
  ...............................######.####.####...###...#.....##
  ................................#..##..###.#####..##......##....
  ............................###....##......#...##.......#.##....
  .........................######..####........####...########....
  .........................#######.###.......#######...######.....
  ........................##..#####.......##.###.##....######.....
  ........................##..#######....####..........#######....
street-NewYork_0: |-
  ..###.............###....##.................#######.............
  .###..............##.....###...................#######..........
  ###...............###....###...##................####...#.......
  .##......................###...##..................##..####.....
  ......#......##..........###...###.....................#####....
  .....##......##...........##...###.......................#####..
  .....#.......###...............##.........................######
  .............###......##.......###..........................####
  .............##.......##.......................................#
  ..............##......###....#...................##.............
  ..............#.......###...##..........###......####...........
  ......................###...##..........#####....######.........
  ......................##....##.........########.#########.......
  ......................###...##.........##################.......
  .......#.###................##........##################........
  .......######...............##........##################........
  ......########........................#################.........
  .....#########..........................###############.........
  .....########..............................############.........
  ...##########...............................########.#..........
  ..###########...............................########............
  ..##########.###............................########............
  .#######.########..........................########.............
  ########....######.........................########.............
  #######.....########.......#.................######.............
  #######......#######......####.................###..............
  ######.......######.......#######...............................
  #######......#####.......##########.............................
  .#####..........##.......#############..........................
  ..###...................################.....###................
  ...##....................###############....###..............##.
  ............................############....##....##..........##
  ..............................#########.....##....##............
  .........####....................######.....##....##............
  .........######....................####.....##...##.............
  #........#########...................#.....##...###.##..........
  .........############.....................###...##..###.........
  .........############.....................##...##....##.........
  .......#############...........................###...##.........
  .......#############........................##.##.....##........
  ........##########.........................###........##........
  .........#########........###...............##........##........
  ........##########........######...........##.........##........
  .....############.........########........###.........##........
  ....#########.###.........########.....#..##..........###.......
  ...############...........########....##...............##.......
  ....######.######.......#########.....###...............#.......
  ..##.############.......#########.....##...###.......##.........
  #####..##.######.......##########....###...##....#...##.........
  ####........##.........#########.....##...###...##...##..#......
  ####.....................#######....###...##....##...##..##.....
  ###........................####.....##....##....##..##...##.....
  ##............................#.....##....##...###...##.###.....
  ....................................##...##....##...##...##.....
  ........................................###...##...###...##.....
  ........................................##....##...###...###....
  ..............................................##...#......##....
  ##....................###.....................##...........#....
  ###..................####.....##................................
  #####................#######..#####.............................
  #######...............###############...............###.........
  ########.............#######.########...............###.........
  #########............#######.########...............####........
  ###########.........#######...#######..............######.###...
street-NewYork_1: |-
[truncated: 149,529 more chars]
