# Supplementary material for: Pathfinding in stochastic environments: learning vs planning
Source: PeerJ Comput Sci. 2022 Aug 18;8:e1056. doi: 10.7717/peerj-cs.1056 (PMC9455045; doi:10.7717/peerj-cs.1056)
Supplement: Supplemental Information 2 [file peerj-cs-08-1056-s002.zip › Learning vs Planning (no-weights)/docker/requirements.txt]

gym>=0.18.3
numpy>=1.21.5
pydantic>=1.8.2
wandb>=0.12.0
sample-factory==1.121.3
numba>=0.54.0
tabulate>=0.8.0
pandas>=1.3.0
catalyst>=21.12
packaging>=21.0
git+https://github.com/AIRI-Institute/pogema.git
seaborn
matplotlib
