# Supplementary material for: Pathfinding in stochastic environments: learning vs planning
Source: PeerJ Comput Sci. 2022 Aug 18;8:e1056. doi: 10.7717/peerj-cs.1056 (PMC9455045; doi:10.7717/peerj-cs.1056)
Supplement: Supplemental Information 2 [file peerj-cs-08-1056-s002.zip › Learning vs Planning (no-weights)/docker/Dockerfile]

FROM  pytorch/pytorch
RUN apt update && apt install build-essential ffmpeg libsm6 libxext6 git vim -y
ADD requirements.txt /tmp/
RUN pip install -r /tmp/requirements.txt

ARG CACHEBUST=1
RUN pip install git+https://github.com/AIRI-Institute/pogema.git && pip freeze | grep pogema
