# Supplementary material for: Pathfinding in stochastic environments: learning vs planning
Source: PeerJ Comput Sci. 2022 Aug 18;8:e1056. doi: 10.7717/peerj-cs.1056 (PMC9455045; doi:10.7717/peerj-cs.1056)
Supplement: Supplemental Information 2 [file peerj-cs-08-1056-s002.zip › Learning vs Planning (no-weights)/utils/files.py]

from pathlib import Path


def select_free_dir_name(rood_dir, max_id=100000):
    for cnt in range(1, max_id):
        free_folder = f"{cnt}".zfill(4)
        full_path = Path(rood_dir) / Path(free_folder)
        if not full_path.exists():
            return free_folder
    raise KeyError(f"Can't select a folder in {max_id} attempts")
