# Supplementary material for: Pathfinding in stochastic environments: learning vs planning
Source: PeerJ Comput Sci. 2022 Aug 18;8:e1056. doi: 10.7717/peerj-cs.1056 (PMC9455045; doi:10.7717/peerj-cs.1056)
Supplement: Supplemental Information 2 [file peerj-cs-08-1056-s002.zip › Learning vs Planning (no-weights)/utils/gs2dict.py]

import copy
from collections.abc import Mapping
from inspect import signature
from typing import Any, Dict, Generator, List, Optional, Tuple, Union, Sequence, Callable
import numpy
import random
import numpy as np


class Domain:
    """Base class to specify a type and valid range to sample parameters from.
    This base class is implemented by parameter spaces, like float ranges
    (``Float``), integer ranges (``Integer``), or categorical variables
    (``Categorical``). The ``Domain`` object contains information about
    valid values (e.g. minimum and maximum values), and exposes methods that
    allow specification of specific samplers (e.g. ``uniform()`` or
    ``loguniform()``).
    """
    sampler = None
    default_sampler_cls = None

    @staticmethod
    def cast(value):
        """Cast value to domain type"""
        return value

    def set_sampler(self, sampler, allow_override=False):
        if self.sampler and not allow_override:
            raise ValueError("You can only choose one sampler for parameter "
                             "domains. Existing sampler for parameter {}: "
                             "{}. Tried to add {}".format(
                self.__class__.__name__, self.sampler,
                sampler))
        self.sampler = sampler

    def get_sampler(self):
        sampler = self.sampler
        if not sampler:
            sampler = self.default_sampler_cls()
        return sampler

    def sample(self, spec=None, size=1):
        sampler = self.get_sampler()
        return sampler.sample(self, spec=spec, size=size)

    def is_grid(self):
        return isinstance(self.sampler, Grid)

    def is_function(self):
        return False

    def is_valid(self, value: Any):
        """Returns True if `value` is a valid value in this domain."""
        raise NotImplementedError

    @property
    def domain_str(self):
        return "(unknown)"


# from ray.tune import TuneError
# from ray.tune.sample import Categorical, Domain, Function
class Sampler:
    def sample(self,
               domain: Domain,
               spec: Optional[Union[List[Dict], Dict]] = None,
               size: int = 1):
        raise NotImplementedError


class Grid(Sampler):
    """Dummy sampler used for grid search"""

    def sample(self,
               domain: Domain,
               spec: Optional[Union[List[Dict], Dict]] = None,
               size: int = 1):
        return RuntimeError("Do not call `sample()` on grid.")


def generate_variants(unresolved_spec: Dict,
                      constant_grid_search: bool = False
                      ) -> Generator[Tuple[Dict, Dict], None, None]:
    """Generates variants from a spec (dict) with unresolved values.
    There are two types of unresolved values:
        Grid search: These define a grid search over values. For example, the
        following grid search values in a spec will produce six distinct
        variants in combination:
            "activation": grid_search(["relu", "tanh"])
            "learning_rate": grid_search([1e-3, 1e-4, 1e-5])
        Lambda functions: These are evaluated to produce a concrete value, and
        can express dependencies or conditional distributions between values.
        They can also be used to express random search (e.g., by calling
        into the `random` or `np` module).
            "cpu": lambda spec: spec.config.num_workers
            "batch_size": lambda spec: random.uniform(1, 1000)
    Finally, to support defining specs in plain JSON / YAML, grid search
    and lambda functions can also be defined alternatively as follows:
        "activation": {"grid_search": ["relu", "tanh"]}
        "cpu": {"eval": "spec.config.num_workers"}
    Use `format_vars` to format the returned dict of hyperparameters.
    Yields:
        (Dict of resolved variables, Spec object)
    """
    for resolved_vars, spec in _generate_variants(
            unresolved_spec, constant_grid_search=constant_grid_search):
        assert not _unresolved_values(spec)
        yield resolved_vars, spec


def grid_search(values: List) -> Dict[str, List]:
    """Convenience method for specifying grid search over a value.
    Arguments:
        values: An iterable whose parameters will be gridded.
    """

    return {"grid_search": values}


_STANDARD_IMPORTS = {
    "random": random,
    "np": numpy,
}

_MAX_RESOLUTION_PASSES = 20


def resolve_nested_dict(nested_dict: Dict) -> Dict[Tuple, Any]:
    """Flattens a nested dict by joining keys into tuple of paths.
    Can then be passed into `format_vars`.
    """
    res = {}
    for k, v in nested_dict.items():
        if isinstance(v, dict):
            for k_, v_ in resolve_nested_dict(v).items():
                res[(k,) + k_] = v_
        else:
            res[(k,)] = v
    return res


def format_vars(resolved_vars: Dict) -> str:
    """Formats the resolved variable dict into a single string."""
    out = []
    for path, value in sorted(resolved_vars.items()):
        if path[0] in ["run", "env", "resources_per_trial"]:
            continue  # TrialRunner already has these in the experiment_tag
        pieces = []
        last_string = True
        for k in path[::-1]:
            if isinstance(k, int):
                pieces.append(str(k))
            elif last_string:
                last_string = False
                pieces.append(k)
        pieces.reverse()
        out.append(_clean_value("_".join(pieces)) + "=" + _clean_value(value))
    return ",".join(out)


def flatten_resolved_vars(resolved_vars: Dict) -> Dict:
    """Formats the resolved variable dict into a mapping of (str -> value)."""
    flattened_resolved_vars_dict = {}
    for pieces, value in resolved_vars.items():
        if pieces[0] == "config":
            pieces = pieces[1:]
        pieces = [str(piece) for piece in pieces]
        flattened_resolved_vars_dict["/".join(pieces)] = value
    return flattened_resolved_vars_dict


def _clean_value(value: Any) -> str:
    if isinstance(value, float):
        return "{:.5}".format(value)
    else:
        return str(value).replace("/", "_")


def parse_spec_vars(spec: Dict) -> Tuple[List[Tuple[Tuple, Any]], List[Tuple[
    Tuple, Any]], List[Tuple[Tuple, Any]]]:
    resolved, unresolved = _split_resolved_unresolved_values(spec)
    resolved_vars = list(resolved.items())

    if not unresolved:
        return resolved_vars, [], []

    grid_vars = []
    domain_vars = []
    for path, value in unresolved.items():
        if value.is_grid():
            grid_vars.append((path, value))
        else:
            domain_vars.append((path, value))
    grid_vars.sort()

    return resolved_vars, domain_vars, grid_vars


def count_spec_samples(spec: Dict, num_samples=1) -> int:
    """Count samples for a specific spec"""
    _, domain_vars, grid_vars = parse_spec_vars(spec)
    grid_count = 1
    for path, domain in grid_vars:
        grid_count *= len(domain.categories)
    return num_samples * grid_count


def count_variants(spec: Dict, presets: Optional[List[Dict]] = None) -> int:
    # Helper function: Deep update dictionary
    def deep_update(d, u):
        for k, v in u.items():
            if isinstance(v, Mapping):
                d[k] = deep_update(d.get(k, {}), v)
            else:
                d[k] = v
        return d

    total_samples = 0
    total_num_samples = spec.get("num_samples", 1)
    # For each preset, overwrite the spec and count the samples generated
    # for this preset
    for preset in presets:
        preset_spec = copy.deepcopy(spec)
        deep_update(preset_spec["config"], preset)
        total_samples += count_spec_samples(preset_spec, 1)
        total_num_samples -= 1

    # Add the remaining samples
    if total_num_samples > 0:
        total_samples += count_spec_samples(spec, total_num_samples)
    return total_samples


def _generate_variants(
        spec: Dict, constant_grid_search: bool = False) -> Tuple[Dict, Dict]:
    spec = copy.deepcopy(spec)
    _, domain_vars, grid_vars = parse_spec_vars(spec)

    if not domain_vars and not grid_vars:
        yield {}, spec
        return

    # Variables to resolve
    to_resolve = domain_vars

    all_resolved = True
    if constant_grid_search:
        # In this path, we first sample random variables and keep them constant
        # for grid search.
        # `_resolve_domain_vars` will alter `spec` directly
        all_resolved, resolved_vars = _resolve_domain_vars(
            spec, domain_vars, allow_fail=True)
        if not all_resolved:
            # Not all variables have been resolved, but remove those that have
            # from the `to_resolve` list.
            to_resolve = [(r, d) for r, d in to_resolve
                          if r not in resolved_vars]
    grid_search = _grid_search_generator(spec, grid_vars)
    for resolved_spec in grid_search:
        if not constant_grid_search or not all_resolved:
            # In this path, we sample the remaining random variables
            _, resolved_vars = _resolve_domain_vars(resolved_spec, to_resolve)

        for resolved, spec in _generate_variants(
                resolved_spec, constant_grid_search=constant_grid_search):
            for path, value in grid_vars:
                resolved_vars[path] = _get_value(spec, path)
            for k, v in resolved.items():
                if (k in resolved_vars and v != resolved_vars[k]
                        and _is_resolved(resolved_vars[k])):
                    raise ValueError(
                        "The variable `{}` could not be unambiguously "
                        "resolved to a single value. Consider simplifying "
                        "your configuration.".format(k))
                resolved_vars[k] = v
            yield resolved_vars, spec


class Uniform(Sampler):
    def __str__(self):
        return "Uniform"


class Categorical(Domain):
    class _Uniform(Uniform):
        def sample(self,
                   domain: "Categorical",
                   spec: Optional[Union[List[Dict], Dict]] = None,
                   size: int = 1):
            items = np.random.choice(domain.categories, size=size).tolist()
            return items if len(items) > 1 else domain.cast(items[0])

    default_sampler_cls = _Uniform

    def __init__(self, categories: Sequence):
        self.categories = list(categories)

    def uniform(self):
        new = copy.copy(self)
        new.set_sampler(self._Uniform())
        return new

    def grid(self):
        new = copy.copy(self)
        new.set_sampler(Grid())
        return new

    def __len__(self):
        return len(self.categories)

    def __getitem__(self, item):
        return self.categories[item]

    def is_valid(self, value: Any):
        return value in self.categories

    @property
    def domain_str(self):
        return f"{self.categories}"


def get_preset_variants(spec: Dict,
                        config: Dict,
                        constant_grid_search: bool = False):
    """Get variants according to a spec, initialized with a config.
    Variables from the spec are overwritten by the variables in the config.
    Thus, we may end up with less sampled parameters.
    This function also checks if values used to overwrite search space
    parameters are valid, and logs a warning if not.
    """
    spec = copy.deepcopy(spec)

    resolved, _, _ = parse_spec_vars(config)

    for path, val in resolved:
        try:
            domain = _get_value(spec["config"], path)
            if isinstance(domain, dict):
                if "grid_search" in domain:
                    domain = Categorical(domain["grid_search"])
                else:
                    # If users want to overwrite an entire subdict,
                    # let them do it.
                    domain = None
        except IndexError as exc:
            raise ValueError(
                f"Pre-set config key `{'/'.join(path)}` does not correspond "
                f"to a valid key in the search space definition. Please add "
                f"this path to the `config` variable passed to `tune.run()`."
            ) from exc

        # if domain and not domain.is_valid(val):
        #     logger.warning(
        #         f"Pre-set value `{val}` is not within valid values of "
        #         f"parameter `{'/'.join(path)}`: {domain.domain_str}")
        assign_value(spec["config"], path, val)

    return _generate_variants(spec, constant_grid_search=constant_grid_search)


def assign_value(spec: Dict, path: Tuple, value: Any):
    for k in path[:-1]:
        spec = spec[k]
    spec[path[-1]] = value


def _get_value(spec: Dict, path: Tuple) -> Any:
    for k in path:
        spec = spec[k]
    return spec


def _resolve_domain_vars(spec: Dict,
                         domain_vars: List[Tuple[Tuple, Domain]],
                         allow_fail: bool = False) -> Tuple[bool, Dict]:
    resolved = {}
    error = True
    num_passes = 0
    while error and num_passes < _MAX_RESOLUTION_PASSES:
        num_passes += 1
        error = False
        for path, domain in domain_vars:
            if path in resolved:
                continue
            try:
                value = domain.sample(_UnresolvedAccessGuard(spec))
            except RecursiveDependencyError as e:
                error = e
            except Exception:
                raise ValueError(
                    "Failed to evaluate expression: {}: {}".format(
                        path, domain))
            else:
                assign_value(spec, path, value)
                resolved[path] = value
    if error:
        if not allow_fail:
            raise error
        else:
            return False, resolved
    return True, resolved


def _grid_search_generator(unresolved_spec: Dict,
                           grid_vars: List) -> Generator[Dict, None, None]:
    value_indices = [0] * len(grid_vars)

    def increment(i):
        value_indices[i] += 1
        if value_indices[i] >= len(grid_vars[i][1]):
            value_indices[i] = 0
            if i + 1 < len(value_indices):
                return increment(i + 1)
            else:
                return True
        return False

    if not grid_vars:
        yield unresolved_spec
        return

    while value_indices[-1] < len(grid_vars[-1][1]):
        spec = copy.deepcopy(unresolved_spec)
        for i, (path, values) in enumerate(grid_vars):
            assign_value(spec, path, values[value_indices[i]])
        yield spec
        if grid_vars:
            done = increment(0)
            if done:
                break


def _is_resolved(v) -> bool:
    resolved, _ = _try_resolve(v)
    return resolved


class BaseSampler(Sampler):
    def __str__(self):
        return "Base"


class Function(Domain):
    class _CallSampler(BaseSampler):
        def sample(self,
                   domain: "Function",
                   spec: Optional[Union[List[Dict], Dict]] = None,
                   size: int = 1):
            if domain.pass_spec:
                items = [
                    domain.func(spec[i] if isinstance(spec, list) else spec)
                    for i in range(size)
                ]
            else:
                items = [domain.func() for i in range(size)]

            return items if len(items) > 1 else domain.cast(items[0])

    default_sampler_cls = _CallSampler

    def __init__(self, func: Callable):
        sig = signature(func)

        pass_spec = True  # whether we should pass `spec` when calling `func`
        try:
            sig.bind({})
        except TypeError:
            pass_spec = False

        if not pass_spec:
            try:
                sig.bind()
            except TypeError as exc:
                raise ValueError(
                    "The function passed to a `Function` parameter must be "
                    "callable with either 0 or 1 parameters.") from exc

        self.pass_spec = pass_spec
        self.func = func

    def is_function(self):
        return True

    def is_valid(self, value: Any):
        return True  # This is user-defined, so lets not assume anything

    @property
    def domain_str(self):
        return f"{self.func}()"


def _try_resolve(v) -> Tuple[bool, Any]:
    if isinstance(v, Domain):
        # Domain to sample from
        return False, v
    elif isinstance(v, dict) and len(v) == 1 and "eval" in v:
        # Lambda function in eval syntax
        return False, Function(
            lambda spec: eval(v["eval"], _STANDARD_IMPORTS, {"spec": spec}))
    elif isinstance(v, dict) and len(v) == 1 and "grid_search" in v:
        # Grid search values
        grid_values = v["grid_search"]
        if not isinstance(grid_values, list):
            raise KeyError("Grid search expected list of values, got: {}".format(grid_values))
        #     raise TuneError(
        #         "Grid search expected list of values, got: {}".format(
        #             grid_values))
        return False, Categorical(grid_values).grid()
    return True, v


def _split_resolved_unresolved_values(
        spec: Dict) -> Tuple[Dict[Tuple, Any], Dict[Tuple, Any]]:
    resolved_vars = {}
    unresolved_vars = {}
    for k, v in spec.items():
        resolved, v = _try_resolve(v)
        if not resolved:
            unresolved_vars[(k,)] = v
        elif isinstance(v, dict):
            # Recurse into a dict
            _resolved_children, _unresolved_children = \
                _split_resolved_unresolved_values(v)
            for (path, value) in _resolved_children.items():
                resolved_vars[(k,) + path] = value
            for (path, value) in _unresolved_children.items():
                unresolved_vars[(k,) + path] = value
        elif isinstance(v, list):
            # Recurse into a list
            for i, elem in enumerate(v):
                _resolved_children, _unresolved_children = \
                    _split_resolved_unresolved_values({i: elem})
                for (path, value) in _resolved_children.items():
                    resolved_vars[(k,) + path] = value
                for (path, value) in _unresolved_children.items():
                    unresolved_vars[(k,) + path] = value
        else:
            resolved_vars[(k,)] = v
    return resolved_vars, unresolved_vars


def _unresolved_values(spec: Dict) -> Dict[Tuple, Any]:
    return _split_resolved_unresolved_values(spec)[1]


def has_unresolved_values(spec: Dict) -> bool:
    return True if _unresolved_values(spec) else False


class _UnresolvedAccessGuard(dict):
    def __init__(self, *args, **kwds):
        super(_UnresolvedAccessGuard, self).__init__(*args, **kwds)
        self.__dict__ = self

    def __getattribute__(self, item):
        value = dict.__getattribute__(self, item)
        if not _is_resolved(value):
            raise RecursiveDependencyError(
                "`{}` recursively depends on {}".format(item, value))
        elif isinstance(value, dict):
            return _UnresolvedAccessGuard(value)
        else:
            return value


class RecursiveDependencyError(Exception):
    def __init__(self, msg: str):
        Exception.__init__(self, msg)
