# Supplementary material for: Pathfinding in stochastic environments: learning vs planning
Source: PeerJ Comput Sci. 2022 Aug 18;8:e1056. doi: 10.7717/peerj-cs.1056 (PMC9455045; doi:10.7717/peerj-cs.1056)
Supplement: Supplemental Information 2 [file peerj-cs-08-1056-s002.zip › Learning vs Planning (no-weights)/utils/hashable_dict.py]

class HashableDict(dict):
    def __hash__(self):
        result = []
        for key, value in self.items():
            if isinstance(value, dict):
                value = HashableDict(value)
            result.append(tuple([key, value]))
        return hash(tuple(result))
