# Supplementary material for: Pathfinding in stochastic environments: learning vs planning
Source: PeerJ Comput Sci. 2022 Aug 18;8:e1056. doi: 10.7717/peerj-cs.1056 (PMC9455045; doi:10.7717/peerj-cs.1056)
Supplement: Supplemental Information 2 [file peerj-cs-08-1056-s002.zip › Learning vs Planning (no-weights)/models/residual_net.py]

from sample_factory.algorithms.appo.model_utils import get_obs_shape, EncoderBase, ResBlock, nonlinearity
from sample_factory.algorithms.utils.pytorch_utils import calc_num_elements

from sample_factory.utils.utils import log

from torch import nn as nn

from utils.config_validation import ExperimentSettings


class ResnetEncoder(EncoderBase):
    def __init__(self, cfg, obs_space, timing):
        super().__init__(cfg, timing)
        # noinspection Pydantic
        settings: ExperimentSettings = ExperimentSettings(**cfg.full_config['experiment_settings'])

        obs_shape = get_obs_shape(obs_space)
        input_ch = obs_shape.obs[0]
        log.debug('Num input channels: %d', input_ch)

        resnet_conf = [[settings.pogema_encoder_num_filters, settings.pogema_encoder_num_res_blocks]]

        curr_input_channels = input_ch
        layers = []
        for i, (out_channels, res_blocks) in enumerate(resnet_conf):
            # noinspection PyTypeChecker
            layers.extend([
                nn.Conv2d(curr_input_channels, out_channels, kernel_size=3, stride=1, padding=1),  # padding SAME
            ])

            for j in range(res_blocks):
                layers.append(ResBlock(cfg, out_channels, out_channels, self.timing))

            curr_input_channels = out_channels

        layers.append(nonlinearity(cfg))

        self.conv_head = nn.Sequential(*layers)
        self.conv_head_out_size = calc_num_elements(self.conv_head, obs_shape.obs)
        log.debug('Convolutional layer output size: %r', self.conv_head_out_size)

        self.init_fc_blocks(self.conv_head_out_size)

    def forward(self, x):
        if isinstance(x, dict):
            x = x['obs']
        x = self.conv_head(x)
        x = x.contiguous().view(-1, self.conv_head_out_size)
        x = self.forward_fc_blocks(x)
        return x
