# Supplementary material for: Pathfinding in stochastic environments: learning vs planning
Source: PeerJ Comput Sci. 2022 Aug 18;8:e1056. doi: 10.7717/peerj-cs.1056 (PMC9455045; doi:10.7717/peerj-cs.1056)
Supplement: Supplemental Information 2 [file peerj-cs-08-1056-s002.zip › Learning vs Planning (no-weights)/configs/eval.yaml]

name: test-sc1-wc3-street
use_wandb: True
environment:
  name: StochasticGrid-v0
  grid_config:
    max_episode_steps: 512
    map_name:
      grid_search: ['sc1-TaleofTwoCities', 'sc1-TheFrozenSea', 'sc1-TheHighway', 'sc1-TheatreofWar', 'sc1-ThinIce', 'sc1-Tribes', 'sc1-Triskelion', 'sc1-Turbo', 'sc1-Typhoon', 'sc1-ValleyofRe', 'sc1-WarpGates', 'sc1-WatersEdge', 'sc1-WaypointJunction', 'sc1-WheelofWar',
                    'street-Shanghai_0', 'street-Shanghai_1', 'street-Shanghai_2', 'street-Sydney_0', 'street-Sydney_1', 'street-Sydney_2',
                    'wc3-riverrun', 'wc3-scorchedbasin', 'wc3-stromguarde', 'wc3-swampofsorrows', 'wc3-thecrucible', 'wc3-theglaive', 'wc3-timbermawhold', 'wc3-tranquilpaths']

    num_agents: 1
    seed:
      grid_search: [0, 1, 2, 3, 4, 5, 6, 7, 8, 9, 10, 11, 12, 13, 14, 15, 16, 17, 18, 19, 20, 21, 22, 23, 24, 25, 26, 27, 28, 29, 30, 31, 32, 33, 34, 35, 36, 37, 38, 39, 40, 41, 42, 43, 44, 45, 46, 47, 48, 49, 50, 51, 52, 53, 54, 55, 56, 57, 58, 59, 60, 61, 62, 63, 64, 65, 66, 67, 68, 69, 70, 71, 72, 73, 74, 75, 76, 77, 78, 79, 80, 81, 82, 83, 84, 85, 86, 87, 88, 89, 90, 91, 92, 93, 94, 95, 96, 97, 98, 99, 100, 101, 102, 103, 104, 105, 106, 107, 108, 109, 110, 111, 112, 113, 114, 115, 116, 117, 118, 119, 120, 121, 122, 123, 124, 125, 126, 127, 128, 129, 130, 131, 132, 133, 134, 135, 136, 137, 138, 139, 140, 141, 142, 143, 144, 145, 146, 147, 148, 149, 150, 151, 152, 153, 154, 155, 156, 157, 158, 159, 160, 161, 162, 163, 164, 165, 166, 167, 168, 169, 170, 171, 172, 173, 174, 175, 176, 177, 178, 179, 180, 181, 182, 183, 184, 185, 186, 187, 188, 189, 190, 191, 192, 193, 194, 195, 196, 197, 198, 199]
    num_obstacles:
      grid_search: [ 0, 25, 50, 75, 100, 125, 150, 175, 200]
    shake_r: 5
    size_range: [ 5, 10 ]
    so_density: 0.7
    hide_range: [ 8, 16 ]
    show_range: [ 8, 16 ]
algo:
  grid_search:
    - { name: APPO, path_to_weights: "results/so", num_process: 7}
    - { name: SA*, max_planning_steps: 10000, num_process: 30}
    - { name: A*, max_planning_steps: 10000, num_process: 30}
results_views:
  - { type: tabular, drop_keys: [ rl_used, seed, flowtime, num_obstacles, CSR], table_format: latex_booktabs }
  - { type: tabular, drop_keys: [ rl_used, seed, flowtime, map_name, CSR], print: True}
  - { type: plot, x: num_obstacles, y: ISR }
  - { type: plot, x: num_obstacles, y: makespan }
