# Supplementary material for: Pathfinding in stochastic environments: learning vs planning
Source: PeerJ Comput Sci. 2022 Aug 18;8:e1056. doi: 10.7717/peerj-cs.1056 (PMC9455045; doi:10.7717/peerj-cs.1056)
Supplement: Supplemental Information 2 [file peerj-cs-08-1056-s002.zip › Learning vs Planning (no-weights)/evaluation/appo.py]

# import json
# import random
# from os.path import join
# from pathlib import Path
#
# import torch
#
# from sample_factory.algorithms.appo.actor_worker import transform_dict_observations
# from sample_factory.algorithms.appo.learner import LearnerWorker
# from sample_factory.algorithms.appo.model import create_actor_critic
# from sample_factory.algorithms.appo.model_utils import get_hidden_size
# from sample_factory.envs.create_env import create_env
# from sample_factory.utils.utils import AttrDict
#
# from evaluation.eval_utils import ResultsHolder
# from planning.decentralized import FixLoopsWrapper, NoPathSoRandomOrStayWrapper, DecentralizedAgent, AStarHolder
# from policy_estimation.estimator_settings import EstimatorSettings
# from policy_estimation.policy_estimator import PolicyEstimator
# from training_run import validate_config, register_custom_components
#
#
# class APPOHolder:
#     def __init__(self, path, device='cuda'):
#         register_custom_components()
#
#         self.path = path
#         self.env = None
#         config_path = join(path, 'cfg.json')
#         with open(config_path, "r") as f:
#             config = json.load(f)
#         exp, flat_config = validate_config(config['full_config'])
#         cfg = flat_config
#
#         env = create_env(cfg.env, cfg=cfg, env_config={})
#
#         actor_critic = create_actor_critic(cfg, env.observation_space, env.action_space)
#         env.close()
#
#         # force cpu workers for parallel evaluation
#         # cfg.device = 'cpu'
#         if device == 'cpu' or not torch.cuda.is_available():
#             device = torch.device('cpu')
#         else:
#             device = torch.device('cuda')
#         self.device = device
#
#         self.estimator = None
#
#         # actor_critic.share_memory()
#         actor_critic.model_to_device(device)
#         policy_id = cfg.policy_index
#         checkpoints = join(path, f'checkpoint_p{policy_id}')
#         checkpoints = LearnerWorker.get_checkpoints(checkpoints)
#         checkpoint_dict = LearnerWorker.load_checkpoint(checkpoints, device)
#         actor_critic.load_state_dict(checkpoint_dict['model'])
#
#         self.ppo = actor_critic
#         self.device = device
#         self.cfg = cfg
#
#         self.rnn_states = None
#
#     def after_reset(self, env):
#         self.env = env
#
#     def get_name(self):
#         return Path(self.path).name
#
#     def predict_value(self, observations):
#         if self.estimator is None:
#             self.estimator = PolicyEstimator(self.env, EstimatorSettings(device=str(self.device), train_dir=str(Path(self.path) / 'estimator')))
#             self.estimator.load()
#         return self.estimator.predict(observations)
#
#     def act(self, observations, rewards, dones, infos):
#         if self.rnn_states is None or len(self.rnn_states) != len(observations):
#             self.rnn_states = torch.zeros([len(observations), get_hidden_size(self.cfg)], dtype=torch.float32,
#                                           device=self.device)
#
#         with torch.no_grad():
#             obs_torch = AttrDict(transform_dict_observations(observations))
#             for key, x in obs_torch.items():
#                 obs_torch[key] = torch.from_numpy(x).to(self.device).float()
#             policy_outputs = self.ppo(obs_torch, self.rnn_states, with_action_distribution=True)
#             self.rnn_states = policy_outputs.rnn_states
#             actions = policy_outputs.actions
#
#         return actions.cpu().numpy()
#
#     def after_step(self, dones):
#         for agent_i, done_flag in enumerate(dones):
#             if done_flag:
#                 self.rnn_states[agent_i] = torch.zeros([get_hidden_size(self.cfg)], dtype=torch.float32,
#                                                        device=self.device)
#         if all(dones):
#             self.rnn_states = None
#
#
# # def run_algo(algo, env):
# #     obs = env.reset()
# #     algo.after_reset(env)
# #     results_holder = ResultsHolder()
# #
# #     with torch.no_grad():
# #         while True:
# #             obs, rew, done, infos = env.step(algo.act(obs,))
# #             results_holder.after_step(infos)
# #             algo.after_step(done)
# #
# #             if all(done):
# #                 break
# #
# #     return results_holder.get_final()
#
#
# # def run_combined(appo, env, plan_offset=3):
# #     planning: DecentralizedHolder = DecentralizedHolder(device=str(appo.device))
# #
# #     obs = env.reset()
# #     planning.after_reset(env)
# #     results_holder = ResultsHolder()
# #
# #     with torch.no_grad():
# #         while True:
# #             cur_algo = [o[1].sum().sum() > plan_offset for o in obs]
# #             ppo_action = appo.act(obs),
# #
# #             plan_action = planning.act(obs, )
# #
# #             actions = []
# #             for agent_idx in range(len(obs)):
# #                 if cur_algo[agent_idx]:
# #                     actions.append(ppo_action[agent_idx])
# #                 else:
# #                     actions.append(plan_action[agent_idx])
# #
# #             obs, rew, done, infos = env.step(actions)
# #             results_holder.after_step(infos)
# #             appo.after_step(done)
# #
# #             if all(done):
# #                 break
# #
# #     return results_holder.get_final()
#
#
# # def run_assistant(appo, env):
# #     planning: DecentralizedHolder = DecentralizedHolder(device=str(appo.device), fix_loops=True, add_none_if_loop=True, no_path_random=False, use_best_move=False, fix_nones=False)
# #
# #     obs = env.reset()
# #     planning.after_reset(env)
# #     results_holder = ResultsHolder()
# #
# #     with torch.no_grad():
# #         while True:
# #             ppo_action = appo.act(obs,)
# #             plan_action = planning.act(obs, )
# #
# #             actions = []
# #             plan_cnt = 0
# #             for agent_idx in range(len(obs)):
# #                 if plan_action[agent_idx] is None:
# #                     actions.append(ppo_action[agent_idx])
# #                 else:
# #                     plan_cnt += 1
# #                     actions.append(plan_action[agent_idx])
# #             # print(plan_cnt / len(obs))
# #             obs, rew, done, infos = env.step(actions)
# #             results_holder.after_step(infos)
# #             appo.after_step(done)
# #
# #             if all(done):
# #                 break
# #
# #     return results_holder.get_final()
#
#
# # def run_switcher(appo: APPOHolder, env, ):
# #     planning: DecentralizedHolder = DecentralizedHolder(device=str(appo.device))
# #
# #     obs = env.reset()
# #     appo.after_reset(env)
# #     planning.after_reset(env)
# #
# #     results_holder = ResultsHolder()
# #
# #     cur_algo = [False for _ in enumerate(obs)]
# #     step_cnt = 0
# #     with torch.no_grad():
# #         while True:
# #             ppo_action = appo.act(obs)
# #             plan_action = planning.act(obs, cur_algo)
# #
# #             appo_value_prediction = appo.predict_value(obs)
# #             plan_value_prediction = planning.predict_value(obs)
# #             actions = []
# #             plan_cnt = 0
# #             for agent_idx in range(len(obs)):
# #                 if step_cnt % 50 == 0:
# #                     if appo_value_prediction[agent_idx] > plan_value_prediction[agent_idx]:
# #                         cur_algo[agent_idx] = True
# #                     else:
# #                         cur_algo[agent_idx] = False
# #
# #             for agent_idx in range(len(obs)):
# #                 if cur_algo[agent_idx]:
# #                     actions.append(ppo_action[agent_idx])
# #                 else:
# #                     plan_cnt += 1
# #                     actions.append(plan_action[agent_idx])
# #
# #             # print(plan_cnt / len(obs))
# #             obs, rew, done, infos = env.step(actions)
# #             step_cnt += 1
# #             # for agent_idx in range(len(obs)):
# #             #     if appo_value_prediction[agent_idx] < plan_value_prediction[agent_idx]:
# #             #         done[agent_idx] = True
# #             results_holder.after_step(infos)
# #             appo.after_step(done)
# #             planning.after_step(done)
# #
# #             if all(done):
# #                 break
# #
# #     return results_holder.get_final()
